# Supplementary material for: Phosphoproteomic identification of Mos–MAPK targets in meiotic cell cycle and asymmetric oocyte divisions
Source: J Cell Biol. 2025 Oct 22;224(12):e202312140. doi: 10.1083/jcb.202312140 (PMC12542822; doi:10.1083/jcb.202312140)
Supplement: Table S1 — shows tabulated data for the functional modules shown in Fig. 3 B. [file jcb_202312140_tables1.xlsx]

## Sheet: Sheet1
	Name	KEGG	Protein IDs	Peptide	MS scan IDs	p-adj	Enrichment
MAPK module	MEK1	K04369	XP_038079443.1, PMI_017007	NLTLPVKPDDSAPSNAVNNSS*ASMAAIAK	51401	0.0443511	-1.5136
	p90RSK	K04373	XP_038049299.1, PMI_022459	T*PKDSPGLPPSASAHQLFR	44589	0.0165437	-1.68014
Cdk1-Cyclin B module	PPP2R2	K04354	XP_038070796.1, PMI_020469	KRPLSTSDGT*AK	22877	0.0179616	-1.57137
	PPP2R2	K04354	XP_038070796.1, PMI_020469	RPLS*TSDGTAKK	23882	0.00402566	-1.89974
	MYT1	K06633	PMI_008112	AVSFRQSEPSVLQS*PHYNEK	41151	0.0108875	-1.85484
	APC3	K03350	PMI_002534, XP_038047876.1, PMI_014580	LFS*NNSVKENATK	45583	0.000281143	-2.42362
	APC3	K03350	PMI_002534, XP_038047876.1, PMI_014580	LFS*NNS*VK	49005, 45078	0.000281143	-2.4422
	CDC25C	K05866	XP_038070722.1	NRS*ETIMWEACNDKENVDIQNK	42276	0.0262051	-1.49175
	ARPP19		XP_038072705.1, PMI_013584	KQS*TEISK	23112	0.000441455	-2.31115
Translational activation module	LARP1	K18757	PMI_014589	EGRES*VDSPR	8801, 7715	8.73911e-08	-3.95245
	CPEB	K02602	XP_038045408.1, PMI_005839, PMI_001490	HTS*NNPGRPEK	10213	7.17716e-07	-3.38398
	CPEB	K02602	XP_038045408.1, PMI_005839, PMI_001490	YPS*QEIQQDYEK	37277	0.00348341	-1.89235
	EIF4ENIF1	K18728	PMI_009884	KS*EPDGESGEKEEEGGDK	21052, 19560	2.45586e-05	-2.96419
	EIF3A	K03254	PMI_009181	S*AGIKDEEDEPR	22666	0.0140187	-1.67285
	EIF4B	K03258	XP_038044282.1	SNEDDSAFHKEEPLSPTSPTAPKS*PK	36461	0.0439569	1.50033
	EIF4G1	K03260	XP_038075416.1	VIQRVS*QTIK	36609	0.0443511	-1.44662
	PAP/Gld2	K14376	XP_038074837.1, PMI_002048	LPS*GELPDMSSPMPK	53218, 49713, 47545	0.0110846	-1.71804
	PPM1G	K17499	PMI_005456, PMI_016115	KAS*ESTPTDDDDSKR	16212, 19904, 17237	0.00109514	-2.26323
Microtubule module	CLIP1	K10421	XP_038055294.1, PMI_010288	KTS*TSTVNSETSQR	14508	0.000102005	-2.67351
	CLIP1	K10421	XP_038055294.1, PMI_010288	S*VDLTGNKPSLTNK	42275	0.0232416	-1.52522
	XMAP215	K16803	XP_038047612.1, PMI_009212	SNRLS*QGSMSSEPVNGSAEQER	22932	0.0106978	-1.77409
	GTSE1	K10129	XP_038054192.1	KES*DESQGSDSQESK	15744	0.000315399	-2.47365
	GTSE1	K10129	XP_038054192.1	LPSTPST*PVHQDKK	33139, 34006	0.00377805	-1.8905
	GTSE1	K10129	XP_038054192.1	LLSSDQS*ATKPVGR	38688	0.0113066	-2.03161
	POC1	K16482	XP_038054221.1, PMI_022968, PMI_011690	S*TGADINAHSEPK	21180	0.00215165	-2.00171
	PCM1	K16537	XP_038056285.1, XP_038056290.1	LLS*VQQQLR	46891	0.00107748	-2.11486
	CEP44	K16761	XP_038055484.1	HAS*GSLVR	15956	0.0211229	-1.58959
	CEP44	K16761	XP_038055484.1	RVS*VSVNELR	34019	0.0482342	-1.39455
	CEP192	K16725	XP_038068323.1	RPS*FGTGHIKT*PEGR	27259	0.0171624	-1.59038
	KIF21	K10395	XP_038053367.1, XP_038053368.1	LHSHSDRENES*ADEKEDAAEK	18719	0.0460415	1.56492
	KIF14	K17915	PMI_006555, XP_038045418.1	IDS*PMT*PLKR	40449	0.0344036	-1.45855
	FRYL		XP_038055332.1, PMI_004592, PMI_010187	RS*S*SGGTLEK	17295	0.0113066	-1.68485
Cortical contraction module	MYPT1	K06270	XP_038073240.1, XP_038073245.1	TGS*ASTDTSSTSVR	12906	0.00225342	-1.95394
	MRCK	K16307	XP_038071518.1	RGGGS*VGAENNEVK	17206	0.00316449	-1.90991
	MRCK	K16307	XP_038071518.1	RLES*EKNTLSHR	21479	0.0277992	-1.51088
	mDia2	K16688	XP_038063096.1, PMI_026018, PMI_028305	LQSRPS*VEEEEAHQEYER	26257	0.0145526	-1.69301
	MYO9	K10360	XP_038073351.1, PMI_008384	KQS*DPQQAAEALGLPSDKPGK	42738	0.0336885	-1.54789
	BCR	K08878	XP_038059104.1	LS*TPDVEILNVR	53153	0.0479778	-1.42725
