# Supplementary material for: Phosphoproteomic identification of Mos–MAPK targets in meiotic cell cycle and asymmetric oocyte divisions
Source: J Cell Biol. 2025 Oct 22;224(12):e202312140. doi: 10.1083/jcb.202312140 (PMC12542822; doi:10.1083/jcb.202312140)
Supplement: Data S1 — shows the phosphoproteomics dataset (DDA-TMT). [file jcb_202312140_datas1.xlsx]

## Sheet: DE_results
protein	transcript	annotation	term	estimate	statistic	p.value	lod	padj	qvalues	significance	peptide	MS/MS scan number	likely_position	max_probability	positions	probabilities
XP_038074550.1	XM_038218622.1	K17491 protein phosphatase 4 regulatory subunit 3 (SMEK, PPP4R3)	conditionU0126	-0.408567	-1.07358	0.290662	-5.66114	0.691766	0.128089	not significant	AAAADTTPESQKSPTNSLTTK	34310	7	0.7185	6;7;10;13;15;17;19;20	0.2805;0.7185;0.1755;0.616;0.1705;0.03475;0.009;0.007
XP_038074550.1	XM_038218622.1	K17491 protein phosphatase 4 regulatory subunit 3 (SMEK, PPP4R3)	conditionU0126	-0.261691	-0.68132	0.500339	-5.99357	0.695162	0.128718	not significant	AAAADTTPESQKSPTNSLTTK	31915	7	0.7185	6;7;10;13;15;17;19;20	0.2805;0.7185;0.1755;0.616;0.1705;0.03475;0.009;0.007
XP_038055605.1	XM_038199677.1	K03868 RING-box protein 1 (RBX1, ROC1); K04498 E1A/CREB-binding protein (EP300, CREBBP, KAT3)	conditionU0126	-0.155728	-0.411176	0.683555	-6.13824	0.771956	0.142938	not significant	AAAASAGEESVPIGSK	35904	5	1	5	1
PMI_022974	PMI_022974-tr	K04498 E1A/CREB-binding protein (EP300, CREBBP, KAT3)	conditionU0126	-0.155728	-0.411176	0.683555	-6.13824	0.771956	0.142938	not significant	AAAASAGEESVPIGSK	35904	5	1	5	1
PMI_004455	PMI_004455-tr	K03868 RING-box protein 1 (RBX1, ROC1); K04498 E1A/CREB-binding protein (EP300, CREBBP, KAT3)	conditionU0126	-0.155728	-0.411176	0.683555	-6.13824	0.771956	0.142938	not significant	AAAASAGEESVPIGSK	35904	5	1	5	1
XP_038056192.1	XM_038200264.1	K03868 RING-box protein 1 (RBX1, ROC1); K04498 E1A/CREB-binding protein (EP300, CREBBP, KAT3)	conditionU0126	-0.155728	-0.411176	0.683555	-6.13824	0.771956	0.142938	not significant	AAAASAGEESVPIGSK	35904	5	1	5	1
PMI_023667	PMI_023667-tr	K11422 histone-lysine N-methyltransferase SETD1 (SETD1, SET1); K14553 U3 small nucleolar RNA-associated protein 18 (UTP18)	conditionU0126	-0.375722	-0.87611	0.387192	-5.84621	0.691766	0.128089	not significant	AAAATTESEEIIDVVSDANVDVTPK	53472	16;23	1	16;23	1;1
XP_038055486.1	XM_038199558.1	K11422 histone-lysine N-methyltransferase SETD1 (SETD1, SET1)	conditionU0126	-0.275544	-0.697391	0.490357	-5.98276	0.694703	0.128633	not significant	AAAATTESEEIIDVVSDANVDVTPK	53472	16;23	1	16;23	1;1
XP_038079350.1	XM_038223422.1	ceramide transfer protein-like [Patiria miniata]	conditionU0126	-0.272941	-0.718865	0.477195	-5.96794	0.69232	0.128192	not significant	AAAEAESTSLQR	18739	9	0.9845	7;8;9	0.002;0.014;0.9845
PMI_023571	PMI_023571-tr	K08283 collagen type IV alpha-3-binding protein (COL4A3BP)	conditionU0126	-0.272941	-0.718865	0.477195	-5.96794	0.69232	0.128192	not significant	AAAEAESTSLQR	18739	9	0.9845	7;8;9	0.002;0.014;0.9845
PMI_019666	PMI_019666-tr	K08283 collagen type IV alpha-3-binding protein (COL4A3BP)	conditionU0126	-0.272941	-0.718865	0.477195	-5.96794	0.69232	0.128192	not significant	AAAEAESTSLQR	18739	9	0.9845	7;8;9	0.002;0.014;0.9845
XP_038067207.1	XM_038211279.1	K15687 E3 ubiquitin-protein ligase makorin (MKRN)	conditionU0126	-0.420617	-1.13527	0.264298	-5.59615	0.691766	0.128089	not significant	AAAESPGPITDWQK	50354	5	1	5	1
PMI_005211	PMI_005211-tr	K15687 E3 ubiquitin-protein ligase makorin (MKRN)	conditionU0126	-0.420617	-1.13527	0.264298	-5.59615	0.691766	0.128089	not significant	AAAESPGPITDWQK	50354	5	1	5	1
XP_038071246.1	XM_038215318.1	K05955 protein farnesyltransferase/geranylgeranyltransferase type-1 subunit alpha (FNTA)	conditionU0126	-0.354757	-0.87546	0.38754	-5.84676	0.691766	0.128089	not significant	AAAEVDSYSSDAESDTPFVLYR	55214	10	0.535889	7;8;9;10;14;16	0.382888888888889;0.267111111111111;0.329111111111111;0.535888888888889;0.0575;0.0075
XP_038071246.1	XM_038215318.1	K05955 protein farnesyltransferase/geranylgeranyltransferase type-1 subunit alpha (FNTA)	conditionU0126	-0.431054	-1.11409	0.273148	-5.61884	0.691766	0.128089	not significant	AAAEVDSYSSDAESDTPFVLYR	54487	10	0.535889	7;8;9;10;14;16	0.382888888888889;0.267111111111111;0.329111111111111;0.535888888888889;0.0575;0.0075
PMI_001595	PMI_001595-tr	K19953 TBC1 domain family member 6 (GRTP1, TBC1D6, MSB3_4)	conditionU0126	-0.170609	-0.454572	0.652341	-6.11975	0.754032	0.139619	not significant	AAAGGVVANSGNDLR	28979	10	1	10	1
XP_038079135.1	XM_038223207.1	nascent polypeptide-associated complex subunit alpha, muscle-specific form-like isoform X1 [Patiria miniata]	conditionU0126	1.1197	2.98108	0.00531046	-2.33795	0.177083	0.0327892	not significant	AAAGSATGAQGAGEENVSPLHNMIIKDSPSNPSK	46846	18	0.983667	18;28;30;33	0.983666666666667;0.868;0.146666666666667;0.002
XP_038075087.1	XM_038219159.1	autophagy-related protein 23-like isoform X1 [Patiria miniata]	conditionU0126	-0.319101	-0.814116	0.421312	-5.89695	0.691766	0.128089	not significant	AAALPPSDALPPTGTPPLNNAASPNTK	50698	23	0.967	7;13;15;23;26	0.0405;0.4385;0.5225;0.967;0.0325
XP_038075087.1	XM_038219159.1	autophagy-related protein 23-like isoform X1 [Patiria miniata]	conditionU0126	-0.34531	-0.886694	0.381548	-5.83719	0.691766	0.128089	not significant	AAALPPSDALPPTGTPPLNNAASPNTKK	49033	23	0.8915	7;13;15;23;26	0.1215;0.4095;0.478;0.8915;0.0995
XP_038047883.1	XM_038191955.1	K03164 DNA topoisomerase II (TOP2)	conditionU0126	-0.236589	-0.629711	0.533144	-6.02662	0.701259	0.129847	not significant	AAAPAEDMMSTPDR	16699	11	0.682647	10;11	0.317352941176471;0.682647058823529
PMI_016570	PMI_016570-tr	K03164 DNA topoisomerase II (TOP2)	conditionU0126	-0.236589	-0.629711	0.533144	-6.02662	0.701259	0.129847	not significant	AAAPAEDMMSTPDR	16699	11	0.682647	10;11	0.317352941176471;0.682647058823529
PMI_014477	PMI_014477-tr	K03164 DNA topoisomerase II (TOP2)	conditionU0126	0.0250526	0.065432	0.948218	-6.21959	0.960246	0.177802	not significant	AAAPAEDMMSTPDR	16699	11	0.682647	10;11	0.317352941176471;0.682647058823529
XP_038047883.1	XM_038191955.1	K03164 DNA topoisomerase II (TOP2)	conditionU0126	-0.321009	-0.852974	0.399714	-5.86557	0.691766	0.128089	not significant	AAAPAEDMMSTPDR	24478	11	0.682647	10;11	0.317352941176471;0.682647058823529
PMI_016570	PMI_016570-tr	K03164 DNA topoisomerase II (TOP2)	conditionU0126	-0.321009	-0.852974	0.399714	-5.86557	0.691766	0.128089	not significant	AAAPAEDMMSTPDR	24478	11	0.682647	10;11	0.317352941176471;0.682647058823529
PMI_014477	PMI_014477-tr	K03164 DNA topoisomerase II (TOP2)	conditionU0126	-0.059367	-0.152142	0.879985	-6.21025	0.908861	0.168287	not significant	AAAPAEDMMSTPDR	24478	11	0.682647	10;11	0.317352941176471;0.682647058823529
XP_038047883.1	XM_038191955.1	K03164 DNA topoisomerase II (TOP2)	conditionU0126	-0.477057	-1.25642	0.217631	-5.45882	0.691766	0.128089	not significant	AAAPAEDMMSTPDR	31179	11	0.682647	10;11	0.317352941176471;0.682647058823529
PMI_016570	PMI_016570-tr	K03164 DNA topoisomerase II (TOP2)	conditionU0126	-0.477057	-1.25642	0.217631	-5.45882	0.691766	0.128089	not significant	AAAPAEDMMSTPDR	31179	11	0.682647	10;11	0.317352941176471;0.682647058823529
PMI_014477	PMI_014477-tr	K03164 DNA topoisomerase II (TOP2)	conditionU0126	-0.215415	-0.555787	0.582039	-6.06953	0.718559	0.13305	not significant	AAAPAEDMMSTPDR	31179	11	0.682647	10;11	0.317352941176471;0.682647058823529
XP_038047883.1	XM_038191955.1	K03164 DNA topoisomerase II (TOP2)	conditionU0126	-0.504599	-1.26289	0.215323	-5.45112	0.691766	0.128089	not significant	AAAPAEDMMSTPDRK	31566	10	0.692	10;11	0.692;0.308
PMI_016570	PMI_016570-tr	K03164 DNA topoisomerase II (TOP2)	conditionU0126	-0.504599	-1.26289	0.215323	-5.45112	0.691766	0.128089	not significant	AAAPAEDMMSTPDRK	31566	10	0.692	10;11	0.692;0.308
PMI_014477	PMI_014477-tr	K03164 DNA topoisomerase II (TOP2)	conditionU0126	-0.242957	-0.565334	0.575603	-6.06428	0.715544	0.132492	not significant	AAAPAEDMMSTPDRK	31566	10	0.692	10;11	0.692;0.308
XP_038053479.1	XM_038197551.1	K13149 integrator complex subunit 12 (INTS12)	conditionU0126	-0.555973	-1.36445	0.181498	-5.32577	0.691766	0.128089	not significant	AAASSSSRPPSLSAK	25502	11	0.899	4;5;6;7;11;13	0.008;0.029;0.025;0.022;0.899;0.017
PMI_006403	PMI_006403-tr	K13149 integrator complex subunit 12 (INTS12)	conditionU0126	-0.714979	-1.78335	0.0835666	-4.72032	0.691766	0.128089	not significant	AAASSSSRPPSLSAK	25502	11	0.899	4;5;6;7;11;13	0.008;0.029;0.025;0.022;0.899;0.017
XP_038072197.1	XM_038216269.1	K19995 secretory carrier-associated membrane protein (SCAMP)	conditionU0126	-0.313787	-0.78861	0.43587	-5.91679	0.691766	0.128089	not significant	AAATGAADAAVSGAMSSVSQQNNR	36881	17	0.549	16;17;19	0.124;0.549;0.327
XP_038072198.1	XM_038216270.1	K19995 secretory carrier-associated membrane protein (SCAMP)	conditionU0126	-0.313787	-0.78861	0.43587	-5.91679	0.691766	0.128089	not significant	AAATGAADAAVSGAMSSVSQQNNR	36881	17	0.549	16;17;19	0.124;0.549;0.327
PMI_006293	PMI_006293-tr	K12172 E3 SUMO-protein ligase RanBP2 (RANBP2, NUP358)	conditionU0126	-0.487631	-1.2244	0.229319	-5.49635	0.691766	0.128089	not significant	AAATPPPPPPPQPIPDNITSNRPIIISAAECK	51371	4	1	4	1
XP_038078294.1	XM_038222366.1	ubiquitin-associated protein 1-like isoform X1 [Patiria miniata]	conditionU0126	-0.465291	-1.21994	0.230981	-5.5015	0.691766	0.128089	not significant	AAATSPVQLPNGILQPTAAK	52179	5	0.824	4;5	0.176;0.824
XP_038073152.1	XM_038217224.1	K14813 metalloprotease ARX1 (ARX1)	conditionU0126	-0.393894	-1.02033	0.314863	-5.71451	0.691766	0.128089	not significant	AADAAEAAEEEAPDLVEDSK	45862	19	1	19	1
PMI_025306	PMI_025306-tr	K14813 metalloprotease ARX1 (ARX1)	conditionU0126	-0.393894	-1.02033	0.314863	-5.71451	0.691766	0.128089	not significant	AADAAEAAEEEAPDLVEDSK	45862	19	1	19	1
XP_038067024.1	XM_038211096.1	leukocyte receptor cluster member 8 homolog isoform X2 [Patiria miniata]	conditionU0126	-0.401162	-1.02923	0.310725	-5.70577	0.691766	0.128089	not significant	AADDWNSPPLK	43710	7	1	7	1
XP_038044948.1	XM_038189020.1	K14294 partner of Y14 and mago (WIBG, PYM)	conditionU0126	-0.0703848	-0.177551	0.860141	-6.20611	0.893406	0.165425	not significant	AADEGHASQEQTEEVSR	10767	8	1	8	1
XP_038057776.1	XM_038201848.1	myelin transcription factor 1-like isoform X1 [Patiria miniata]	conditionU0126	-0.0658843	-0.170057	0.865986	-6.2074	0.897617	0.166205	not significant	AADEHSENRSPR	6169	10	1	10	1
XP_038047224.1	XM_038191296.1	TOM1-like protein 2 isoform X2 [Patiria miniata]	conditionU0126	-0.477482	-1.27758	0.210158	-5.43354	0.691766	0.128089	not significant	AADNLPAGQMSQSHQNK	20764	13	0.571	11;13	0.429;0.571
PMI_019709	PMI_019709-tr	K06058 deltex (DTX)	conditionU0126	-0.316486	-0.82439	0.415533	-5.88879	0.691766	0.128089	not significant	AADSVSSEDDGFEAAGASNFGFESSPVQR	50250	25	0.508	18;24;25	0.095;0.3965;0.508
XP_038058985.1	XM_038203057.1	K09540 translocation protein SEC63 (SEC63, DNAJC23)	conditionU0126	-0.314689	-0.797214	0.430926	-5.91017	0.691766	0.128089	not significant	AAEDSPQHNGK	11853	5	1	5	1
PMI_012942	PMI_012942-tr	protein AED:0.05 eAED:0.07 QI:0|0.4|0.5|0.83|0.8|0.83|6|3936|438	conditionU0126	-0.583611	-1.37856	0.177143	-5.30766	0.691766	0.128089	not significant	AAEEEITSPKSPTK	31579	8	0.603	7;8;11;13	0.511;0.603;0.5385;0.3475
PMI_010905	PMI_010905-tr	K17387 kinesin family member 23 (KIF23)	conditionU0126	-0.531206	-1.34501	0.187633	-5.35044	0.691766	0.128089	not significant	AAEEELDSGEWTDIETR	45992	8	0.995	8;12;16	0.995;0.008;0.002
XP_038058339.1	XM_038202411.1	K17387 kinesin family member 23 (KIF23)	conditionU0126	-0.447033	-1.18887	0.242828	-5.53696	0.691766	0.128089	not significant	AAEEELDSGEWTDIETR	45992	8	0.995	8;12;16	0.995;0.008;0.002
XP_038064070.1	XM_038208142.1	kinesin-associated protein 3-like [Patiria miniata]	conditionU0126	-0.253664	-0.683038	0.499266	-5.99242	0.695162	0.128718	not significant	AAEESPQAK	17127	5	1	5	1
PMI_000096	PMI_000096-tr	K08873 serine/threonine-protein kinase SMG1 (SMG1)	conditionU0126	-0.271835	-0.71197	0.481399	-5.97274	0.692793	0.128279	not significant	AAEGTPATPPTSTK	24975	8	0.997	5;8;11	0.502;0.997;0.002
PMI_000244	PMI_000244-tr	K08873 serine/threonine-protein kinase SMG1 (SMG1)	conditionU0126	-0.271835	-0.71197	0.481399	-5.97274	0.692793	0.128279	not significant	AAEGTPATPPTSTK	24975	8	0.997	5;8;11	0.502;0.997;0.002
PMI_000096	PMI_000096-tr	K08873 serine/threonine-protein kinase SMG1 (SMG1)	conditionU0126	-0.49926	-1.31514	0.197368	-5.38772	0.691766	0.128089	not significant	AAEGTPATPPTSTK	25242	8	0.997	5;8;11	0.502;0.997;0.002
PMI_000244	PMI_000244-tr	K08873 serine/threonine-protein kinase SMG1 (SMG1)	conditionU0126	-0.49926	-1.31514	0.197368	-5.38772	0.691766	0.128089	not significant	AAEGTPATPPTSTK	25242	8	0.997	5;8;11	0.502;0.997;0.002
PMI_004093	PMI_004093-tr	K17597 double-stranded RNA-binding protein Staufen (STAU)	conditionU0126	-0.577028	-1.48017	0.148145	-5.17245	0.691766	0.128089	not significant	AAEHALLNCNLPSPK	40326	13	1	13	1
XP_038051599.1	XM_038195671.1	K17597 double-stranded RNA-binding protein Staufen (STAU)	conditionU0126	-0.4933	-1.30245	0.201621	-5.40333	0.691766	0.128089	not significant	AAEHALLNCNLPSPK	40326	13	1	13	1
XP_038051600.1	XM_038195672.1	K17597 double-stranded RNA-binding protein Staufen (STAU)	conditionU0126	-0.4933	-1.30245	0.201621	-5.40333	0.691766	0.128089	not significant	AAEHALLNCNLPSPK	40326	13	1	13	1
PMI_004093	PMI_004093-tr	K17597 double-stranded RNA-binding protein Staufen (STAU)	conditionU0126	-0.547196	-1.44599	0.157445	-5.21887	0.691766	0.128089	not significant	AAEHALLNCNLPSPKPRPPR	35291	13	1	13	1
XP_038051599.1	XM_038195671.1	K17597 double-stranded RNA-binding protein Staufen (STAU)	conditionU0126	-0.463469	-1.23208	0.226475	-5.48743	0.691766	0.128089	not significant	AAEHALLNCNLPSPKPRPPR	35291	13	1	13	1
XP_038051600.1	XM_038195672.1	K17597 double-stranded RNA-binding protein Staufen (STAU)	conditionU0126	-0.463469	-1.23208	0.226475	-5.48743	0.691766	0.128089	not significant	AAEHALLNCNLPSPKPRPPR	35291	13	1	13	1
XP_038052604.1	XM_038196676.1	K02941 large subunit ribosomal protein LP0 (RP-LP0, RPLP0)	conditionU0126	-0.314437	-0.8063	0.425741	-5.9031	0.691766	0.128089	not significant	AAEPEEEEESDDDMGFGLFD	54760	10	1	10	1
XP_038052604.1	XM_038196676.1	K02941 large subunit ribosomal protein LP0 (RP-LP0, RPLP0)	conditionU0126	-0.312937	-0.810913	0.423124	-5.89948	0.691766	0.128089	not significant	AAEPEEEEESDDDMGFGLFD	54475	10	1	10	1
XP_038063557.1	XM_038207629.1	K10747 DNA ligase 1 (LIG1)	conditionU0126	-0.301388	-0.797949	0.430505	-5.9096	0.691766	0.128089	not significant	AAESSTEIDSPVSK	32861	10	0.915727	4;5;6;10;13	0.250833333333333;0.348833333333333;0.077;0.915727272727273;0.0963333333333333
XP_038063557.1	XM_038207629.1	K10747 DNA ligase 1 (LIG1)	conditionU0126	-0.401124	-1.05673	0.298173	-5.6783	0.691766	0.128089	not significant	AAESSTEIDSPVSK	29838	10	0.915727	4;5;6;10;13	0.250833333333333;0.348833333333333;0.077;0.915727272727273;0.0963333333333333
XP_038052681.1	XM_038196753.1	K09525 DnaJ homolog subfamily C member 5 (DNAJC5)	conditionU0126	-0.525478	-1.34327	0.18819	-5.35263	0.691766	0.128089	not significant	AAEVVNTSYVVEK	44920	7;8	0.485	7;8;9	0.485;0.485;0.029
XP_038052681.1	XM_038196753.1	K09525 DnaJ homolog subfamily C member 5 (DNAJC5)	conditionU0126	-0.455796	-1.11885	0.271141	-5.61377	0.691766	0.128089	not significant	AAEVVNTSYVVEKN	42669	8	0.8875	7;8;9	0.1115;0.8875;0.001
XP_038058935.1	XM_038203007.1	K04371 mitogen-activated protein kinase 1/3 (MAPK1_3)	conditionU0126	-1.08072	-2.8065	0.00827323	-2.73442	0.23164	0.0428912	not significant	AAFASSGGESK	32624	5	0.72	5;6;10	0.72;0.2795;0.001
XP_038060624.1	XM_038204696.1	K19410 inner nuclear membrane protein Man1 (LEMD3)	conditionU0126	-0.477423	-1.2702	0.212742	-5.4424	0.691766	0.128089	not significant	AAGDISGGR	13312	6	1	6	1
XP_038060624.1	XM_038204696.1	K19410 inner nuclear membrane protein Man1 (LEMD3)	conditionU0126	-0.43464	-1.13228	0.265533	-5.59937	0.691766	0.128089	not significant	AAGDISGGRR	11115	6	1	6	1
XP_038072469.1	XM_038216541.1	K17301 coatomer subunit beta (COPB1, SEC26)	conditionU0126	-0.438608	-1.14835	0.258937	-5.58194	0.691766	0.128089	not significant	AAGEDTEEESIVISSQKR	33955	14	0.575	14;15	0.575;0.425
XP_038047241.1	XM_038191313.1	protein HID1-like isoform X1 [Patiria miniata]	conditionU0126	-0.464318	-1.2286	0.227759	-5.49147	0.691766	0.128089	not significant	AAGGGGSPIGSPTGPIGSQAVPIGSQPEAVEHR	43562	7	0.53675	7;11;13;18	0.53675;0.45725;0.4067;0.167833333333333
PMI_019179	PMI_019179-tr	protein AED:0.04 eAED:0.04 QI:205|0.53|0.56|1|0.8|0.87|16|6232|671	conditionU0126	-0.464318	-1.2286	0.227759	-5.49147	0.691766	0.128089	not significant	AAGGGGSPIGSPTGPIGSQAVPIGSQPEAVEHR	43562	7	0.53675	7;11;13;18	0.53675;0.45725;0.4067;0.167833333333333
XP_038047241.1	XM_038191313.1	protein HID1-like isoform X1 [Patiria miniata]	conditionU0126	-0.518763	-1.37118	0.179409	-5.31715	0.691766	0.128089	not significant	AAGGGGSPIGSPTGPIGSQAVPIGSQPEAVEHR	44337	7	0.53675	7;11;13;18	0.53675;0.45725;0.4067;0.167833333333333
PMI_019179	PMI_019179-tr	protein AED:0.04 eAED:0.04 QI:205|0.53|0.56|1|0.8|0.87|16|6232|671	conditionU0126	-0.518763	-1.37118	0.179409	-5.31715	0.691766	0.128089	not significant	AAGGGGSPIGSPTGPIGSQAVPIGSQPEAVEHR	44337	7	0.53675	7;11;13;18	0.53675;0.45725;0.4067;0.167833333333333
XP_038072907.1	XM_038216979.1	K06115 spectrin beta (SPTB)	conditionU0126	-0.291865	-0.778356	0.441807	-5.9246	0.691766	0.128089	not significant	AAGQESPPMK	26205	6	1	6	1
PMI_022607	PMI_022607-tr	K06115 spectrin beta (SPTB)	conditionU0126	-0.291865	-0.778356	0.441807	-5.9246	0.691766	0.128089	not significant	AAGQESPPMK	26205	6	1	6	1
PMI_010805	PMI_010805-tr	K06115 spectrin beta (SPTB)	conditionU0126	-0.291865	-0.778356	0.441807	-5.9246	0.691766	0.128089	not significant	AAGQESPPMK	26205	6	1	6	1
XP_038072907.1	XM_038216979.1	K06115 spectrin beta (SPTB)	conditionU0126	-0.171413	-0.455728	0.651518	-6.11923	0.753717	0.13956	not significant	AAGQESPPMK	21148	6	1	6	1
PMI_022607	PMI_022607-tr	K06115 spectrin beta (SPTB)	conditionU0126	-0.171413	-0.455728	0.651518	-6.11923	0.753717	0.13956	not significant	AAGQESPPMK	21148	6	1	6	1
PMI_010805	PMI_010805-tr	K06115 spectrin beta (SPTB)	conditionU0126	-0.171413	-0.455728	0.651518	-6.11923	0.753717	0.13956	not significant	AAGQESPPMK	21148	6	1	6	1
XP_038072907.1	XM_038216979.1	K06115 spectrin beta (SPTB)	conditionU0126	-0.201921	-0.529312	0.60007	-6.08362	0.726448	0.134511	not significant	AAGQESPPMKESPSLK	31861	6	0.997733	6;12;14	0.997733333333333;0.846928571428571;0.0840714285714286
PMI_022607	PMI_022607-tr	K06115 spectrin beta (SPTB)	conditionU0126	-0.201921	-0.529312	0.60007	-6.08362	0.726448	0.134511	not significant	AAGQESPPMKESPSLK	31861	6	0.997733	6;12;14	0.997733333333333;0.846928571428571;0.0840714285714286
PMI_010805	PMI_010805-tr	K06115 spectrin beta (SPTB)	conditionU0126	-0.201921	-0.529312	0.60007	-6.08362	0.726448	0.134511	not significant	AAGQESPPMKESPSLK	31861	6	0.997733	6;12;14	0.997733333333333;0.846928571428571;0.0840714285714286
XP_038072907.1	XM_038216979.1	K06115 spectrin beta (SPTB)	conditionU0126	-0.257295	-0.682013	0.499907	-5.99311	0.695162	0.128718	not significant	AAGQESPPMKESPSLK	36296	6	0.997733	6;12;14	0.997733333333333;0.846928571428571;0.0840714285714286
PMI_022607	PMI_022607-tr	K06115 spectrin beta (SPTB)	conditionU0126	-0.257295	-0.682013	0.499907	-5.99311	0.695162	0.128718	not significant	AAGQESPPMKESPSLK	36296	6	0.997733	6;12;14	0.997733333333333;0.846928571428571;0.0840714285714286
PMI_010805	PMI_010805-tr	K06115 spectrin beta (SPTB)	conditionU0126	-0.257295	-0.682013	0.499907	-5.99311	0.695162	0.128718	not significant	AAGQESPPMKESPSLK	36296	6	0.997733	6;12;14	0.997733333333333;0.846928571428571;0.0840714285714286
XP_038072907.1	XM_038216979.1	K06115 spectrin beta (SPTB)	conditionU0126	-0.479459	-1.23203	0.226493	-5.48749	0.691766	0.128089	not significant	AAGQESPPMKESPSLK	31158	6	0.997733	6;12;14	0.997733333333333;0.846928571428571;0.0840714285714286
PMI_022607	PMI_022607-tr	K06115 spectrin beta (SPTB)	conditionU0126	-0.479459	-1.23203	0.226493	-5.48749	0.691766	0.128089	not significant	AAGQESPPMKESPSLK	31158	6	0.997733	6;12;14	0.997733333333333;0.846928571428571;0.0840714285714286
PMI_010805	PMI_010805-tr	K06115 spectrin beta (SPTB)	conditionU0126	-0.479459	-1.23203	0.226493	-5.48749	0.691766	0.128089	not significant	AAGQESPPMKESPSLK	31158	6	0.997733	6;12;14	0.997733333333333;0.846928571428571;0.0840714285714286
XP_038072907.1	XM_038216979.1	K06115 spectrin beta (SPTB)	conditionU0126	-0.384798	-0.993534	0.327553	-5.74042	0.691766	0.128089	not significant	AAGQESPPMKESPSLK	35337	6	0.997733	6;12;14	0.997733333333333;0.846928571428571;0.0840714285714286
PMI_022607	PMI_022607-tr	K06115 spectrin beta (SPTB)	conditionU0126	-0.384798	-0.993534	0.327553	-5.74042	0.691766	0.128089	not significant	AAGQESPPMKESPSLK	35337	6	0.997733	6;12;14	0.997733333333333;0.846928571428571;0.0840714285714286
PMI_010805	PMI_010805-tr	K06115 spectrin beta (SPTB)	conditionU0126	-0.384798	-0.993534	0.327553	-5.74042	0.691766	0.128089	not significant	AAGQESPPMKESPSLK	35337	6	0.997733	6;12;14	0.997733333333333;0.846928571428571;0.0840714285714286
XP_038077728.1	XM_038221800.1	protein jagunal homolog 1-like [Patiria miniata]	conditionU0126	-0.0883785	-0.234218	0.816237	-6.19457	0.861486	0.159515	not significant	AAGSDGSDFSHR	13230	4	0.947	4;7	0.947;0.053
XP_038070772.1	XM_038214844.1	K04648 dynactin 1 (DCTN1)	conditionU0126	-0.564283	-1.47229	0.15025	-5.18323	0.691766	0.128089	not significant	AAGSLADTPEKDK	27923	8	0.9995	4;8	0.001;0.9995
XP_038070769.1	XM_038214841.1	K04648 dynactin 1 (DCTN1)	conditionU0126	-0.564283	-1.47229	0.15025	-5.18323	0.691766	0.128089	not significant	AAGSLADTPEKDK	27923	8	0.9995	4;8	0.001;0.9995
XP_038070772.1	XM_038214844.1	K04648 dynactin 1 (DCTN1)	conditionU0126	-0.584306	-1.42462	0.163492	-5.24742	0.691766	0.128089	not significant	AAGSLADTPEKDKEK	28065	8	1	8	1
XP_038070769.1	XM_038214841.1	K04648 dynactin 1 (DCTN1)	conditionU0126	-0.584306	-1.42462	0.163492	-5.24742	0.691766	0.128089	not significant	AAGSLADTPEKDKEK	28065	8	1	8	1
PMI_009944	PMI_009944-tr	K18270 Rab3 GTPase-activating protein catalytic subunit (RAB3GAP1)	conditionU0126	-0.273389	-0.713	0.480769	-5.97203	0.692793	0.128279	not significant	AAHMLPEVEADLQDSPGK	38915	15	1	15	1
XP_038049214.1	XM_038193286.1	K18270 Rab3 GTPase-activating protein catalytic subunit (RAB3GAP1)	conditionU0126	-0.273389	-0.713	0.480769	-5.97203	0.692793	0.128279	not significant	AAHMLPEVEADLQDSPGK	38915	15	1	15	1
PMI_013772	PMI_013772-tr	K18270 Rab3 GTPase-activating protein catalytic subunit (RAB3GAP1)	conditionU0126	-0.273389	-0.713	0.480769	-5.97203	0.692793	0.128279	not significant	AAHMLPEVEADLQDSPGK	38915	15	1	15	1
PMI_009944	PMI_009944-tr	K18270 Rab3 GTPase-activating protein catalytic subunit (RAB3GAP1)	conditionU0126	-0.403971	-1.07694	0.289181	-5.65769	0.691766	0.128089	not significant	AAHMLPEVEADLQDSPGK	46201	15	1	15	1
XP_038049214.1	XM_038193286.1	K18270 Rab3 GTPase-activating protein catalytic subunit (RAB3GAP1)	conditionU0126	-0.403971	-1.07694	0.289181	-5.65769	0.691766	0.128089	not significant	AAHMLPEVEADLQDSPGK	46201	15	1	15	1
PMI_013772	PMI_013772-tr	K18270 Rab3 GTPase-activating protein catalytic subunit (RAB3GAP1)	conditionU0126	-0.403971	-1.07694	0.289181	-5.65769	0.691766	0.128089	not significant	AAHMLPEVEADLQDSPGK	46201	15	1	15	1
PMI_009944	PMI_009944-tr	K18270 Rab3 GTPase-activating protein catalytic subunit (RAB3GAP1)	conditionU0126	-0.360793	-0.919582	0.364348	-5.80851	0.691766	0.128089	not significant	AAHMLPEVEADLQDSPGKVK	46302	15	1	15	1
XP_038049214.1	XM_038193286.1	K18270 Rab3 GTPase-activating protein catalytic subunit (RAB3GAP1)	conditionU0126	-0.360793	-0.919582	0.364348	-5.80851	0.691766	0.128089	not significant	AAHMLPEVEADLQDSPGKVK	46302	15	1	15	1
PMI_013772	PMI_013772-tr	K18270 Rab3 GTPase-activating protein catalytic subunit (RAB3GAP1)	conditionU0126	-0.360793	-0.919582	0.364348	-5.80851	0.691766	0.128089	not significant	AAHMLPEVEADLQDSPGKVK	46302	15	1	15	1
XP_038067675.1	XM_038211747.1	K18808 toll-like receptor 13 (TLR13); K18809 protein toll (TL)	conditionU0126	-0.378072	-1.00905	0.320164	-5.7255	0.691766	0.128089	not significant	AAIDTTQIEEQSPSK	36269	12	0.9868	12;14	0.9868;0.0132
XP_038067675.1	XM_038211747.1	K18808 toll-like receptor 13 (TLR13); K18809 protein toll (TL)	conditionU0126	-0.426534	-1.10387	0.277492	-5.62964	0.691766	0.128089	not significant	AAIDTTQIEEQSPSKQK	34122	12	0.977	12;14	0.977;0.023
XP_038069572.1	XM_038213644.1	K14966 host cell factor (HCFC)	conditionU0126	-0.498829	-1.31922	0.196016	-5.38267	0.691766	0.128089	not significant	AAITGAQPQTQGRLTPK	31400	15	0.862	4;10;15	0.001;0.1375;0.862
PMI_001276	PMI_001276-tr	K14966 host cell factor (HCFC)	conditionU0126	-0.498829	-1.31922	0.196016	-5.38267	0.691766	0.128089	not significant	AAITGAQPQTQGRLTPK	31400	15	0.862	4;10;15	0.001;0.1375;0.862
XP_038069572.1	XM_038213644.1	K14966 host cell factor (HCFC)	conditionU0126	-0.555025	-1.28663	0.20702	-5.42261	0.691766	0.128089	not significant	AAITGAQPQTQGRLTPKSPLLVNTSGNPTTIK	48641	18	0.9485	4;10;15;18;24;25;29;30	0.002;0.017;0.5735;0.9485;0.573;0.359;0.003;0.001
PMI_001276	PMI_001276-tr	K14966 host cell factor (HCFC)	conditionU0126	-0.555025	-1.28663	0.20702	-5.42261	0.691766	0.128089	not significant	AAITGAQPQTQGRLTPKSPLLVNTSGNPTTIK	48641	18	0.9485	4;10;15;18;24;25;29;30	0.002;0.017;0.5735;0.9485;0.573;0.359;0.003;0.001
PMI_008780	PMI_008780-tr	K03233 elongation factor 1-gamma (EEF1G)	conditionU0126	-0.496283	-1.28583	0.207294	-5.42357	0.691766	0.128089	not significant	AAKPVKDSEEDEQPPAPK	30892	8	1	8	1
XP_038075313.1	XM_038219385.1	K03233 elongation factor 1-gamma (EEF1G)	conditionU0126	-0.51867	-1.36847	0.180247	-5.32062	0.691766	0.128089	not significant	AAKPVKDSEEDEQPPAPK	30892	8	1	8	1
PMI_007536	PMI_007536-tr	K12811 ATP-dependent RNA helicase DDX46/PRP5 (DDX46, PRP5)	conditionU0126	-0.381112	-0.998618	0.325119	-5.73555	0.691766	0.128089	not significant	AALGLQDSDEEEAGMDIDDK	44365	8	1	8	1
PMI_017366	PMI_017366-tr	K12811 ATP-dependent RNA helicase DDX46/PRP5 (DDX46, PRP5)	conditionU0126	-0.450823	-1.19413	0.240792	-5.53102	0.691766	0.128089	not significant	AALGLQDSDEEEAGMDIDDK	44365	8	1	8	1
PMI_019316	PMI_019316-tr	protein AED:0.06 eAED:0.06 QI:0|0.5|0.4|0.8|0.75|0.6|5|3001|1262	conditionU0126	-0.917895	-1.91635	0.0638607	-4.50016	0.691766	0.128089	not significant	AALIPKSPPVPDSPPFK	53616	7;13	1	7;13	1;1
PMI_002680	PMI_002680-tr	protein AED:0.17 eAED:0.17 QI:433|0.73|0.77|0.85|0.91|0.85|35|1654|1759	conditionU0126	-0.368258	-0.984552	0.331882	-5.74895	0.691766	0.128089	not significant	AALQQELIGSSK	45406	10	0.678333	10;11	0.678333333333333;0.321666666666667
XP_038074213.1	XM_038218285.1	claspin-like isoform X2 [Patiria miniata]	conditionU0126	-0.218072	-0.556818	0.581343	-6.06897	0.718188	0.132982	not significant	AALSQPSPK	28043	7	0.9825	4;7	0.0175;0.9825
XP_038067335.1	XM_038211407.1	K13190 RNA-binding protein 15 (RBM15)	conditionU0126	-0.597947	-1.57435	0.124778	-5.03966	0.691766	0.128089	not significant	AAMGNTDTPEYHSR	11408	8	0.815	6;8;11;13	0.213666666666667;0.815;0.004;0.001
XP_038067335.1	XM_038211407.1	K13190 RNA-binding protein 15 (RBM15)	conditionU0126	-0.379313	-0.999098	0.32489	-5.73509	0.691766	0.128089	not significant	AAMGNTDTPEYHSR	17891	8	0.815	6;8;11;13	0.213666666666667;0.815;0.004;0.001
PMI_013361	PMI_013361-tr	protein AED:0.08 eAED:0.08 QI:234|1|1|1|0.94|0.88|18|4829|1340	conditionU0126	-0.376223	-0.963849	0.342009	-5.76835	0.691766	0.128089	not significant	AAMSDTEALIQSPVWSHTGGINTNK	53392	12	0.999	4;6;12;16	0.5425;0.4575;0.999;0.002
PMI_006953	PMI_006953-tr	protein AED:0.06 eAED:0.06 QI:0|0.68|0.58|1|0.93|0.94|17|0|1151	conditionU0126	-0.376223	-0.963849	0.342009	-5.76835	0.691766	0.128089	not significant	AAMSDTEALIQSPVWSHTGGINTNK	53392	12	0.999	4;6;12;16	0.5425;0.4575;0.999;0.002
XP_038070635.1	XM_038214707.1	AT-rich interactive domain-containing protein 5B-like [Patiria miniata]	conditionU0126	-0.617062	-1.64251	0.109814	-4.9392	0.691766	0.128089	not significant	AANNQLYANSLQLSTPPIAR	50009	15	0.792	14;15	0.208;0.792
PMI_014935	PMI_014935-tr	protein AED:0.00 eAED:0.00 QI:528|0.8|0.83|1|0.6|0.66|6|6946|413	conditionU0126	-0.617062	-1.64251	0.109814	-4.9392	0.691766	0.128089	not significant	AANNQLYANSLQLSTPPIAR	50009	15	0.792	14;15	0.208;0.792
PMI_027453	PMI_027453-tr	protein AED:0.03 eAED:0.03 QI:0|0.66|0.57|0.85|1|1|7|0|573	conditionU0126	-0.617062	-1.64251	0.109814	-4.9392	0.691766	0.128089	not significant	AANNQLYANSLQLSTPPIAR	50009	15	0.792	14;15	0.208;0.792
PMI_011276	PMI_011276-tr	protein AED:0.08 eAED:0.08 QI:41|0.76|0.77|0.83|0.94|0.94|18|0|1536	conditionU0126	-0.330435	-0.760085	0.452505	-5.93826	0.691766	0.128089	not significant	AAPAQTTPSPTPTK	26617	9	0.946	6;7;9;11;13	0.306;0.7125;0.946;0.0345;0.002
PMI_011276	PMI_011276-tr	protein AED:0.08 eAED:0.08 QI:41|0.76|0.77|0.83|0.94|0.94|18|0|1536	conditionU0126	-0.270326	-0.643444	0.524305	-6.01807	0.699043	0.129437	not significant	AAPAQTTPSPTPTKK	26155	9	0.915	6;7;9;11;13	0.3785;0.62325;0.915;0.05975;0.0235
XP_038078789.1	XM_038222861.1	K12562 amphiphysin (AMPH)	conditionU0126	-0.346684	-0.904568	0.372136	-5.82173	0.691766	0.128089	not significant	AAPPLASPETVSPNK	40787	7	0.9995	7;10;12	0.9995;0.0552;0.945
PMI_018357	PMI_018357-tr	K12562 amphiphysin (AMPH)	conditionU0126	-0.346684	-0.904568	0.372136	-5.82173	0.691766	0.128089	not significant	AAPPLASPETVSPNK	40787	7	0.9995	7;10;12	0.9995;0.0552;0.945
XP_038078789.1	XM_038222861.1	K12562 amphiphysin (AMPH)	conditionU0126	-0.584933	-1.56324	0.127369	-5.0557	0.691766	0.128089	not significant	AAPPLASPETVSPNK	40254	7	0.9995	7;10;12	0.9995;0.0552;0.945
PMI_018357	PMI_018357-tr	K12562 amphiphysin (AMPH)	conditionU0126	-0.584933	-1.56324	0.127369	-5.0557	0.691766	0.128089	not significant	AAPPLASPETVSPNK	40254	7	0.9995	7;10;12	0.9995;0.0552;0.945
XP_038078789.1	XM_038222861.1	K12562 amphiphysin (AMPH)	conditionU0126	-0.300458	-0.78047	0.440579	-5.923	0.691766	0.128089	not significant	AAPPLASPETVSPNKSNSELPPGVVYR	51815	7	0.772429	7;10;12;16;18;26	0.772428571428571;0.198714285714286;0.754125;0.320285714285714;0.131857142857143;0.002
PMI_018357	PMI_018357-tr	K12562 amphiphysin (AMPH)	conditionU0126	-0.300458	-0.78047	0.440579	-5.923	0.691766	0.128089	not significant	AAPPLASPETVSPNKSNSELPPGVVYR	51815	7	0.772429	7;10;12;16;18;26	0.772428571428571;0.198714285714286;0.754125;0.320285714285714;0.131857142857143;0.002
XP_038078789.1	XM_038222861.1	K12562 amphiphysin (AMPH)	conditionU0126	-0.366766	-0.969743	0.339105	-5.76286	0.691766	0.128089	not significant	AAPPLASPETVSPNKSNSELPPGVVYR	49933	7	0.772429	7;10;12;16;18;26	0.772428571428571;0.198714285714286;0.754125;0.320285714285714;0.131857142857143;0.002
PMI_018357	PMI_018357-tr	K12562 amphiphysin (AMPH)	conditionU0126	-0.366766	-0.969743	0.339105	-5.76286	0.691766	0.128089	not significant	AAPPLASPETVSPNKSNSELPPGVVYR	49933	7	0.772429	7;10;12;16;18;26	0.772428571428571;0.198714285714286;0.754125;0.320285714285714;0.131857142857143;0.002
XP_038078789.1	XM_038222861.1	K12562 amphiphysin (AMPH)	conditionU0126	-0.342845	-0.91812	0.365101	-5.80981	0.691766	0.128089	not significant	AAPPLASPETVSPNKSNSELPPGVVYR	48793	7	0.772429	7;10;12;16;18;26	0.772428571428571;0.198714285714286;0.754125;0.320285714285714;0.131857142857143;0.002
PMI_018357	PMI_018357-tr	K12562 amphiphysin (AMPH)	conditionU0126	-0.342845	-0.91812	0.365101	-5.80981	0.691766	0.128089	not significant	AAPPLASPETVSPNKSNSELPPGVVYR	48793	7	0.772429	7;10;12;16;18;26	0.772428571428571;0.198714285714286;0.754125;0.320285714285714;0.131857142857143;0.002
PMI_003963	PMI_003963-tr	K13096 splicing factor 4 (SF4)	conditionU0126	-0.494725	-1.30751	0.199919	-5.39713	0.691766	0.128089	not significant	AAPPPAATVSTASPAAAPTPAVIAAAPVPAGSVPAAAK	52751	13	0.923	8;10;11;13;19;32	0.001;0.03;0.03;0.923;0.011;0.004
PMI_002581	PMI_002581-tr	K10590 E3 ubiquitin-protein ligase TRIP12 (TRIP12)	conditionU0126	-0.395315	-1.05114	0.300697	-5.68394	0.691766	0.128089	not significant	AAPPWGASTSTTVSSPPTTSASK	43202	15	0.811	10;11;12;14;15;18	0.002;0.002;0.009;0.176;0.811;0.001
PMI_012510	PMI_012510-tr	K06067 histone deacetylase 1/2 (HDAC1_2)	conditionU0126	-0.431725	-1.14171	0.261646	-5.58916	0.691766	0.128089	not significant	AAPSAQTTPPPTVPIQSTEEK	39772	8	0.761714	4;7;8;12;17;18	0.00725;0.2;0.761714285714286;0.138;0.1995;0.427
PMI_023602	PMI_023602-tr	K06067 histone deacetylase 1/2 (HDAC1_2)	conditionU0126	-0.431725	-1.14171	0.261646	-5.58916	0.691766	0.128089	not significant	AAPSAQTTPPPTVPIQSTEEK	39772	8	0.761714	4;7;8;12;17;18	0.00725;0.2;0.761714285714286;0.138;0.1995;0.427
PMI_012510	PMI_012510-tr	K06067 histone deacetylase 1/2 (HDAC1_2)	conditionU0126	-0.258376	-0.682928	0.499335	-5.9925	0.695162	0.128718	not significant	AAPSAQTTPPPTVPIQSTEEK	40390	8	0.761714	4;7;8;12;17;18	0.00725;0.2;0.761714285714286;0.138;0.1995;0.427
PMI_023602	PMI_023602-tr	K06067 histone deacetylase 1/2 (HDAC1_2)	conditionU0126	-0.258376	-0.682928	0.499335	-5.9925	0.695162	0.128718	not significant	AAPSAQTTPPPTVPIQSTEEK	40390	8	0.761714	4;7;8;12;17;18	0.00725;0.2;0.761714285714286;0.138;0.1995;0.427
PMI_012510	PMI_012510-tr	K06067 histone deacetylase 1/2 (HDAC1_2)	conditionU0126	-0.459545	-1.21946	0.231161	-5.50206	0.691766	0.128089	not significant	AAPSAQTTPPPTVPIQSTEEKMEH	42137	8	0.785	4;7;8;12	0.003;0.209;0.785;0.004
PMI_023602	PMI_023602-tr	K06067 histone deacetylase 1/2 (HDAC1_2)	conditionU0126	-0.459545	-1.21946	0.231161	-5.50206	0.691766	0.128089	not significant	AAPSAQTTPPPTVPIQSTEEKMEH	42137	8	0.785	4;7;8;12	0.003;0.209;0.785;0.004
XP_038047087.1	XM_038191159.1	K15499 serine/threonine-protein phosphatase 6 regulatory subunit 1 (PPP6R1, SAPS1); K15500 serine/threonine-protein phosphatase 6 regulatory subunit 2 (PPP6R2, SAPS2); K15501 serine/threonine-protein phosphatase 6 regulatory subunit 3 (PPP6R3, SAPS3)	conditionU0126	-0.348508	-0.903885	0.372493	-5.82233	0.691766	0.128089	not significant	AAPSQPEEPETGWANFNDFNAGFSSASPEGPR	52878	27	0.974	24;25;27	0.007;0.019;0.974
PMI_004204	PMI_004204-tr	K15499 serine/threonine-protein phosphatase 6 regulatory subunit 1 (PPP6R1, SAPS1); K15500 serine/threonine-protein phosphatase 6 regulatory subunit 2 (PPP6R2, SAPS2); K15501 serine/threonine-protein phosphatase 6 regulatory subunit 3 (PPP6R3, SAPS3)	conditionU0126	-0.348508	-0.903885	0.372493	-5.82233	0.691766	0.128089	not significant	AAPSQPEEPETGWANFNDFNAGFSSASPEGPR	52878	27	0.974	24;25;27	0.007;0.019;0.974
PMI_019514	PMI_019514-tr	K15499 serine/threonine-protein phosphatase 6 regulatory subunit 1 (PPP6R1, SAPS1); K15500 serine/threonine-protein phosphatase 6 regulatory subunit 2 (PPP6R2, SAPS2); K15501 serine/threonine-protein phosphatase 6 regulatory subunit 3 (PPP6R3, SAPS3)	conditionU0126	-0.348508	-0.903885	0.372493	-5.82233	0.691766	0.128089	not significant	AAPSQPEEPETGWANFNDFNAGFSSASPEGPR	52878	27	0.974	24;25;27	0.007;0.019;0.974
XP_038052579.1	XM_038196651.1	K15143 mediator of RNA polymerase II transcription subunit 30 (MED30)	conditionU0126	-0.363651	-0.918978	0.364659	-5.80905	0.691766	0.128089	not significant	AAPTQQPTVSGGNQNPSSTPSMTSTR	27148	19	0.767	17;18;19;21;23;24;25	0.011;0.175;0.767;0.037;0.004;0.003;0.003
XP_038069430.1	XM_038213502.1	K09550 prefoldin subunit 4 (PFDN4)	conditionU0126	-0.329545	-0.821258	0.417289	-5.89129	0.691766	0.128089	not significant	AAPVALHNTSSTDLDSVQVTLEDQQK	51889	9;10;11;12;16	0.199	9;10;11;12;16;20	0.199;0.199;0.199;0.199;0.199;0.004
PMI_007210	PMI_007210-tr	K09550 prefoldin subunit 4 (PFDN4)	conditionU0126	-0.329545	-0.821258	0.417289	-5.89129	0.691766	0.128089	not significant	AAPVALHNTSSTDLDSVQVTLEDQQK	51889	9;10;11;12;16	0.199	9;10;11;12;16;20	0.199;0.199;0.199;0.199;0.199;0.004
PMI_018297	PMI_018297-tr	K10776 DNA ligase 3 (LIG3)	conditionU0126	-0.51692	-1.17138	0.249686	-5.55655	0.691766	0.128089	not significant	AAQAKLSPSGQVVSPSK	35711	14	0.92425	7;9;14;16	0.444;0.55875;0.92425;0.07275
PMI_028792	PMI_028792-tr	K10776 DNA ligase 3 (LIG3)	conditionU0126	-0.51692	-1.17138	0.249686	-5.55655	0.691766	0.128089	not significant	AAQAKLSPSGQVVSPSK	35711	14	0.92425	7;9;14;16	0.444;0.55875;0.92425;0.07275
XP_038060939.1	XM_038205011.1	K10776 DNA ligase 3 (LIG3)	conditionU0126	-0.557408	-1.28744	0.206741	-5.42163	0.691766	0.128089	not significant	AAQAKLSPSGQVVSPSK	35711	14	0.92425	7;9;14;16	0.444;0.55875;0.92425;0.07275
XP_038056628.1	XM_038200700.1	K18442 brefeldin A-inhibited guanine nucleotide-exchange protein (ARFGEF, BIG)	conditionU0126	-0.274301	-0.721575	0.475549	-5.96603	0.69232	0.128192	not significant	AAQDNTMDQLSVSSESTLSGEDPGMYR	42346	11	0.601333	6;11;13;14;16;17;19;26	0.0025;0.601333333333333;0.3585;0.459666666666667;0.251833333333333;0.115333333333333;0.0441666666666667;0.007
PMI_006193	PMI_006193-tr	K18442 brefeldin A-inhibited guanine nucleotide-exchange protein (ARFGEF, BIG)	conditionU0126	-0.274301	-0.721575	0.475549	-5.96603	0.69232	0.128192	not significant	AAQDNTMDQLSVSSESTLSGEDPGMYR	42346	11	0.601333	6;11;13;14;16;17;19;26	0.0025;0.601333333333333;0.3585;0.459666666666667;0.251833333333333;0.115333333333333;0.0441666666666667;0.007
XP_038056628.1	XM_038200700.1	K18442 brefeldin A-inhibited guanine nucleotide-exchange protein (ARFGEF, BIG)	conditionU0126	-0.290021	-0.770307	0.446501	-5.93066	0.691766	0.128089	not significant	AAQDNTMDQLSVSSESTLSGEDPGMYR	46839	11	0.601333	6;11;13;14;16;17;19;26	0.0025;0.601333333333333;0.3585;0.459666666666667;0.251833333333333;0.115333333333333;0.0441666666666667;0.007
PMI_006193	PMI_006193-tr	K18442 brefeldin A-inhibited guanine nucleotide-exchange protein (ARFGEF, BIG)	conditionU0126	-0.290021	-0.770307	0.446501	-5.93066	0.691766	0.128089	not significant	AAQDNTMDQLSVSSESTLSGEDPGMYR	46839	11	0.601333	6;11;13;14;16;17;19;26	0.0025;0.601333333333333;0.3585;0.459666666666667;0.251833333333333;0.115333333333333;0.0441666666666667;0.007
XP_038056628.1	XM_038200700.1	K18442 brefeldin A-inhibited guanine nucleotide-exchange protein (ARFGEF, BIG)	conditionU0126	-0.2008	-0.533448	0.597236	-6.08147	0.724962	0.134236	not significant	AAQDNTMDQLSVSSESTLSGEDPGMYR	46351	11	0.601333	6;11;13;14;16;17;19;26	0.0025;0.601333333333333;0.3585;0.459666666666667;0.251833333333333;0.115333333333333;0.0441666666666667;0.007
PMI_006193	PMI_006193-tr	K18442 brefeldin A-inhibited guanine nucleotide-exchange protein (ARFGEF, BIG)	conditionU0126	-0.2008	-0.533448	0.597236	-6.08147	0.724962	0.134236	not significant	AAQDNTMDQLSVSSESTLSGEDPGMYR	46351	11	0.601333	6;11;13;14;16;17;19;26	0.0025;0.601333333333333;0.3585;0.459666666666667;0.251833333333333;0.115333333333333;0.0441666666666667;0.007
PMI_019316	PMI_019316-tr	protein AED:0.06 eAED:0.06 QI:0|0.5|0.4|0.8|0.75|0.6|5|3001|1262	conditionU0126	-0.603575	-1.46678	0.151736	-5.19075	0.691766	0.128089	not significant	AAQEESEAALSSSPGVGSLGR	37483	12	0.556	11;12;13;18	0.023;0.556;0.4165;0.005
PMI_015442	PMI_015442-tr	protein AED:0.00 eAED:0.00 QI:0|1|0.8|1|1|1|5|1656|1298	conditionU0126	-0.258673	-0.508996	0.614082	-6.09398	0.732358	0.135606	not significant	AASDSPDFESIEK	43589	3	0.764	3;5	0.764;0.236
XP_038056749.1	XM_038200821.1	tudor domain-containing 6-like [Patiria miniata]	conditionU0126	-0.295739	-0.599332	0.552972	-6.04489	0.707548	0.131012	not significant	AASDSPDFESIEK	43589	3	0.764	3;5	0.764;0.236
XP_038056749.1	XM_038200821.1	tudor domain-containing 6-like [Patiria miniata]	conditionU0126	-0.315478	-0.664197	0.511098	-6.00482	0.696895	0.129039	not significant	AASDSPDFESIEKQPDFESESND	48288	19	0.798	19;21	0.798;0.202
PMI_015621	PMI_015621-tr	K14775 ribosome biogenesis protein UTP30 (UTP30, RSL1D1)	conditionU0126	-0.524119	-1.07401	0.290474	-5.6607	0.691766	0.128089	not significant	AASEEEVDDLKDLVK	51970	3	1	3	1
XP_038065063.1	XM_038209135.1	K12845 U4/U6 small nuclear ribonucleoprotein SNU13 (SNU13, NHP2L)	conditionU0126	-0.304658	-0.802085	0.428142	-5.90639	0.691766	0.128089	not significant	AASGDEVNPK	23464	3	1	3	1
PMI_014997	PMI_014997-tr	K12845 U4/U6 small nuclear ribonucleoprotein SNU13 (SNU13, NHP2L)	conditionU0126	-0.304658	-0.802085	0.428142	-5.90639	0.691766	0.128089	not significant	AASGDEVNPK	23464	3	1	3	1
PMI_008639	PMI_008639-tr	K12845 U4/U6 small nuclear ribonucleoprotein SNU13 (SNU13, NHP2L)	conditionU0126	-0.304658	-0.802085	0.428142	-5.90639	0.691766	0.128089	not significant	AASGDEVNPK	23464	3	1	3	1
XP_038072711.1	XM_038216783.1	LOW QUALITY PROTEIN: neuroblast differentiation-associated protein AHNAK-like [Patiria miniata]	conditionU0126	-0.546033	-1.43255	0.161227	-5.23687	0.691766	0.128089	not significant	AASGGLSVK	31519	3	1	3	1
XP_038075674.1	XM_038219746.1	vesicle-associated protein-like [Patiria miniata]	conditionU0126	-0.546033	-1.43255	0.161227	-5.23687	0.691766	0.128089	not significant	AASGGLSVK	31519	3	1	3	1
XP_038075374.1	XM_038219446.1	neuroblast differentiation-associated protein AHNAK-like isoform X2 [Patiria miniata]	conditionU0126	-0.497237	-1.07446	0.290275	-5.66024	0.691766	0.128089	not significant	AASGGLSVK	31519	3	1	3	1
XP_038051027.1	XM_038195099.1	K12172 E3 SUMO-protein ligase RanBP2 (RANBP2, NUP358)	conditionU0126	-0.52287	-1.20139	0.238002	-5.52278	0.691766	0.128089	not significant	AASGQDVSSNSPLLLSMLMDKPEDSSK	51136	11	0.884333	3;8;9;11;16	0.0095;0.426666666666667;0.344666666666667;0.884333333333333;0.0065
XP_038051027.1	XM_038195099.1	K12172 E3 SUMO-protein ligase RanBP2 (RANBP2, NUP358)	conditionU0126	-0.454074	-1.01513	0.317299	-5.71959	0.691766	0.128089	not significant	AASGQDVSSNSPLLLSMLMDKPEDSSK	53673	11	0.884333	3;8;9;11;16	0.0095;0.426666666666667;0.344666666666667;0.884333333333333;0.0065
XP_038051027.1	XM_038195099.1	K12172 E3 SUMO-protein ligase RanBP2 (RANBP2, NUP358)	conditionU0126	-0.791249	-1.57315	0.125056	-5.0414	0.691766	0.128089	not significant	AASGQDVSSNSPLLLSMLMDKPEDSSK	54506	11	0.884333	3;8;9;11;16	0.0095;0.426666666666667;0.344666666666667;0.884333333333333;0.0065
XP_038064242.1	XM_038208314.1	LOW QUALITY PROTEIN: ATPase family AAA domain-containing protein 5-like [Patiria miniata]	conditionU0126	-0.828748	-2.18507	0.0359577	-4.01786	0.583601	0.108061	not significant	AASGQNMDDDNPNIKSPSSATVK	34976	16	0.842833	16;18;19;21	0.842833333333333;0.180166666666667;0.125333333333333;0.0218
XP_038064242.1	XM_038208314.1	LOW QUALITY PROTEIN: ATPase family AAA domain-containing protein 5-like [Patiria miniata]	conditionU0126	-0.0727139	-0.19162	0.849193	-6.20354	0.884903	0.163851	not significant	AASGQNMDDDNPNIKSPSSATVK	30069	16	0.842833	16;18;19;21	0.842833333333333;0.180166666666667;0.125333333333333;0.0218
XP_038064242.1	XM_038208314.1	LOW QUALITY PROTEIN: ATPase family AAA domain-containing protein 5-like [Patiria miniata]	conditionU0126	0.00610247	0.015981	0.987344	-6.22158	0.99065	0.183432	not significant	AASGQNMDDDNPNIKSPSSATVK	32825	16	0.842833	16;18;19;21	0.842833333333333;0.180166666666667;0.125333333333333;0.0218
XP_038064242.1	XM_038208314.1	LOW QUALITY PROTEIN: ATPase family AAA domain-containing protein 5-like [Patiria miniata]	conditionU0126	-1.36171	-3.51016	0.00129794	-1.06075	0.067418	0.0124833	not significant	AASGQNMDDDNPNIKSPSSATVKK	33913	19	0.769	3;16;18;19;21	0.001;0.7285;0.3985;0.769;0.104
XP_038064234.1	XM_038208306.1	cytosolic Fe-S cluster assembly factor NUBP2-like [Patiria miniata]	conditionU0126	-0.393489	-1.0415	0.305083	-5.6936	0.691766	0.128089	not significant	AASIGSENANSEKDNLESVK	43157	11	0.967	3;6;11	0.002;0.031;0.967
PMI_028768	PMI_028768-tr	protein AED:0.23 eAED:0.23 QI:71|1|0.75|1|0.66|0.75|4|0|120	conditionU0126	-0.393489	-1.0415	0.305083	-5.6936	0.691766	0.128089	not significant	AASIGSENANSEKDNLESVK	43157	11	0.967	3;6;11	0.002;0.031;0.967
XP_038063990.1	XM_038208062.1	uncharacterized protein LOC119734529 isoform X1 [Patiria miniata]	conditionU0126	-0.866076	-2.31952	0.0265834	-3.75894	0.487913	0.0903433	not significant	AASITSQDNTEIR	28816	3	0.819	3;5;6;10	0.819;0.142666666666667;0.487;0.3265
XP_038063990.1	XM_038208062.1	uncharacterized protein LOC119734529 isoform X1 [Patiria miniata]	conditionU0126	-0.661725	-1.7379	0.0913885	-4.79258	0.691766	0.128089	not significant	AASITSQDNTEIR	27051	3	0.819	3;5;6;10	0.819;0.142666666666667;0.487;0.3265
XP_038063990.1	XM_038208062.1	uncharacterized protein LOC119734529 isoform X1 [Patiria miniata]	conditionU0126	-1.38069	-3.56053	0.00113003	-0.934085	0.062253	0.0115269	not significant	AASITSQDNTEIRDSQTNDAER	25017	3	0.746667	3;5;6;10;15;17	0.746666666666667;0.035;0.09725;0.30125;0.542;0.134333333333333
XP_038063990.1	XM_038208062.1	uncharacterized protein LOC119734529 isoform X1 [Patiria miniata]	conditionU0126	-0.910462	-2.32688	0.0261403	-3.74444	0.481597	0.0891739	not significant	AASITSQDNTEIRDSQTNDAER	23638	3	0.746667	3;5;6;10;15;17	0.746666666666667;0.035;0.09725;0.30125;0.542;0.134333333333333
XP_038077043.1	XM_038221115.1	K13104 zinc finger protein 830 (ZNF830, CCDC16)	conditionU0126	-0.406737	-1.07007	0.292215	-5.66473	0.691766	0.128089	not significant	AASKPSGDEEVSTSNTTNGK	23988	6	0.859	3;6	0.139;0.859
XP_038077042.1	XM_038221114.1	K13104 zinc finger protein 830 (ZNF830, CCDC16)	conditionU0126	-0.406737	-1.07007	0.292215	-5.66473	0.691766	0.128089	not significant	AASKPSGDEEVSTSNTTNGK	23988	6	0.859	3;6	0.139;0.859
XP_038077041.1	XM_038221113.1	K13104 zinc finger protein 830 (ZNF830, CCDC16)	conditionU0126	-0.406737	-1.07007	0.292215	-5.66473	0.691766	0.128089	not significant	AASKPSGDEEVSTSNTTNGK	23988	6	0.859	3;6	0.139;0.859
XP_038053308.1	XM_038197380.1	uncharacterized protein LOC119725801 [Patiria miniata]	conditionU0126	-0.325527	-0.795356	0.43199	-5.91161	0.691766	0.128089	not significant	AASLDDKVEENSPTK	36678	3	1	3;12;14	1;0.955666666666667;0.0443333333333333
XP_038053308.1	XM_038197380.1	uncharacterized protein LOC119725801 [Patiria miniata]	conditionU0126	-0.382634	-1.00674	0.321259	-5.72774	0.691766	0.128089	not significant	AASLDDKVEENSPTK	33077	3	1	3;12;14	1;0.955666666666667;0.0443333333333333
XP_038053308.1	XM_038197380.1	uncharacterized protein LOC119725801 [Patiria miniata]	conditionU0126	-0.219737	-0.550053	0.585922	-6.07264	0.720598	0.133428	not significant	AASLDDKVEENSPTKQPIYATPHK	40632	21	0.999	3;12;14;19;21	0.5;0.9415;0.0575;0.0015;0.999
XP_038046812.1	XM_038190884.1	protein NDRG1-like isoform X2 [Patiria miniata]	conditionU0126	-0.99237	-2.63088	0.0127611	-3.11852	0.305406	0.0565498	not significant	AASLGETPK	30014	3	0.83075	3;7	0.83075;0.7795
PMI_001680	PMI_001680-tr	protein AED:0.01 eAED:0.01 QI:275|0.81|0.91|1|1|1|12|4230|376	conditionU0126	-0.99237	-2.63088	0.0127611	-3.11852	0.305406	0.0565498	not significant	AASLGETPK	30014	3	0.83075	3;7	0.83075;0.7795
PMI_020146	PMI_020146-tr	protein AED:0.03 eAED:0.03 QI:255|1|1|1|0.85|0.75|8|4294|163	conditionU0126	-0.99237	-2.63088	0.0127611	-3.11852	0.305406	0.0565498	not significant	AASLGETPK	30014	3	0.83075	3;7	0.83075;0.7795
XP_038046812.1	XM_038190884.1	protein NDRG1-like isoform X2 [Patiria miniata]	conditionU0126	-1.22328	-3.16341	0.00330198	-1.90977	0.131119	0.0242783	not significant	AASLGETPK	30783	3	0.83075	3;7	0.83075;0.7795
PMI_001680	PMI_001680-tr	protein AED:0.01 eAED:0.01 QI:275|0.81|0.91|1|1|1|12|4230|376	conditionU0126	-1.22328	-3.16341	0.00330198	-1.90977	0.131119	0.0242783	not significant	AASLGETPK	30783	3	0.83075	3;7	0.83075;0.7795
PMI_020146	PMI_020146-tr	protein AED:0.03 eAED:0.03 QI:255|1|1|1|0.85|0.75|8|4294|163	conditionU0126	-1.22328	-3.16341	0.00330198	-1.90977	0.131119	0.0242783	not significant	AASLGETPK	30783	3	0.83075	3;7	0.83075;0.7795
XP_038046812.1	XM_038190884.1	protein NDRG1-like isoform X2 [Patiria miniata]	conditionU0126	-0.533542	-1.30015	0.202398	-5.40614	0.691766	0.128089	not significant	AASLGETPKER	23827	3;7	1	3;7	1;1
PMI_001680	PMI_001680-tr	protein AED:0.01 eAED:0.01 QI:275|0.81|0.91|1|1|1|12|4230|376	conditionU0126	-0.533542	-1.30015	0.202398	-5.40614	0.691766	0.128089	not significant	AASLGETPKER	23827	3;7	1	3;7	1;1
PMI_020146	PMI_020146-tr	protein AED:0.03 eAED:0.03 QI:255|1|1|1|0.85|0.75|8|4294|163	conditionU0126	-0.533542	-1.30015	0.202398	-5.40614	0.691766	0.128089	not significant	AASLGETPKER	23827	3;7	1	3;7	1;1
XP_038046812.1	XM_038190884.1	protein NDRG1-like isoform X2 [Patiria miniata]	conditionU0126	-1.15117	-3.01929	0.00481192	-2.24937	0.168174	0.0311396	not significant	AASLGETPKER	25315	3;7	1	3;7	1;1
PMI_001680	PMI_001680-tr	protein AED:0.01 eAED:0.01 QI:275|0.81|0.91|1|1|1|12|4230|376	conditionU0126	-1.15117	-3.01929	0.00481192	-2.24937	0.168174	0.0311396	not significant	AASLGETPKER	25315	3;7	1	3;7	1;1
PMI_020146	PMI_020146-tr	protein AED:0.03 eAED:0.03 QI:255|1|1|1|0.85|0.75|8|4294|163	conditionU0126	-1.15117	-3.01929	0.00481192	-2.24937	0.168174	0.0311396	not significant	AASLGETPKER	25315	3;7	1	3;7	1;1
XP_038063524.1	XM_038207596.1	myocardin-related transcription factor A-like isoform X1 [Patiria miniata]	conditionU0126	-0.350917	-0.923902	0.362126	-5.80467	0.691766	0.128089	not significant	AASLPSSPTER	25651	7	0.922	3;6;7;9	0.546666666666667;0.14225;0.922;0.0343333333333333
XP_038063524.1	XM_038207596.1	myocardin-related transcription factor A-like isoform X1 [Patiria miniata]	conditionU0126	-0.588432	-1.56976	0.125843	-5.0463	0.691766	0.128089	not significant	AASLPSSPTER	24929	7	0.922	3;6;7;9	0.546666666666667;0.14225;0.922;0.0343333333333333
XP_038048313.1	XM_038192385.1	K04996 potassium inwardly-rectifying channel subfamily J member 2 (KCNJ2); K04997 potassium inwardly-rectifying channel subfamily J member 3 (KCNJ3); K04998 potassium inwardly-rectifying channel subfamily J member 4 (KCNJ4); K04999 potassium inwardly-rectifying channel subfamily J member 5 (KCNJ5); K05000 potassium inwardly-rectifying channel subfamily J member 6 (KCNJ6); K05002 potassium inwardl…	conditionU0126	-0.393984	-1.02858	0.311027	-5.70641	0.691766	0.128089	not significant	AASLSEPASDPLESLR	50405	3	0.623	3;5	0.623;0.377
XP_038056586.1	XM_038200658.1	K17501 protein phosphatase 1E (PPM1E, POPX1); K17502 protein phosphatase 1F (PPM1F, POPX2)	conditionU0126	-0.319589	-0.844132	0.404567	-5.87283	0.691766	0.128089	not significant	AASNPSNLAVGSGLTPSPK	46060	3	0.869333	3;6;12;15;17	0.869333333333333;0.130666666666667;0.18225;0.82525;0.4925
XP_038056586.1	XM_038200658.1	K17501 protein phosphatase 1E (PPM1E, POPX1); K17502 protein phosphatase 1F (PPM1F, POPX2)	conditionU0126	-0.239224	-0.615574	0.542324	-6.03523	0.704367	0.130423	not significant	AASNPSNLAVGSGLTPSPK	47827	3	0.869333	3;6;12;15;17	0.869333333333333;0.130666666666667;0.18225;0.82525;0.4925
XP_038071379.1	XM_038215451.1	K16491 StAR-related lipid transfer protein 9 (STARD9); K17916 kinesin family member 16B (KIF16B, SNX23)	conditionU0126	-0.288228	-0.761716	0.451544	-5.93706	0.691766	0.128089	not significant	AASNSSDKEDNGIESPMTK	26714	15	0.99	3;5;6;15;18	0.1855;0.255;0.56;0.99;0.01
XP_038071379.1	XM_038215451.1	K16491 StAR-related lipid transfer protein 9 (STARD9); K17916 kinesin family member 16B (KIF16B, SNX23)	conditionU0126	-0.205043	-0.496898	0.622497	-6.09995	0.736796	0.136427	not significant	AASNSSDKEDNGIESPMTK	33159	15	0.99	3;5;6;15;18	0.1855;0.255;0.56;0.99;0.01
XP_038078197.1	XM_038222269.1	K11667 INO80 complex subunit C (INO80C, IES6)	conditionU0126	-0.295989	-0.779182	0.441327	-5.92398	0.691766	0.128089	not significant	AASPASAVVATK	35915	3	0.781	3;6	0.781;0.219
PMI_010705	PMI_010705-tr	K11667 INO80 complex subunit C (INO80C, IES6)	conditionU0126	-0.295989	-0.779182	0.441327	-5.92398	0.691766	0.128089	not significant	AASPASAVVATK	35915	3	0.781	3;6	0.781;0.219
PMI_029332	PMI_029332-tr	protein AED:0.02 eAED:0.02 QI:0|1|1|1|0.5|0.33|3|1226|282	conditionU0126	-0.0716451	-0.184522	0.854714	-6.20486	0.889289	0.164663	not significant	AASPGGDGNKER	12141	3	1	3	1
XP_038070153.1	XM_038214225.1	CAP-Gly domain-containing linker protein 1-like [Patiria miniata]	conditionU0126	-0.0716451	-0.184522	0.854714	-6.20486	0.889289	0.164663	not significant	AASPGGDGNKER	12141	3	1	3	1
XP_038071156.1	XM_038215228.1	K18622 adducin (ADD)	conditionU0126	-0.391278	-1.04132	0.305162	-5.69378	0.691766	0.128089	not significant	AASPSQEAGVR	15519	3	0.921	3;5	0.921;0.079
XP_038069788.1	XM_038213860.1	uncharacterized protein LOC119738881 isoform X1 [Patiria miniata]	conditionU0126	-0.361054	-0.90028	0.37438	-5.82547	0.691766	0.128089	not significant	AASPVEEPSSQDATDSSPSKPETLVQR	38180	3	0.9674	3;9;10;14;16;17;19;23	0.9674;0.04525;0.0385;0.0244285714285714;0.208857142857143;0.699857142857143;0.0407142857142857;0.006
XP_038069792.1	XM_038213864.1	titin-like isoform X4 [Patiria miniata]	conditionU0126	-0.361054	-0.90028	0.37438	-5.82547	0.691766	0.128089	not significant	AASPVEEPSSQDATDSSPSKPETLVQR	38180	3	0.9674	3;9;10;14;16;17;19;23	0.9674;0.04525;0.0385;0.0244285714285714;0.208857142857143;0.699857142857143;0.0407142857142857;0.006
XP_038069788.1	XM_038213860.1	uncharacterized protein LOC119738881 isoform X1 [Patiria miniata]	conditionU0126	-0.317847	-0.822645	0.416511	-5.89019	0.691766	0.128089	not significant	AASPVEEPSSQDATDSSPSKPETLVQR	36828	3	0.9674	3;9;10;14;16;17;19;23	0.9674;0.04525;0.0385;0.0244285714285714;0.208857142857143;0.699857142857143;0.0407142857142857;0.006
XP_038069792.1	XM_038213864.1	titin-like isoform X4 [Patiria miniata]	conditionU0126	-0.317847	-0.822645	0.416511	-5.89019	0.691766	0.128089	not significant	AASPVEEPSSQDATDSSPSKPETLVQR	36828	3	0.9674	3;9;10;14;16;17;19;23	0.9674;0.04525;0.0385;0.0244285714285714;0.208857142857143;0.699857142857143;0.0407142857142857;0.006
XP_038050778.1	XM_038194850.1	LOW QUALITY PROTEIN: uncharacterized protein LOC119723937 [Patiria miniata]	conditionU0126	-0.205323	-0.539764	0.59292	-6.07814	0.72364	0.133991	not significant	AASQEEASSADPQESPAK	21696	15	0.980333	3;8;9;15	0.493;0.18575;0.33225;0.980333333333333
XP_038050778.1	XM_038194850.1	LOW QUALITY PROTEIN: uncharacterized protein LOC119723937 [Patiria miniata]	conditionU0126	-0.219805	-0.568752	0.573307	-6.06238	0.714556	0.132309	not significant	AASQEEASSADPQESPAK	20555	15	0.980333	3;8;9;15	0.493;0.18575;0.33225;0.980333333333333
XP_038050778.1	XM_038194850.1	LOW QUALITY PROTEIN: uncharacterized protein LOC119723937 [Patiria miniata]	conditionU0126	-0.23291	-0.60921	0.546483	-6.03904	0.705706	0.130671	not significant	AASQEEASSADPQESPAKWAEPCQK	36140	15	0.9995	9;15	0.001;0.9995
XP_038059496.1	XM_038203568.1	K19525 vacuolar protein sorting-associated protein 13A/C (VPS13A_C)	conditionU0126	-0.221804	-0.596985	0.55452	-6.04626	0.708364	0.131163	not significant	AASSFSESDGVTSSPTGPSTR	30640	14	0.723333	3;4;6;8;12;13;14;16;19;20	0.134;0.562;0.304;0.001;0.022;0.148;0.723333333333333;0.0676666666666667;0.0285;0.0285
XP_038059496.1	XM_038203568.1	K19525 vacuolar protein sorting-associated protein 13A/C (VPS13A_C)	conditionU0126	-0.355137	-0.931691	0.358144	-5.7977	0.691766	0.128089	not significant	AASSFSESDGVTSSPTGPSTR	29358	14	0.723333	3;4;6;8;12;13;14;16;19;20	0.134;0.562;0.304;0.001;0.022;0.148;0.723333333333333;0.0676666666666667;0.0285;0.0285
XP_038053352.1	XM_038197424.1	K14313 nuclear pore complex protein Nup53 (NUP35, NUP53)	conditionU0126	-0.407727	-1.06165	0.295968	-5.67332	0.691766	0.128089	not significant	AASSNHEVIQGGSTPK	20742	13	0.503667	13;14	0.503666666666667;0.496333333333333
PMI_019219	PMI_019219-tr	K14313 nuclear pore complex protein Nup53 (NUP35, NUP53)	conditionU0126	-0.407727	-1.06165	0.295968	-5.67332	0.691766	0.128089	not significant	AASSNHEVIQGGSTPK	20742	13	0.503667	13;14	0.503666666666667;0.496333333333333
XP_038053352.1	XM_038197424.1	K14313 nuclear pore complex protein Nup53 (NUP35, NUP53)	conditionU0126	-0.295186	-0.768607	0.447497	-5.93193	0.691766	0.128089	not significant	AASSNHEVIQGGSTPKK	21380	14	0.806	13;14	0.194;0.806
PMI_019219	PMI_019219-tr	K14313 nuclear pore complex protein Nup53 (NUP35, NUP53)	conditionU0126	-0.295186	-0.768607	0.447497	-5.93193	0.691766	0.128089	not significant	AASSNHEVIQGGSTPKK	21380	14	0.806	13;14	0.194;0.806
XP_038059978.1	XM_038204050.1	K04650 nuclear receptor co-repressor 1 (NCOR1, N-CoR)	conditionU0126	-0.467261	-1.19159	0.241773	-5.53389	0.691766	0.128089	not significant	AASTASDISSASASPASARPDSYSNR	26614	14	0.742	3;4;6;9;10;12;14;17	0.078;0.459;0.459;0.045;0.026;0.225333333333333;0.742;0.0015
XP_038059983.1	XM_038204055.1	K04650 nuclear receptor co-repressor 1 (NCOR1, N-CoR)	conditionU0126	-0.467261	-1.19159	0.241773	-5.53389	0.691766	0.128089	not significant	AASTASDISSASASPASARPDSYSNR	26614	14	0.742	3;4;6;9;10;12;14;17	0.078;0.459;0.459;0.045;0.026;0.225333333333333;0.742;0.0015
XP_038059978.1	XM_038204050.1	K04650 nuclear receptor co-repressor 1 (NCOR1, N-CoR)	conditionU0126	0.157594	0.41023	0.684242	-6.13862	0.77219	0.142981	not significant	AASTASDISSASASPASARPDSYSNR	25064	14	0.742	3;4;6;9;10;12;14;17	0.078;0.459;0.459;0.045;0.026;0.225333333333333;0.742;0.0015
XP_038059983.1	XM_038204055.1	K04650 nuclear receptor co-repressor 1 (NCOR1, N-CoR)	conditionU0126	0.157594	0.41023	0.684242	-6.13862	0.77219	0.142981	not significant	AASTASDISSASASPASARPDSYSNR	25064	14	0.742	3;4;6;9;10;12;14;17	0.078;0.459;0.459;0.045;0.026;0.225333333333333;0.742;0.0015
XP_038063557.1	XM_038207629.1	K10747 DNA ligase 1 (LIG1)	conditionU0126	-0.117635	-0.314867	0.75481	-6.17271	0.816688	0.15122	not significant	AASTGNTKDDRSPLK	24018	12	0.988	3;4;7;12	0.3515;0.0493333333333333;0.062;0.988
XP_038063557.1	XM_038207629.1	K10747 DNA ligase 1 (LIG1)	conditionU0126	-0.0221247	-0.0465527	0.963145	-6.22063	0.971922	0.179964	not significant	AASTGNTKDDRSPLK	21010	12	0.988	3;4;7;12	0.3515;0.0493333333333333;0.062;0.988
XP_038076810.1	XM_038220882.1	leucine-rich repeat-containing protein 47-like [Patiria miniata]	conditionU0126	-0.27526	-0.685058	0.498007	-5.99108	0.695162	0.128718	not significant	AASTGSDLSEDLDK	45474	6	0.661267	3;4;6;9	0.4533125;0.332;0.661266666666667;0.536857142857143
XP_038076810.1	XM_038220882.1	leucine-rich repeat-containing protein 47-like [Patiria miniata]	conditionU0126	-0.34033	-0.866256	0.392495	-5.85452	0.691766	0.128089	not significant	AASTGSDLSEDLDK	44411	6	0.661267	3;4;6;9	0.4533125;0.332;0.661266666666667;0.536857142857143
XP_038076810.1	XM_038220882.1	leucine-rich repeat-containing protein 47-like [Patiria miniata]	conditionU0126	-0.360024	-0.959428	0.344198	-5.77244	0.691766	0.128089	not significant	AASTGSDLSEDLDK	39917	6	0.661267	3;4;6;9	0.4533125;0.332;0.661266666666667;0.536857142857143
XP_038076810.1	XM_038220882.1	leucine-rich repeat-containing protein 47-like [Patiria miniata]	conditionU0126	-0.214836	-0.571771	0.571284	-6.0607	0.713795	0.132168	not significant	AASTGSDLSEDLDKLMLR	54773	9	0.84	3;4;6;9	0.265142857142857;0.362857142857143;0.674571428571429;0.84
XP_038076810.1	XM_038220882.1	leucine-rich repeat-containing protein 47-like [Patiria miniata]	conditionU0126	-0.215194	-0.574209	0.569652	-6.05933	0.713084	0.132037	not significant	AASTGSDLSEDLDKLMLR	53843	9	0.84	3;4;6;9	0.265142857142857;0.362857142857143;0.674571428571429;0.84
XP_038076810.1	XM_038220882.1	leucine-rich repeat-containing protein 47-like [Patiria miniata]	conditionU0126	-0.589058	-1.56644	0.126617	-5.05108	0.691766	0.128089	not significant	AASTGSDLSEDLDKLMLR	52266	9	0.84	3;4;6;9	0.265142857142857;0.362857142857143;0.674571428571429;0.84
XP_038076810.1	XM_038220882.1	leucine-rich repeat-containing protein 47-like [Patiria miniata]	conditionU0126	-0.112377	-0.298385	0.767247	-6.17769	0.825845	0.152916	not significant	AASTGSDLSEDLDKLMLR	54349	9	0.84	3;4;6;9	0.265142857142857;0.362857142857143;0.674571428571429;0.84
XP_038076810.1	XM_038220882.1	leucine-rich repeat-containing protein 47-like [Patiria miniata]	conditionU0126	-0.139488	-0.373258	0.711301	-6.15289	0.787109	0.145743	not significant	AASTGSDLSEDLDKLMLR	54476	9	0.84	3;4;6;9	0.265142857142857;0.362857142857143;0.674571428571429;0.84
PMI_017382	PMI_017382-tr	K12580 CCR4-NOT transcription complex subunit 3 (CNOT3, NOT3)	conditionU0126	-0.322393	-0.842329	0.405561	-5.8743	0.691766	0.128089	not significant	AASTPSTTLVNSLPSTGMSINQSNTNK	47493	3	0.524	3;4;6;7;8;12;15;16;19	0.524;0.284;0.0565;0.0385;0.0385;0.078;0.013;0.013;0.013
XP_038047249.1	XM_038191321.1	K12580 CCR4-NOT transcription complex subunit 3 (CNOT3, NOT3)	conditionU0126	-0.322393	-0.842329	0.405561	-5.8743	0.691766	0.128089	not significant	AASTPSTTLVNSLPSTGMSINQSNTNK	47493	3	0.524	3;4;6;7;8;12;15;16;19	0.524;0.284;0.0565;0.0385;0.0385;0.078;0.013;0.013;0.013
PMI_017382	PMI_017382-tr	K12580 CCR4-NOT transcription complex subunit 3 (CNOT3, NOT3)	conditionU0126	-0.733656	-1.89255	0.0670605	-4.54049	0.691766	0.128089	not significant	AASTPSTTLVNSLPSTGMSINQSNTNK	50910	3	0.524	3;4;6;7;8;12;15;16;19	0.524;0.284;0.0565;0.0385;0.0385;0.078;0.013;0.013;0.013
XP_038047249.1	XM_038191321.1	K12580 CCR4-NOT transcription complex subunit 3 (CNOT3, NOT3)	conditionU0126	-0.733656	-1.89255	0.0670605	-4.54049	0.691766	0.128089	not significant	AASTPSTTLVNSLPSTGMSINQSNTNK	50910	3	0.524	3;4;6;7;8;12;15;16;19	0.524;0.284;0.0565;0.0385;0.0385;0.078;0.013;0.013;0.013
XP_038049548.1	XM_038193620.1	K10638 E3 ubiquitin-protein ligase UHRF1 (UHRF1, NP95); K15713 E3 ubiquitin-protein ligase UHRF2 (UHRF2, NIRF)	conditionU0126	-0.511767	-1.36998	0.179781	-5.31869	0.691766	0.128089	not significant	AASVATPATTSDGEPASR	21764	11	0.625429	3;6;9;10;11;17	0.051;0.5065;0.0608571428571429;0.292;0.625428571428571;0.0296666666666667
XP_038049548.1	XM_038193620.1	K10638 E3 ubiquitin-protein ligase UHRF1 (UHRF1, NP95); K15713 E3 ubiquitin-protein ligase UHRF2 (UHRF2, NIRF)	conditionU0126	-0.223022	-0.577672	0.567338	-6.05737	0.712213	0.131875	not significant	AASVATPATTSDGEPASR	23903	11	0.625429	3;6;9;10;11;17	0.051;0.5065;0.0608571428571429;0.292;0.625428571428571;0.0296666666666667
XP_038045773.1	XM_038189845.1	GTPase-activating protein and VPS9 domain-containing protein 1-like isoform X1 [Patiria miniata]	conditionU0126	-0.249129	-0.645642	0.522897	-6.01669	0.698621	0.129359	not significant	AASVPETSSEDILEK	46103	3	0.999	3;7	0.999;0.001
PMI_021116	PMI_021116-tr	K14616 cubilin (CUBN)	conditionU0126	-0.448923	-1.19895	0.238935	-5.52555	0.691766	0.128089	not significant	AATAGGADNEEEEAEDMLK	46222	3	1	3	1
PMI_004367	PMI_004367-tr	protein AED:0.02 eAED:0.02 QI:2|0.76|0.81|0.90|1|1|53|7086|3892	conditionU0126	-0.0508774	-0.0994947	0.921337	-6.2168	0.939975	0.174048	not significant	AATDPDRDNAENSAK	15060	3	1	3	1
XP_038046412.1	XM_038190484.1	fibrous sheath-interacting protein 1-like [Patiria miniata]	conditionU0126	-0.414679	-1.08035	0.287682	-5.65417	0.691766	0.128089	not significant	AATETDSILQASPR	35886	12	1	12	1
XP_038072404.1	XM_038216476.1	K15309 CREB-regulated transcription coactivator 1 (CRTC1, TORC1)	conditionU0126	-0.15802	-0.39714	0.693776	-6.14383	0.776883	0.14385	not significant	AATGRSPVGDNR	9628	6	0.986	3;6	0.014;0.986
XP_038046250.1	XM_038190322.1	K13114 pinin (PNN)	conditionU0126	-0.000567531	-0.00135157	0.99893	-6.2217	0.999016	0.184981	not significant	AATHAAADDTDDGDQEEGK	14898	10	0.999	3;10	0.001;0.999
XP_038050816.1	XM_038194888.1	K13114 pinin (PNN)	conditionU0126	-0.000567531	-0.00135157	0.99893	-6.2217	0.999016	0.184981	not significant	AATHAAADDTDDGDQEEGK	14898	10	0.999	3;10	0.001;0.999
XP_038046250.1	XM_038190322.1	K13114 pinin (PNN)	conditionU0126	-0.346359	-0.606101	0.548522	-6.04089	0.706151	0.130753	not significant	AATHAAADDTDDGDQEEGKENIEANK	25823	10	1	10	1
XP_038050816.1	XM_038194888.1	K13114 pinin (PNN)	conditionU0126	-0.346359	-0.606101	0.548522	-6.04089	0.706151	0.130753	not significant	AATHAAADDTDDGDQEEGKENIEANK	25823	10	1	10	1
PMI_001363	PMI_001363-tr	K00922 phosphatidylinositol-4,5-bisphosphate 3-kinase catalytic subunit alpha/beta/delta (PIK3CA_B_D)	conditionU0126	-0.393476	-1.03172	0.309572	-5.70331	0.691766	0.128089	not significant	AATIAATEETYLSHVSINDQK	50095	16	1	16	1
XP_038072907.1	XM_038216979.1	K06115 spectrin beta (SPTB)	conditionU0126	-0.339928	-0.909888	0.369364	-5.81707	0.691766	0.128089	not significant	AATMPLDSGSGGK	29724	10	0.703	3;8;10	0.0085;0.294166666666667;0.703
PMI_022607	PMI_022607-tr	K06115 spectrin beta (SPTB)	conditionU0126	-0.339928	-0.909888	0.369364	-5.81707	0.691766	0.128089	not significant	AATMPLDSGSGGK	29724	10	0.703	3;8;10	0.0085;0.294166666666667;0.703
XP_038072907.1	XM_038216979.1	K06115 spectrin beta (SPTB)	conditionU0126	-0.161022	-0.423425	0.674684	-6.1332	0.767355	0.142086	not significant	AATMPLDSGSGGK	36789	10	0.703	3;8;10	0.0085;0.294166666666667;0.703
PMI_022607	PMI_022607-tr	K06115 spectrin beta (SPTB)	conditionU0126	-0.161022	-0.423425	0.674684	-6.1332	0.767355	0.142086	not significant	AATMPLDSGSGGK	36789	10	0.703	3;8;10	0.0085;0.294166666666667;0.703
XP_038072907.1	XM_038216979.1	K06115 spectrin beta (SPTB)	conditionU0126	-0.466634	-1.23779	0.224376	-5.48076	0.691766	0.128089	not significant	AATMPLDSGSGGKK	26544	10	0.765	3;8;10	0.00175;0.2338;0.765
PMI_022607	PMI_022607-tr	K06115 spectrin beta (SPTB)	conditionU0126	-0.466634	-1.23779	0.224376	-5.48076	0.691766	0.128089	not significant	AATMPLDSGSGGKK	26544	10	0.765	3;8;10	0.00175;0.2338;0.765
XP_038072907.1	XM_038216979.1	K06115 spectrin beta (SPTB)	conditionU0126	-0.454704	-1.20959	0.234881	-5.51342	0.691766	0.128089	not significant	AATMPLDSGSGGKK	34643	10	0.765	3;8;10	0.00175;0.2338;0.765
PMI_022607	PMI_022607-tr	K06115 spectrin beta (SPTB)	conditionU0126	-0.454704	-1.20959	0.234881	-5.51342	0.691766	0.128089	not significant	AATMPLDSGSGGKK	34643	10	0.765	3;8;10	0.00175;0.2338;0.765
XP_038049134.1	XM_038193206.1	K15144 mediator of RNA polymerase II transcription subunit 1 (MED1)	conditionU0126	-0.256476	-0.675544	0.503954	-5.99739	0.695662	0.128811	not significant	AATPDETTHVAK	21608	3	0.619	3;7;8	0.619;0.377;0.004
XP_038049134.1	XM_038193206.1	K15144 mediator of RNA polymerase II transcription subunit 1 (MED1)	conditionU0126	-0.337852	-0.873182	0.388763	-5.84869	0.691766	0.128089	not significant	AATPKPVSPLK	37757	3;8	1	3;8	1;1
XP_038079383.1	XM_038223455.1	K18849 25S rRNA (adenine2142-N1)-methyltransferase (BMT2)	conditionU0126	0.0275305	0.0645267	0.948933	-6.21964	0.96076	0.177897	not significant	AATPTATAAATPQKPAVAK	34252	11	0.9984	3;5;7;11	0.6526;0.3224;0.0446666666666667;0.9984
XP_038079384.1	XM_038223456.1	K18849 25S rRNA (adenine2142-N1)-methyltransferase (BMT2)	conditionU0126	0.0275305	0.0645267	0.948933	-6.21964	0.96076	0.177897	not significant	AATPTATAAATPQKPAVAK	34252	11	0.9984	3;5;7;11	0.6526;0.3224;0.0446666666666667;0.9984
XP_038079383.1	XM_038223455.1	K18849 25S rRNA (adenine2142-N1)-methyltransferase (BMT2)	conditionU0126	-0.355513	-0.909084	0.369782	-5.81778	0.691766	0.128089	not significant	AATPTATAAATPQKPAVAK	33772	11	0.9984	3;5;7;11	0.6526;0.3224;0.0446666666666667;0.9984
XP_038079384.1	XM_038223456.1	K18849 25S rRNA (adenine2142-N1)-methyltransferase (BMT2)	conditionU0126	-0.355513	-0.909084	0.369782	-5.81778	0.691766	0.128089	not significant	AATPTATAAATPQKPAVAK	33772	11	0.9984	3;5;7;11	0.6526;0.3224;0.0446666666666667;0.9984
XP_038079383.1	XM_038223455.1	K18849 25S rRNA (adenine2142-N1)-methyltransferase (BMT2)	conditionU0126	-0.3116	-0.795333	0.432004	-5.91162	0.691766	0.128089	not significant	AATPTATAAATPQKPAVAKEDAEIK	39703	11	0.848	3;5;7;11	0.487;0.3765;0.2885;0.848
XP_038079384.1	XM_038223456.1	K18849 25S rRNA (adenine2142-N1)-methyltransferase (BMT2)	conditionU0126	-0.3116	-0.795333	0.432004	-5.91162	0.691766	0.128089	not significant	AATPTATAAATPQKPAVAKEDAEIK	39703	11	0.848	3;5;7;11	0.487;0.3765;0.2885;0.848
XP_038065822.1	XM_038209894.1	K08813 serine/threonine kinase 33 (STK33)	conditionU0126	-0.207666	-0.522983	0.604419	-6.08689	0.728213	0.134838	not significant	AATSTTPSGQASK	17400	6	0.6245	3;4;5;6;8;12	0.003;0.018;0.1255;0.6245;0.456;0.001
XP_038051316.1	XM_038195388.1	zinc finger protein 800-like isoform X1 [Patiria miniata]	conditionU0126	-0.2071	-0.480465	0.634011	-6.10784	0.744087	0.137777	not significant	AATTPRPSAQQLSSR	21204	4	0.9145	3;4;8;13;14	0.573;0.9145;0.5075;0.0025;0.0025
PMI_002820	PMI_002820-tr	protein AED:0.04 eAED:0.04 QI:0|0.81|0.82|0.88|1|1|17|5421|1514	conditionU0126	-0.457219	-1.1459	0.259932	-5.5846	0.691766	0.128089	not significant	AAVDASPTSIVSDAGIK	51485	6	0.933	6;8;9	0.933;0.063;0.004
PMI_009816	PMI_009816-tr	protein AED:0.07 eAED:0.09 QI:113|0.52|0.6|0.8|1|1|20|2275|959	conditionU0126	-0.26546	-0.673479	0.50525	-5.99875	0.695662	0.128811	not significant	AAVEQNPSADQSKDSSSQNTSESNVK	24749	12	0.728	8;12;15;16;17	0.036;0.728;0.197;0.033;0.006
XP_038058599.1	XM_038202671.1	meiosis-specific nuclear structural protein 1-like [Patiria miniata]	conditionU0126	-0.431233	-1.1446	0.260465	-5.58602	0.691766	0.128089	not significant	AAVQQSLSEEIAQK	44263	8	0.951	6;8	0.049;0.951
PMI_009570	PMI_009570-tr	protein AED:0.02 eAED:0.02 QI:422|0.87|1|1|0.87|0.88|9|2501|571	conditionU0126	-0.431233	-1.1446	0.260465	-5.58602	0.691766	0.128089	not significant	AAVQQSLSEEIAQK	44263	8	0.951	6;8	0.049;0.951
XP_038056285.1	XM_038200357.1	K16537 pericentriolar material 1 protein (PCM1)	conditionU0126	-0.34827	-0.926208	0.360944	-5.80262	0.691766	0.128089	not significant	AAVSNSEVTSNSSAQDVGSESSFSDLPYPR	52783	13	0.509429	4;6;9;10;12;13;19;21;22;24;28	0.0024;0.003;0.0947368421052632;0.214;0.4512;0.509428571428571;0.376545454545455;0.202260869565217;0.400565217391304;0.0449545454545455;0.0034
XP_038056290.1	XM_038200362.1	K16537 pericentriolar material 1 protein (PCM1)	conditionU0126	-0.34827	-0.926208	0.360944	-5.80262	0.691766	0.128089	not significant	AAVSNSEVTSNSSAQDVGSESSFSDLPYPR	52783	13	0.509429	4;6;9;10;12;13;19;21;22;24;28	0.0024;0.003;0.0947368421052632;0.214;0.4512;0.509428571428571;0.376545454545455;0.202260869565217;0.400565217391304;0.0449545454545455;0.0034
XP_038056285.1	XM_038200357.1	K16537 pericentriolar material 1 protein (PCM1)	conditionU0126	-0.339373	-0.901914	0.373524	-5.82404	0.691766	0.128089	not significant	AAVSNSEVTSNSSAQDVGSESSFSDLPYPR	49455	13	0.509429	4;6;9;10;12;13;19;21;22;24;28	0.0024;0.003;0.0947368421052632;0.214;0.4512;0.509428571428571;0.376545454545455;0.202260869565217;0.400565217391304;0.0449545454545455;0.0034
XP_038056290.1	XM_038200362.1	K16537 pericentriolar material 1 protein (PCM1)	conditionU0126	-0.339373	-0.901914	0.373524	-5.82404	0.691766	0.128089	not significant	AAVSNSEVTSNSSAQDVGSESSFSDLPYPR	49455	13	0.509429	4;6;9;10;12;13;19;21;22;24;28	0.0024;0.003;0.0947368421052632;0.214;0.4512;0.509428571428571;0.376545454545455;0.202260869565217;0.400565217391304;0.0449545454545455;0.0034
XP_038056285.1	XM_038200357.1	K16537 pericentriolar material 1 protein (PCM1)	conditionU0126	-0.473151	-1.27165	0.212231	-5.44066	0.691766	0.128089	not significant	AAVSNSEVTSNSSAQDVGSESSFSDLPYPR	46923	13	0.509429	4;6;9;10;12;13;19;21;22;24;28	0.0024;0.003;0.0947368421052632;0.214;0.4512;0.509428571428571;0.376545454545455;0.202260869565217;0.400565217391304;0.0449545454545455;0.0034
XP_038056290.1	XM_038200362.1	K16537 pericentriolar material 1 protein (PCM1)	conditionU0126	-0.473151	-1.27165	0.212231	-5.44066	0.691766	0.128089	not significant	AAVSNSEVTSNSSAQDVGSESSFSDLPYPR	46923	13	0.509429	4;6;9;10;12;13;19;21;22;24;28	0.0024;0.003;0.0947368421052632;0.214;0.4512;0.509428571428571;0.376545454545455;0.202260869565217;0.400565217391304;0.0449545454545455;0.0034
PMI_011282	PMI_011282-tr	K09140 pre-rRNA-processing protein TSR3 (TSR3)	conditionU0126	-0.298482	-0.777069	0.442556	-5.92557	0.691766	0.128089	not significant	ACELNKVETDSLDGEER	34612	11	0.863	9;11	0.137;0.863
XP_038068041.1	XM_038212113.1	K06515 solute carrier family 44 (choline transporter-like protein), member 1 (SLC44A1, CD92); K15282 solute carrier family 44 (choline transporter-like protein), member 3 (SLC44A3)	conditionU0126	-0.307551	-0.810458	0.423381	-5.89984	0.691766	0.128089	not significant	ACGCTCVGSAEDAPDSGK	25736	9	0.996	5;9	0.0035;0.996
XP_038065504.1	XM_038209576.1	uncharacterized protein LOC119735707 isoform X1 [Patiria miniata]	conditionU0126	-0.143677	-0.378902	0.707145	-6.1508	0.784241	0.145212	not significant	ACTFYALSDSDEDGKASEAGTEAEAPSK	46098	10	0.7965	3;5;8;10;17;21	0.001;0.008;0.3695;0.7965;0.4135;0.4155
XP_038065558.1	XM_038209630.1	uncharacterized protein LOC119735707 isoform X4 [Patiria miniata]	conditionU0126	-0.143677	-0.378902	0.707145	-6.1508	0.784241	0.145212	not significant	ACTFYALSDSDEDGKASEAGTEAEAPSK	46098	10	0.7965	3;5;8;10;17;21	0.001;0.008;0.3695;0.7965;0.4135;0.4155
PMI_027183	PMI_027183-tr	K00474 trimethyllysine dioxygenase (TMLHE)	conditionU0126	-0.272561	-0.663074	0.511808	-6.00554	0.696895	0.129039	not significant	ACVVTFTQEIADSGYSK	51865	13	0.948	7;13;15;16	0.003;0.948;0.014;0.034
XP_038050086.1	XM_038194158.1	K00474 trimethyllysine dioxygenase (TMLHE)	conditionU0126	-0.214783	-0.530836	0.599025	-6.08283	0.726112	0.134449	not significant	ACVVTFTQEIADSGYSK	51865	13	0.948	7;13;15;16	0.003;0.948;0.014;0.034
PMI_000505	PMI_000505-tr	K00474 trimethyllysine dioxygenase (TMLHE)	conditionU0126	-0.214783	-0.530836	0.599025	-6.08283	0.726112	0.134449	not significant	ACVVTFTQEIADSGYSK	51865	13	0.948	7;13;15;16	0.003;0.948;0.014;0.034
XP_038050438.1	XM_038194510.1	K11131 H/ACA ribonucleoprotein complex subunit 4 (DKC1, NOLA4, CBF5)	conditionU0126	-0.23671	-0.633983	0.530386	-6.02398	0.700071	0.129627	not significant	ADAAETPSK	18538	6	0.97	6;8	0.97;0.03
PMI_025763	PMI_025763-tr	K11131 H/ACA ribonucleoprotein complex subunit 4 (DKC1, NOLA4, CBF5)	conditionU0126	-0.23671	-0.633983	0.530386	-6.02398	0.700071	0.129627	not significant	ADAAETPSK	18538	6	0.97	6;8	0.97;0.03
XP_038050438.1	XM_038194510.1	K11131 H/ACA ribonucleoprotein complex subunit 4 (DKC1, NOLA4, CBF5)	conditionU0126	-0.323146	-0.867577	0.391781	-5.85341	0.691766	0.128089	not significant	ADAAETPSKK	21263	6	0.972	6;8	0.972;0.028
PMI_025763	PMI_025763-tr	K11131 H/ACA ribonucleoprotein complex subunit 4 (DKC1, NOLA4, CBF5)	conditionU0126	-0.323146	-0.867577	0.391781	-5.85341	0.691766	0.128089	not significant	ADAAETPSKK	21263	6	0.972	6;8	0.972;0.028
XP_038064768.1	XM_038208840.1	K11321 bromodomain-containing protein 8 (BRD8)	conditionU0126	-0.297057	-0.780908	0.440325	-5.92267	0.691766	0.128089	not significant	ADAGEDDYHHIAPPSPGDSSSR	24265	15	0.998	15;19	0.998;0.001
XP_038064768.1	XM_038208840.1	K11321 bromodomain-containing protein 8 (BRD8)	conditionU0126	-0.189689	-0.491378	0.626354	-6.10263	0.739691	0.136963	not significant	ADAGEDDYHHIAPPSPGDSSSREDSDLK	32000	15	0.780286	8;15;19;20;21;25	0.00166666666666667;0.780285714285714;0.455571428571429;0.385;0.238571428571429;0.24475
XP_038064768.1	XM_038208840.1	K11321 bromodomain-containing protein 8 (BRD8)	conditionU0126	-0.225244	-0.58253	0.5641	-6.05461	0.71135	0.131716	not significant	ADAGEDDYHHIAPPSPGDSSSREDSDLK	34167	15	0.780286	8;15;19;20;21;25	0.00166666666666667;0.780285714285714;0.455571428571429;0.385;0.238571428571429;0.24475
XP_038064768.1	XM_038208840.1	K11321 bromodomain-containing protein 8 (BRD8)	conditionU0126	-0.427443	-1.12192	0.269852	-5.6105	0.691766	0.128089	not significant	ADAGEDDYHHIAPPSPGDSSSREDSDLK	30449	15	0.780286	8;15;19;20;21;25	0.00166666666666667;0.780285714285714;0.455571428571429;0.385;0.238571428571429;0.24475
XP_038060978.1	XM_038205050.1	K13504 vesicle-associated membrane protein 2 (VAMP2)	conditionU0126	-0.380049	-0.953067	0.347364	-5.77829	0.691766	0.128089	not significant	ADALQQGASQFETNAGK	41333	9	0.987	9;13	0.987;0.013
XP_038060979.1	XM_038205051.1	K13505 vesicle-associated membrane protein 3 (VAMP3)	conditionU0126	-0.380049	-0.953067	0.347364	-5.77829	0.691766	0.128089	not significant	ADALQQGASQFETNAGK	41333	9	0.987	9;13	0.987;0.013
PMI_022656	PMI_022656-tr	protein AED:0.02 eAED:0.05 QI:0|0.76|0.71|1|0.84|0.85|14|1421|587	conditionU0126	-0.380345	-0.993997	0.32733	-5.73997	0.691766	0.128089	not significant	ADANSGDAAESNDVTDVATPSE	29761	21	0.785	11;15;19;21	0.027;0.098;0.091;0.785
XP_038076299.1	XM_038220371.1	K09257 NF-kappa-B inhibitor-like protein 2 (NFKBIL2)	conditionU0126	-0.42286	-1.09201	0.2826	-5.64208	0.691766	0.128089	not significant	ADASLPGTSSPGPSTSQLR	35619	8	0.717	8;9;10	0.717;0.141;0.141
PMI_013346	PMI_013346-tr	K09257 NF-kappa-B inhibitor-like protein 2 (NFKBIL2)	conditionU0126	-0.42286	-1.09201	0.2826	-5.64208	0.691766	0.128089	not significant	ADASLPGTSSPGPSTSQLR	35619	8	0.717	8;9;10	0.717;0.141;0.141
XP_038072918.1	XM_038216990.1	K11339 mortality factor 4-like protein 1 (MORF4L1, MRG15, EAF3); K11342 mortality factor 4-like protein 2 (MORF4L2, MRGX)	conditionU0126	-0.482813	-1.2822	0.208552	-5.42797	0.691766	0.128089	not significant	ADATVENEDSFVNK	37732	10	0.998	4;10	0.002;0.998
XP_038061766.1	XM_038205838.1	DNA-binding protein HEXBP-like [Patiria miniata]	conditionU0126	-0.612021	-1.57482	0.12467	-5.03899	0.691766	0.128089	not significant	ADCQEPSKSGGGSGVVCYK	31468	9	0.7585	7;9;13	0.237;0.7585;0.0045
XP_038070017.1	XM_038214089.1	K02212 DNA replication licensing factor MCM4 (MCM4, CDC54)	conditionU0126	-0.244971	-0.631786	0.531803	-6.02534	0.700434	0.129694	not significant	ADDDADVDKTPSK	24996	10	0.96625	10;12	0.96625;0.03375
PMI_012325	PMI_012325-tr	K02212 DNA replication licensing factor MCM4 (MCM4, CDC54)	conditionU0126	-0.244971	-0.631786	0.531803	-6.02534	0.700434	0.129694	not significant	ADDDADVDKTPSK	24996	10	0.96625	10;12	0.96625;0.03375
XP_038070017.1	XM_038214089.1	K02212 DNA replication licensing factor MCM4 (MCM4, CDC54)	conditionU0126	-0.33907	-0.886603	0.381596	-5.83727	0.691766	0.128089	not significant	ADDDADVDKTPSKR	20056	10	0.979429	10;12	0.979428571428571;0.024
PMI_012325	PMI_012325-tr	K02212 DNA replication licensing factor MCM4 (MCM4, CDC54)	conditionU0126	-0.33907	-0.886603	0.381596	-5.83727	0.691766	0.128089	not significant	ADDDADVDKTPSKR	20056	10	0.979429	10;12	0.979428571428571;0.024
XP_038044465.1	XM_038188537.1	K13619 phospholipase DDHD1 (DDHD1); K16545 phospholipase DDHD2 (DDHD2)	conditionU0126	-0.404738	-1.05665	0.298209	-5.67838	0.691766	0.128089	not significant	ADDFGTSPDGQMRPR	21627	7	0.7825	6;7	0.2175;0.7825
PMI_017488	PMI_017488-tr	K13619 phospholipase DDHD1 (DDHD1); K16545 phospholipase DDHD2 (DDHD2)	conditionU0126	-0.404738	-1.05665	0.298209	-5.67838	0.691766	0.128089	not significant	ADDFGTSPDGQMRPR	21627	7	0.7825	6;7	0.2175;0.7825
PMI_011089	PMI_011089-tr	K13619 phospholipase DDHD1 (DDHD1); K16545 phospholipase DDHD2 (DDHD2)	conditionU0126	-0.286205	-0.733136	0.468561	-5.95784	0.69232	0.128192	not significant	ADDFGTSPDGQMRPR	21627	7	0.7825	6;7	0.2175;0.7825
XP_038044465.1	XM_038188537.1	K13619 phospholipase DDHD1 (DDHD1); K16545 phospholipase DDHD2 (DDHD2)	conditionU0126	-0.306576	-0.808707	0.424374	-5.90121	0.691766	0.128089	not significant	ADDFGTSPDGQMRPR	28145	7	0.7825	6;7	0.2175;0.7825
PMI_017488	PMI_017488-tr	K13619 phospholipase DDHD1 (DDHD1); K16545 phospholipase DDHD2 (DDHD2)	conditionU0126	-0.306576	-0.808707	0.424374	-5.90121	0.691766	0.128089	not significant	ADDFGTSPDGQMRPR	28145	7	0.7825	6;7	0.2175;0.7825
PMI_011089	PMI_011089-tr	K13619 phospholipase DDHD1 (DDHD1); K16545 phospholipase DDHD2 (DDHD2)	conditionU0126	-0.188042	-0.48817	0.628601	-6.10418	0.741299	0.137261	not significant	ADDFGTSPDGQMRPR	28145	7	0.7825	6;7	0.2175;0.7825
XP_038075063.1	XM_038219135.1	K19328 synaptotagmin-14/16 (SYT14_16)	conditionU0126	-0.327327	-0.84177	0.405869	-5.87476	0.691766	0.128089	not significant	ADDISLAEQGGAQGSVGSLEYR	47270	15	0.84275	5;15;18;21	0.001;0.84275;0.65575;0.005
XP_038075064.1	XM_038219136.1	K19328 synaptotagmin-14/16 (SYT14_16)	conditionU0126	-0.270926	-0.710126	0.482527	-5.97402	0.693073	0.128331	not significant	ADDISLAEQGGAQGSVGSLEYR	47270	15	0.84275	5;15;18;21	0.001;0.84275;0.65575;0.005
XP_038075063.1	XM_038219135.1	K19328 synaptotagmin-14/16 (SYT14_16)	conditionU0126	-0.378985	-0.995496	0.326612	-5.73854	0.691766	0.128089	not significant	ADDISLAEQGGAQGSVGSLEYR	45589	15	0.84275	5;15;18;21	0.001;0.84275;0.65575;0.005
XP_038075064.1	XM_038219136.1	K19328 synaptotagmin-14/16 (SYT14_16)	conditionU0126	-0.322583	-0.834236	0.410041	-5.88088	0.691766	0.128089	not significant	ADDISLAEQGGAQGSVGSLEYR	45589	15	0.84275	5;15;18;21	0.001;0.84275;0.65575;0.005
XP_038075063.1	XM_038219135.1	K19328 synaptotagmin-14/16 (SYT14_16)	conditionU0126	-0.230578	-0.595633	0.555412	-6.04705	0.708364	0.131163	not significant	ADDISLAEQGGAQGSVGSLEYRDDPEDTR	43304	18	0.9115	15;18	0.5885;0.9115
XP_038075064.1	XM_038219136.1	K19328 synaptotagmin-14/16 (SYT14_16)	conditionU0126	-0.174177	-0.459536	0.648809	-6.11752	0.752233	0.139286	not significant	ADDISLAEQGGAQGSVGSLEYRDDPEDTR	43304	18	0.9115	15;18	0.5885;0.9115
XP_038075063.1	XM_038219135.1	K19328 synaptotagmin-14/16 (SYT14_16)	conditionU0126	-0.264601	-0.699305	0.489176	-5.98146	0.694039	0.12851	not significant	ADDISLAEQGGAQGSVGSLEYRDDPEDTR	41501	18	0.9115	15;18	0.5885;0.9115
XP_038075064.1	XM_038219136.1	K19328 synaptotagmin-14/16 (SYT14_16)	conditionU0126	-0.208199	-0.504116	0.61747	-6.0964	0.733923	0.135895	not significant	ADDISLAEQGGAQGSVGSLEYRDDPEDTR	41501	18	0.9115	15;18	0.5885;0.9115
PMI_013744	PMI_013744-tr	K12472 epidermal growth factor receptor substrate 15 (EPS15)	conditionU0126	-0.608539	-1.56278	0.127476	-5.05635	0.691766	0.128089	not significant	ADDPFASASSSAGTDDPFK	51780	10	0.526	7;9;10;11;14	0.001;0.02;0.526;0.442;0.012
XP_038049579.1	XM_038193651.1	K12472 epidermal growth factor receptor substrate 15 (EPS15)	conditionU0126	-0.727266	-1.93155	0.0618867	-4.4742	0.691766	0.128089	not significant	ADDPFASASSSAGTDDPFK	51780	10	0.526	7;9;10;11;14	0.001;0.02;0.526;0.442;0.012
XP_038065243.1	XM_038209315.1	K19682 intraflagellar transport protein 46 (IFT46)	conditionU0126	-0.335114	-0.773421	0.444682	-5.92832	0.691766	0.128089	not significant	ADDSDEESRGTK	10099	4	1	4	1
PMI_023567	PMI_023567-tr	K19682 intraflagellar transport protein 46 (IFT46)	conditionU0126	-0.335114	-0.773421	0.444682	-5.92832	0.691766	0.128089	not significant	ADDSDEESRGTK	10099	4	1	4	1
XP_038067448.1	XM_038211520.1	K10592 E3 ubiquitin-protein ligase HUWE1 (HUWE1, MULE, ARF-BP1)	conditionU0126	-0.452806	-1.21333	0.233467	-5.50912	0.691766	0.128089	not significant	ADEAAAAASEAASGSSSSASVPAGGPSASSSGLGSSR	34367	15;16;17;18;20	0.191	13;15;16;17;18;20	0.046;0.191;0.191;0.191;0.191;0.191
PMI_021495	PMI_021495-tr	protein AED:0.05 eAED:0.05 QI:225|0.66|0.57|1|0.66|0.57|7|8|1124	conditionU0126	-0.229107	-0.3404	0.735675	-6.16445	0.803634	0.148803	not significant	ADEARESVTTTSSENEFR	24564	7	1	7;9;10;11;12;13	1;0.004;0.014;0.012;0.525;0.446
XP_038052114.1	XM_038196186.1	uncharacterized protein LOC119724888 isoform X2 [Patiria miniata]	conditionU0126	-0.229107	-0.3404	0.735675	-6.16445	0.803634	0.148803	not significant	ADEARESVTTTSSENEFR	24564	7	1	7;9;10;11;12;13	1;0.004;0.014;0.012;0.525;0.446
PMI_005026	PMI_005026-tr	K05762 radixin (RDX)	conditionU0126	-0.482064	-1.2009	0.23819	-5.52333	0.691766	0.128089	not significant	ADEGETQMDTSTDDKTEEAAEETVK	33663	11	0.383182	6;10;11;12;16;23	0.005;0.354363636363636;0.383181818181818;0.264818181818182;0.119125;0.0025
PMI_005026	PMI_005026-tr	K05762 radixin (RDX)	conditionU0126	-0.407553	-1.04064	0.305474	-5.69446	0.691766	0.128089	not significant	ADEGETQMDTSTDDKTEEAAEETVK	37262	11	0.383182	6;10;11;12;16;23	0.005;0.354363636363636;0.383181818181818;0.264818181818182;0.119125;0.0025
PMI_005026	PMI_005026-tr	K05762 radixin (RDX)	conditionU0126	-0.254357	-0.632624	0.531262	-6.02482	0.700226	0.129656	not significant	ADEGETQMDTSTDDKTEEAAEETVK	40645	11	0.383182	6;10;11;12;16;23	0.005;0.354363636363636;0.383181818181818;0.264818181818182;0.119125;0.0025
XP_038079429.1	XM_038223501.1	uncharacterized protein LOC119746525 isoform X1 [Patiria miniata]	conditionU0126	-0.444928	-1.17396	0.248668	-5.55368	0.691766	0.128089	not significant	ADEGTQLDGLEGGGSQSQK	35945	15	0.882	15;17	0.882;0.118
XP_038047311.1	XM_038191383.1	K12462 Rho GDP-dissociation inhibitor (ARHGDI, RHOGDI)	conditionU0126	-0.731603	-1.91467	0.0640819	-4.50302	0.691766	0.128089	not significant	ADEPEAVPAQGDEVDDAAALTPGYK	48439	21	1	21	1
PMI_018605	PMI_018605-tr	K12462 Rho GDP-dissociation inhibitor (ARHGDI, RHOGDI)	conditionU0126	-0.731603	-1.91467	0.0640819	-4.50302	0.691766	0.128089	not significant	ADEPEAVPAQGDEVDDAAALTPGYK	48439	21	1	21	1
PMI_012101	PMI_012101-tr	protein AED:0.00 eAED:0.00 QI:303|1|0.5|1|0|0|2|0|92	conditionU0126	-0.731603	-1.91467	0.0640819	-4.50302	0.691766	0.128089	not significant	ADEPEAVPAQGDEVDDAAALTPGYK	48439	21	1	21	1
XP_038047311.1	XM_038191383.1	K12462 Rho GDP-dissociation inhibitor (ARHGDI, RHOGDI)	conditionU0126	-1.20548	-2.89428	0.00663004	-2.53682	0.204009	0.0377748	not significant	ADEPEAVPAQGDEVDDAAALTPGYKAPEFK	51339	21	0.999667	21;24	0.999666666666667;0.001
PMI_018605	PMI_018605-tr	K12462 Rho GDP-dissociation inhibitor (ARHGDI, RHOGDI)	conditionU0126	-1.20548	-2.89428	0.00663004	-2.53682	0.204009	0.0377748	not significant	ADEPEAVPAQGDEVDDAAALTPGYKAPEFK	51339	21	0.999667	21;24	0.999666666666667;0.001
PMI_012101	PMI_012101-tr	protein AED:0.00 eAED:0.00 QI:303|1|0.5|1|0|0|2|0|92	conditionU0126	-1.20548	-2.89428	0.00663004	-2.53682	0.204009	0.0377748	not significant	ADEPEAVPAQGDEVDDAAALTPGYKAPEFK	51339	21	0.999667	21;24	0.999666666666667;0.001
XP_038048583.1	XM_038192655.1	K17770 mitochondrial import receptor subunit TOM20 (TOM20)	conditionU0126	-0.381352	-1.00911	0.320134	-5.72544	0.691766	0.128089	not significant	ADESPISEKEVETAK	39607	4	0.98	4;7;13	0.98;0.519;0.002
XP_038048583.1	XM_038192655.1	K17770 mitochondrial import receptor subunit TOM20 (TOM20)	conditionU0126	-0.438325	-1.15986	0.254282	-5.5693	0.691766	0.128089	not significant	ADESPISEKEVETAK	38945	4	0.98	4;7;13	0.98;0.519;0.002
XP_038074226.1	XM_038218298.1	reticulon-1-A-like isoform X1 [Patiria miniata]	conditionU0126	-0.26667	-0.698904	0.489423	-5.98173	0.694219	0.128544	not significant	ADFDQFSAEPTHESYDNDFER	48828	14	0.832	7;11;14	0.032;0.152;0.832
PMI_015057	PMI_015057-tr	protein AED:0.20 eAED:0.20 QI:0|0.5|0.63|0.63|0.9|0.81|11|4544|411	conditionU0126	-0.26667	-0.698904	0.489423	-5.98173	0.694219	0.128544	not significant	ADFDQFSAEPTHESYDNDFER	48828	14	0.832	7;11;14	0.032;0.152;0.832
XP_038074226.1	XM_038218298.1	reticulon-1-A-like isoform X1 [Patiria miniata]	conditionU0126	-0.560118	-1.46195	0.153048	-5.19732	0.691766	0.128089	not significant	ADFDQFSAEPTHESYDNDFERLEPDSAEGK	51281	14	1	14	1
PMI_015057	PMI_015057-tr	protein AED:0.20 eAED:0.20 QI:0|0.5|0.63|0.63|0.9|0.81|11|4544|411	conditionU0126	-0.560118	-1.46195	0.153048	-5.19732	0.691766	0.128089	not significant	ADFDQFSAEPTHESYDNDFERLEPDSAEGK	51281	14	1	14	1
PMI_002203	PMI_002203-tr	K13718 OTU domain-containing protein 4 (OTUD4)	conditionU0126	-0.866574	-2.33018	0.0259442	-3.73794	0.479999	0.088878	not significant	ADGHGMPNSGK	10521	9	1	9	1
XP_038055480.1	XM_038199552.1	K13718 OTU domain-containing protein 4 (OTUD4)	conditionU0126	-0.890254	-2.39511	0.022341	-3.60855	0.436281	0.080783	not significant	ADGHGMPNSGK	10521	9	1	9	1
XP_038055481.1	XM_038199553.1	K13718 OTU domain-containing protein 4 (OTUD4)	conditionU0126	-0.890254	-2.39511	0.022341	-3.60855	0.436281	0.080783	not significant	ADGHGMPNSGK	10521	9	1	9	1
PMI_002203	PMI_002203-tr	K13718 OTU domain-containing protein 4 (OTUD4)	conditionU0126	-0.601424	-1.62626	0.113239	-4.96347	0.691766	0.128089	not significant	ADGHGMPNSGK	16748	9	1	9	1
XP_038055480.1	XM_038199552.1	K13718 OTU domain-containing protein 4 (OTUD4)	conditionU0126	-0.625104	-1.68708	0.100854	-4.87156	0.691766	0.128089	not significant	ADGHGMPNSGK	16748	9	1	9	1
XP_038055481.1	XM_038199553.1	K13718 OTU domain-containing protein 4 (OTUD4)	conditionU0126	-0.625104	-1.68708	0.100854	-4.87156	0.691766	0.128089	not significant	ADGHGMPNSGK	16748	9	1	9	1
PMI_022011	PMI_022011-tr	protein AED:0.09 eAED:0.09 QI:252|0.7|0.72|0.90|1|1|11|0|2536	conditionU0126	-0.252996	-0.657774	0.515165	-6.00896	0.696895	0.129039	not significant	ADGYIDSPNR	23300	7	1	7	1
XP_038045394.1	XM_038189466.1	uncharacterized protein LOC119719977 isoform X2 [Patiria miniata]	conditionU0126	-0.337865	-0.896569	0.376329	-5.82869	0.691766	0.128089	not significant	ADGYIDSPNR	23300	7	1	7	1
PMI_022011	PMI_022011-tr	protein AED:0.09 eAED:0.09 QI:252|0.7|0.72|0.90|1|1|11|0|2536	conditionU0126	-0.488776	-1.27037	0.212682	-5.4422	0.691766	0.128089	not significant	ADGYIDSPNRDK	25848	7	1	7	1
XP_038045394.1	XM_038189466.1	uncharacterized protein LOC119719977 isoform X2 [Patiria miniata]	conditionU0126	-0.573645	-1.53373	0.13446	-5.0978	0.691766	0.128089	not significant	ADGYIDSPNRDK	25848	7	1	7	1
XP_038044828.1	XM_038188900.1	K00920 1-phosphatidylinositol-5-phosphate 4-kinase (PIP4K2)	conditionU0126	-0.165321	-0.425005	0.673543	-6.13254	0.767011	0.142022	not significant	ADHNEENGEEDDSGSGGALTPPDSPGPIGR	33043	20	0.647043	13;15;20;24	0.470826086956522;0.569391304347826;0.64704347826087;0.554136363636364
PMI_025174	PMI_025174-tr	K00889 1-phosphatidylinositol-4-phosphate 5-kinase (PIP5K); K00920 1-phosphatidylinositol-5-phosphate 4-kinase (PIP4K2)	conditionU0126	-0.165321	-0.425005	0.673543	-6.13254	0.767011	0.142022	not significant	ADHNEENGEEDDSGSGGALTPPDSPGPIGR	33043	20	0.647043	13;15;20;24	0.470826086956522;0.569391304347826;0.64704347826087;0.554136363636364
PMI_022541	PMI_022541-tr	K00920 1-phosphatidylinositol-5-phosphate 4-kinase (PIP4K2)	conditionU0126	-0.165321	-0.425005	0.673543	-6.13254	0.767011	0.142022	not significant	ADHNEENGEEDDSGSGGALTPPDSPGPIGR	33043	20	0.647043	13;15;20;24	0.470826086956522;0.569391304347826;0.64704347826087;0.554136363636364
XP_038044828.1	XM_038188900.1	K00920 1-phosphatidylinositol-5-phosphate 4-kinase (PIP4K2)	conditionU0126	-0.159781	-0.408317	0.685632	-6.13939	0.772582	0.143053	not significant	ADHNEENGEEDDSGSGGALTPPDSPGPIGR	32373	20	0.647043	13;15;20;24	0.470826086956522;0.569391304347826;0.64704347826087;0.554136363636364
PMI_025174	PMI_025174-tr	K00889 1-phosphatidylinositol-4-phosphate 5-kinase (PIP5K); K00920 1-phosphatidylinositol-5-phosphate 4-kinase (PIP4K2)	conditionU0126	-0.159781	-0.408317	0.685632	-6.13939	0.772582	0.143053	not significant	ADHNEENGEEDDSGSGGALTPPDSPGPIGR	32373	20	0.647043	13;15;20;24	0.470826086956522;0.569391304347826;0.64704347826087;0.554136363636364
PMI_022541	PMI_022541-tr	K00920 1-phosphatidylinositol-5-phosphate 4-kinase (PIP4K2)	conditionU0126	-0.159781	-0.408317	0.685632	-6.13939	0.772582	0.143053	not significant	ADHNEENGEEDDSGSGGALTPPDSPGPIGR	32373	20	0.647043	13;15;20;24	0.470826086956522;0.569391304347826;0.64704347826087;0.554136363636364
XP_038044828.1	XM_038188900.1	K00920 1-phosphatidylinositol-5-phosphate 4-kinase (PIP4K2)	conditionU0126	-0.233374	-0.583358	0.563548	-6.05414	0.71086	0.131625	not significant	ADHNEENGEEDDSGSGGALTPPDSPGPIGR	36268	20	0.647043	13;15;20;24	0.470826086956522;0.569391304347826;0.64704347826087;0.554136363636364
PMI_025174	PMI_025174-tr	K00889 1-phosphatidylinositol-4-phosphate 5-kinase (PIP5K); K00920 1-phosphatidylinositol-5-phosphate 4-kinase (PIP4K2)	conditionU0126	-0.233374	-0.583358	0.563548	-6.05414	0.71086	0.131625	not significant	ADHNEENGEEDDSGSGGALTPPDSPGPIGR	36268	20	0.647043	13;15;20;24	0.470826086956522;0.569391304347826;0.64704347826087;0.554136363636364
PMI_022541	PMI_022541-tr	K00920 1-phosphatidylinositol-5-phosphate 4-kinase (PIP4K2)	conditionU0126	-0.233374	-0.583358	0.563548	-6.05414	0.71086	0.131625	not significant	ADHNEENGEEDDSGSGGALTPPDSPGPIGR	36268	20	0.647043	13;15;20;24	0.470826086956522;0.569391304347826;0.64704347826087;0.554136363636364
XP_038044828.1	XM_038188900.1	K00920 1-phosphatidylinositol-5-phosphate 4-kinase (PIP4K2)	conditionU0126	-0.325842	-0.848957	0.401914	-5.86888	0.691766	0.128089	not significant	ADHNEENGEEDDSGSGGALTPPDSPGPIGR	30683	20	0.647043	13;15;20;24	0.470826086956522;0.569391304347826;0.64704347826087;0.554136363636364
PMI_025174	PMI_025174-tr	K00889 1-phosphatidylinositol-4-phosphate 5-kinase (PIP5K); K00920 1-phosphatidylinositol-5-phosphate 4-kinase (PIP4K2)	conditionU0126	-0.325842	-0.848957	0.401914	-5.86888	0.691766	0.128089	not significant	ADHNEENGEEDDSGSGGALTPPDSPGPIGR	30683	20	0.647043	13;15;20;24	0.470826086956522;0.569391304347826;0.64704347826087;0.554136363636364
PMI_022541	PMI_022541-tr	K00920 1-phosphatidylinositol-5-phosphate 4-kinase (PIP4K2)	conditionU0126	-0.325842	-0.848957	0.401914	-5.86888	0.691766	0.128089	not significant	ADHNEENGEEDDSGSGGALTPPDSPGPIGR	30683	20	0.647043	13;15;20;24	0.470826086956522;0.569391304347826;0.64704347826087;0.554136363636364
XP_038062811.1	XM_038206883.1	K13337 peroxin-19 (PEX19)	conditionU0126	-0.504239	-1.34462	0.187756	-5.35092	0.691766	0.128089	not significant	ADHTGENVGEVVQTSPK	30934	14	0.894	4;14;15	0.005;0.894;0.1
XP_038062811.1	XM_038206883.1	K13337 peroxin-19 (PEX19)	conditionU0126	-0.349333	-0.892228	0.378617	-5.83244	0.691766	0.128089	not significant	ADHTGENVGEVVQTSPKK	30867	14	0.8825	4;14;15	0.001;0.8825;0.1175
PMI_015347	PMI_015347-tr	protein AED:0.06 eAED:0.06 QI:117|1|1|1|0.66|0.5|10|2860|410	conditionU0126	-0.120781	-0.321534	0.749798	-6.17061	0.813039	0.150545	not significant	ADIPSNDAHGEGIVLTSVNK	44834	5	1	5	1
PMI_019316	PMI_019316-tr	protein AED:0.06 eAED:0.06 QI:0|0.5|0.4|0.8|0.75|0.6|5|3001|1262	conditionU0126	-0.472834	-1.06889	0.292739	-5.66594	0.691766	0.128089	not significant	ADIQPCNQFLSEGQAVQPSPGLTVK	51805	19	0.961	11;19;23	0.024;0.961;0.015
PMI_004057	PMI_004057-tr	K13127 RING finger protein 113A (RNF113A, CWC24)	conditionU0126	-0.379479	-0.97471	0.336671	-5.75822	0.691766	0.128089	not significant	ADISTPEK	29172	5	0.55	4;5	0.45;0.55
PMI_004057	PMI_004057-tr	K13127 RING finger protein 113A (RNF113A, CWC24)	conditionU0126	-0.131492	-0.354018	0.725538	-6.15979	0.796217	0.14743	not significant	ADISTPEKEKPAFGFK	52249	4;5	1	4;5	1;1
XP_038054288.1	XM_038198360.1	K01265 methionyl aminopeptidase (map)	conditionU0126	-0.834083	-2.21111	0.0339396	-3.9686	0.564542	0.104532	not significant	ADLEEEVVDNAEAGTEK	46217	15	1	15	1
XP_038054288.1	XM_038198360.1	K01265 methionyl aminopeptidase (map)	conditionU0126	-0.630321	-1.65474	0.107291	-4.92078	0.691766	0.128089	not significant	ADLEEEVVDNAEAGTEKK	45189	15	1	15	1
XP_038055261.1	XM_038199333.1	K08054 calnexin (CANX); K09551 calmegin (CLGN)	conditionU0126	-0.311746	-0.770895	0.446158	-5.93022	0.691766	0.128089	not significant	ADLEQTADQEDTPAESTEAAGDTVR	32730	12	1	12	1
XP_038055261.1	XM_038199333.1	K08054 calnexin (CANX); K09551 calmegin (CLGN)	conditionU0126	-0.45778	-1.1709	0.249878	-5.55708	0.691766	0.128089	not significant	ADLEQTADQEDTPAESTEAAGDTVRKSPR	31508	12	0.667333	12;16;17;23;27	0.667333333333333;0.17;0.0816;0.539111111111111;0.377222222222222
XP_038055261.1	XM_038199333.1	K08054 calnexin (CANX); K09551 calmegin (CLGN)	conditionU0126	-0.562736	-1.41503	0.166262	-5.2601	0.691766	0.128089	not significant	ADLEQTADQEDTPAESTEAAGDTVRKSPR	29950	12	0.667333	12;16;17;23;27	0.667333333333333;0.17;0.0816;0.539111111111111;0.377222222222222
PMI_019245	PMI_019245-tr	protein AED:0.00 eAED:0.00 QI:0|1|0.85|1|1|1|7|2321|608	conditionU0126	-0.327601	-0.867297	0.391933	-5.85364	0.691766	0.128089	not significant	ADLNGPLVNGNASSSAETTPTEALPQR	46236	13;14	0.44	13;14;15	0.44;0.44;0.119
XP_038071624.1	XM_038215696.1	spermatogenesis-associated serine-rich protein 2-like isoform X3 [Patiria miniata]	conditionU0126	-0.38025	-1.00903	0.320175	-5.72552	0.691766	0.128089	not significant	ADLNGPLVNGNASSSAETTPTEALPQR	46236	13;14	0.44	13;14;15	0.44;0.44;0.119
XP_038071627.1	XM_038215699.1	spermatogenesis-associated serine-rich protein 2-like isoform X4 [Patiria miniata]	conditionU0126	-0.38025	-1.00903	0.320175	-5.72552	0.691766	0.128089	not significant	ADLNGPLVNGNASSSAETTPTEALPQR	46236	13;14	0.44	13;14;15	0.44;0.44;0.119
PMI_015243	PMI_015243-tr	K08810 triple functional domain protein (TRIO); K15048 kalirin (KALRN)	conditionU0126	-0.400074	-1.06618	0.293945	-5.66871	0.691766	0.128089	not significant	ADLSLGDLEQTVSPPSDDEGDTEAQQEEAK	52885	4	1	4;13;16;22	1;0.008;0.897;0.099
XP_038071799.1	XM_038215871.1	K08810 triple functional domain protein (TRIO); K15048 kalirin (KALRN)	conditionU0126	-0.400074	-1.06618	0.293945	-5.66871	0.691766	0.128089	not significant	ADLSLGDLEQTVSPPSDDEGDTEAQQEEAK	52885	4	1	4;13;16;22	1;0.008;0.897;0.099
PMI_015243	PMI_015243-tr	K08810 triple functional domain protein (TRIO); K15048 kalirin (KALRN)	conditionU0126	-0.297634	-0.728826	0.471159	-5.96091	0.69232	0.128192	not significant	ADLSLGDLEQTVSPPSDDEGDTEAQQEEAK	54755	4	1	4;13;16;22	1;0.008;0.897;0.099
XP_038071799.1	XM_038215871.1	K08810 triple functional domain protein (TRIO); K15048 kalirin (KALRN)	conditionU0126	-0.297634	-0.728826	0.471159	-5.96091	0.69232	0.128192	not significant	ADLSLGDLEQTVSPPSDDEGDTEAQQEEAK	54755	4	1	4;13;16;22	1;0.008;0.897;0.099
PMI_015243	PMI_015243-tr	K08810 triple functional domain protein (TRIO); K15048 kalirin (KALRN)	conditionU0126	-0.429348	-1.14956	0.258442	-5.58061	0.691766	0.128089	not significant	ADLSLGDLEQTVSPPSDDEGDTEAQQEEAKK	50545	4	1	4;13;16;22	1;0.001;0.999333333333333;0.001
XP_038071799.1	XM_038215871.1	K08810 triple functional domain protein (TRIO); K15048 kalirin (KALRN)	conditionU0126	-0.429348	-1.14956	0.258442	-5.58061	0.691766	0.128089	not significant	ADLSLGDLEQTVSPPSDDEGDTEAQQEEAKK	50545	4	1	4;13;16;22	1;0.001;0.999333333333333;0.001
PMI_015243	PMI_015243-tr	K08810 triple functional domain protein (TRIO); K15048 kalirin (KALRN)	conditionU0126	-0.392113	-1.00285	0.323103	-5.73149	0.691766	0.128089	not significant	ADLSLGDLEQTVSPPSDDEGDTEAQQEEAKK	52648	4	1	4;13;16;22	1;0.001;0.999333333333333;0.001
XP_038071799.1	XM_038215871.1	K08810 triple functional domain protein (TRIO); K15048 kalirin (KALRN)	conditionU0126	-0.392113	-1.00285	0.323103	-5.73149	0.691766	0.128089	not significant	ADLSLGDLEQTVSPPSDDEGDTEAQQEEAKK	52648	4	1	4;13;16;22	1;0.001;0.999333333333333;0.001
XP_038060692.1	XM_038204764.1	K09288 coiled-coil domain-containing protein 6 (CCDC6, PTC)	conditionU0126	-0.293485	-0.721015	0.475888	-5.96643	0.69232	0.128192	not significant	ADMADSASASEIESDTDSIK	49215	14	0.694333	6;8;10;14;16;18	0.4495;0.48;0.312;0.694333333333333;0.0615;0.0028
XP_038060692.1	XM_038204764.1	K09288 coiled-coil domain-containing protein 6 (CCDC6, PTC)	conditionU0126	-0.305741	-0.724124	0.474003	-5.96424	0.69232	0.128192	not significant	ADMADSASASEIESDTDSIK	47865	14	0.694333	6;8;10;14;16;18	0.4495;0.48;0.312;0.694333333333333;0.0615;0.0028
XP_038057322.1	XM_038201394.1	transmembrane protein 214-A-like [Patiria miniata]	conditionU0126	-0.172827	-0.453956	0.65278	-6.12002	0.754032	0.139619	not significant	ADPDSPSGK	18774	5	0.9325	5;7	0.9325;0.0675
PMI_030080	PMI_030080-tr	protein AED:0.02 eAED:0.02 QI:0|1|0.5|1|1|1|2|0|145	conditionU0126	-0.172827	-0.453956	0.65278	-6.12002	0.754032	0.139619	not significant	ADPDSPSGK	18774	5	0.9325	5;7	0.9325;0.0675
PMI_003966	PMI_003966-tr	protein AED:0.13 eAED:0.13 QI:0|0.5|0.33|0.66|1|1|3|0|188	conditionU0126	-0.172827	-0.453956	0.65278	-6.12002	0.754032	0.139619	not significant	ADPDSPSGK	18774	5	0.9325	5;7	0.9325;0.0675
XP_038057322.1	XM_038201394.1	transmembrane protein 214-A-like [Patiria miniata]	conditionU0126	-0.127606	-0.329312	0.743964	-6.16811	0.809012	0.149799	not significant	ADPDSPSGKK	19640	5	0.892	5;7	0.892;0.108
PMI_030080	PMI_030080-tr	protein AED:0.02 eAED:0.02 QI:0|1|0.5|1|1|1|2|0|145	conditionU0126	-0.127606	-0.329312	0.743964	-6.16811	0.809012	0.149799	not significant	ADPDSPSGKK	19640	5	0.892	5;7	0.892;0.108
PMI_003966	PMI_003966-tr	protein AED:0.13 eAED:0.13 QI:0|0.5|0.33|0.66|1|1|3|0|188	conditionU0126	-0.127606	-0.329312	0.743964	-6.16811	0.809012	0.149799	not significant	ADPDSPSGKK	19640	5	0.892	5;7	0.892;0.108
PMI_025057	PMI_025057-tr	protein AED:0.05 eAED:0.05 QI:84|0.5|1|1|0.5|1|3|390|134	conditionU0126	-0.439155	-1.02118	0.314468	-5.71369	0.691766	0.128089	not significant	ADQETVESGGGSSGAERK	16662	8	0.958	5;8;12;13	0.005;0.958;0.019;0.019
XP_038070249.1	XM_038214321.1	CKLF-like MARVEL transmembrane domain-containing protein 7 [Patiria miniata]	conditionU0126	-0.439155	-1.02118	0.314468	-5.71369	0.691766	0.128089	not significant	ADQETVESGGGSSGAERK	16662	8	0.958	5;8;12;13	0.005;0.958;0.019;0.019
XP_038071643.1	XM_038215715.1	K17917 sorting nexin-1/2 (SNX1_2)	conditionU0126	-0.35682	-0.947439	0.350181	-5.78345	0.691766	0.128089	not significant	ADREPPPLFDDDDQEEVPINDKSEDTQDTK	48167	23	0.978	23;26;29	0.978;0.0215;0.001
XP_038048587.1	XM_038192659.1	WD repeat-containing protein 70-like [Patiria miniata]	conditionU0126	-0.329248	-0.824308	0.415579	-5.88886	0.691766	0.128089	not significant	ADSDDDLEEMR	30171	3	1	3	1
XP_038048587.1	XM_038192659.1	WD repeat-containing protein 70-like [Patiria miniata]	conditionU0126	-0.354326	-0.917204	0.365574	-5.81062	0.691766	0.128089	not significant	ADSDDDLEEMRR	23720	3	1	3	1
XP_038050580.1	XM_038194652.1	K17498 transcription factor SPN1 (SPN1, IWS1)	conditionU0126	-0.219215	-0.573843	0.569896	-6.05953	0.713222	0.132062	not significant	ADSDEDYNEDVESGQAAR	22073	3	0.98675	3;7	0.98675;0.0265
XP_038076379.1	XM_038220451.1	K06875 programmed cell death protein 5 (PDCD5, TFAR19)	conditionU0126	1.95192	1.87537	0.0694551	-4.56935	0.691766	0.128089	not significant	ADSDLEEIR	34364	3	1	3	1
PMI_018471	PMI_018471-tr	K15190 7SK snRNA methylphosphate capping enzyme (MEPCE, BCDIN3)	conditionU0126	-0.421401	-1.05494	0.298981	-5.68011	0.691766	0.128089	not significant	ADSDPKEVSPDKK	25566	9	0.9505	3;9	0.5495;0.9505
XP_038078216.1	XM_038222288.1	K15190 7SK snRNA methylphosphate capping enzyme (MEPCE, BCDIN3)	conditionU0126	-0.421401	-1.05494	0.298981	-5.68011	0.691766	0.128089	not significant	ADSDPKEVSPDKK	25566	9	0.9505	3;9	0.5495;0.9505
PMI_018471	PMI_018471-tr	K15190 7SK snRNA methylphosphate capping enzyme (MEPCE, BCDIN3)	conditionU0126	-0.13153	-0.311609	0.757264	-6.17371	0.818153	0.151491	not significant	ADSDPKEVSPDKK	27512	9	0.9505	3;9	0.5495;0.9505
XP_038078216.1	XM_038222288.1	K15190 7SK snRNA methylphosphate capping enzyme (MEPCE, BCDIN3)	conditionU0126	-0.13153	-0.311609	0.757264	-6.17371	0.818153	0.151491	not significant	ADSDPKEVSPDKK	27512	9	0.9505	3;9	0.5495;0.9505
PMI_008712	PMI_008712-tr	K05677 ATP-binding cassette, subfamily D (ALD), member 3 (ABCD3, PMP70)	conditionU0126	-0.416779	-1.11299	0.273614	-5.62001	0.691766	0.128089	not significant	ADSDSEDDREPLVPGSGK	32179	3	0.51925	3;5	0.51925;0.48075
PMI_020051	PMI_020051-tr	protein AED:0.24 eAED:0.24 QI:206|0.88|0.9|1|0.88|0.8|10|880|703	conditionU0126	-0.251897	-0.632575	0.531293	-6.02485	0.700227	0.129656	not significant	ADSEDEEAFHSAGEEEVTPPSQK	37858	3;11	0.982667	3;11;18;21	0.982666666666667;0.982666666666667;0.051;0.001
PMI_013551	PMI_013551-tr	protein AED:0.00 eAED:0.00 QI:164|0.85|0.87|1|1|1|8|4067|903	conditionU0126	-0.312953	-0.782249	0.439547	-5.92165	0.691766	0.128089	not significant	ADSESTCSAAEQESYDTPDR	19073	17	0.986	14;17	0.014;0.986
XP_038047739.1	XM_038191811.1	K08733 DCC-interacting protein 13 alpha (APPL1, DIP13A)	conditionU0126	-0.402387	-1.03893	0.306255	-5.69616	0.691766	0.128089	not significant	ADSFQHSGK	19476	3	0.995	3;7	0.995;0.01
XP_038073152.1	XM_038217224.1	K14813 metalloprotease ARX1 (ARX1)	conditionU0126	-0.308919	-0.813247	0.421803	-5.89764	0.691766	0.128089	not significant	ADSGAEEEQTPAQDNVVTK	33268	3	0.722171	3;10	0.722171428571429;0.335310344827586
PMI_005480	PMI_005480-tr	K14813 metalloprotease ARX1 (ARX1)	conditionU0126	-0.308919	-0.813247	0.421803	-5.89764	0.691766	0.128089	not significant	ADSGAEEEQTPAQDNVVTK	33268	3	0.722171	3;10	0.722171428571429;0.335310344827586
XP_038073152.1	XM_038217224.1	K14813 metalloprotease ARX1 (ARX1)	conditionU0126	-0.19962	-0.524704	0.603234	-6.08601	0.727958	0.134791	not significant	ADSGAEEEQTPAQDNVVTK	31017	3	0.722171	3;10	0.722171428571429;0.335310344827586
PMI_005480	PMI_005480-tr	K14813 metalloprotease ARX1 (ARX1)	conditionU0126	-0.19962	-0.524704	0.603234	-6.08601	0.727958	0.134791	not significant	ADSGAEEEQTPAQDNVVTK	31017	3	0.722171	3;10	0.722171428571429;0.335310344827586
XP_038073152.1	XM_038217224.1	K14813 metalloprotease ARX1 (ARX1)	conditionU0126	-0.423548	-1.10381	0.277521	-5.62971	0.691766	0.128089	not significant	ADSGAEEEQTPAQDNVVTKYK	40900	3	0.996	3;10	0.996;0.004
PMI_005480	PMI_005480-tr	K14813 metalloprotease ARX1 (ARX1)	conditionU0126	-0.423548	-1.10381	0.277521	-5.62971	0.691766	0.128089	not significant	ADSGAEEEQTPAQDNVVTKYK	40900	3	0.996	3;10	0.996;0.004
XP_038055153.1	XM_038199225.1	K17902 TBC1 domain family member 4 (TBC1D4, AS160)	conditionU0126	-0.257617	-0.675423	0.50403	-5.99747	0.695662	0.128811	not significant	ADSGTGNLSGSQTCSLDDLDTEVAAITTPK	54066	28	0.6085	3;5;9;11;13;15;21;27;28	0.001;0.002;0.23375;0.0285;0.181666666666667;0.378;0.34;0.36875;0.6085
XP_038047794.1	XM_038191866.1	K02603 origin recognition complex subunit 1 (ORC1)	conditionU0126	-1.21134	-3.09195	0.00398347	-2.07921	0.146894	0.0271992	not significant	ADSKSVDLPDTAGFNGGR	39711	5	0.528	3;5	0.472;0.528
XP_038044397.1	XM_038188469.1	coiled-coil domain-containing protein 93-like [Patiria miniata]	conditionU0126	-0.280201	-0.689078	0.495506	-5.98838	0.695162	0.128718	not significant	ADSMDSEESR	6950	3	0.967	3;6;9	0.967;0.0315;0.0015
PMI_000252	PMI_000252-tr	protein AED:0.23 eAED:0.23 QI:48|0.61|0.64|1|0.84|0.78|14|1544|501	conditionU0126	-0.280201	-0.689078	0.495506	-5.98838	0.695162	0.128718	not significant	ADSMDSEESR	6950	3	0.967	3;6;9	0.967;0.0315;0.0015
XP_038044397.1	XM_038188469.1	coiled-coil domain-containing protein 93-like [Patiria miniata]	conditionU0126	-0.394764	-1.03023	0.310264	-5.70479	0.691766	0.128089	not significant	ADSMDSEESR	11507	3	0.967	3;6;9	0.967;0.0315;0.0015
PMI_000252	PMI_000252-tr	protein AED:0.23 eAED:0.23 QI:48|0.61|0.64|1|0.84|0.78|14|1544|501	conditionU0126	-0.394764	-1.03023	0.310264	-5.70479	0.691766	0.128089	not significant	ADSMDSEESR	11507	3	0.967	3;6;9	0.967;0.0315;0.0015
XP_038044397.1	XM_038188469.1	coiled-coil domain-containing protein 93-like [Patiria miniata]	conditionU0126	-0.282462	-0.729976	0.470465	-5.9601	0.69232	0.128192	not significant	ADSMDSEESREK	17856	3	0.978	3;6	0.978;0.022
PMI_000252	PMI_000252-tr	protein AED:0.23 eAED:0.23 QI:48|0.61|0.64|1|0.84|0.78|14|1544|501	conditionU0126	-0.282462	-0.729976	0.470465	-5.9601	0.69232	0.128192	not significant	ADSMDSEESREK	17856	3	0.978	3;6	0.978;0.022
XP_038055584.1	XM_038199656.1	K09485 heat shock protein 110kDa (HSP110); K09489 heat shock 70kDa protein 4 (HSPA4)	conditionU0126	0.0238969	0.0627565	0.950332	-6.21975	0.961797	0.178089	not significant	ADSNGSDTADAGDKSEPK	23568	6	0.913	3;6;8;15	0.47;0.913;0.1165;0.001
XP_038055584.1	XM_038199656.1	K09485 heat shock protein 110kDa (HSP110); K09489 heat shock 70kDa protein 4 (HSPA4)	conditionU0126	-0.0690707	-0.182481	0.856302	-6.20523	0.890395	0.164868	not significant	ADSNGSDTADAGDKSEPK	20527	6	0.913	3;6;8;15	0.47;0.913;0.1165;0.001
XP_038052156.1	XM_038196228.1	protein kinase C-binding protein 1-like isoform X1 [Patiria miniata]	conditionU0126	-0.237508	-0.621082	0.538738	-6.0319	0.703392	0.130242	not significant	ADSPNRDGSEK	11284	3	0.89	3;9	0.89;0.11
XP_038052161.1	XM_038196233.1	protein kinase C-binding protein 1-like isoform X5 [Patiria miniata]	conditionU0126	-0.237508	-0.621082	0.538738	-6.0319	0.703392	0.130242	not significant	ADSPNRDGSEK	11284	3	0.89	3;9	0.89;0.11
XP_038079162.1	XM_038223234.1	3-oxoacyl-[acyl-carrier-protein] reductase FabG-like [Patiria miniata]	conditionU0126	-0.428537	-1.11373	0.273301	-5.61922	0.691766	0.128089	not significant	ADSVIETAK	34823	3	0.953	3;7	0.953;0.047
PMI_006807	PMI_006807-tr	protein AED:0.07 eAED:0.07 QI:66|0.87|1|1|1|1|9|1712|276	conditionU0126	-0.428537	-1.11373	0.273301	-5.61922	0.691766	0.128089	not significant	ADSVIETAK	34823	3	0.953	3;7	0.953;0.047
XP_038056718.1	XM_038200790.1	ATPase family AAA domain-containing protein 2-like [Patiria miniata]	conditionU0126	-0.347618	-0.895622	0.376827	-5.82951	0.691766	0.128089	not significant	ADSVPSHLQENGPIENGIESDTLPDEDPK	45369	22	0.5585	20;22	0.4415;0.5585
PMI_002048	PMI_002048-tr	K14376 poly(A) polymerase (PAP)	conditionU0126	-0.26329	-0.676607	0.503288	-5.99669	0.695662	0.128811	not significant	ADTEQDDSTLTTTEDQSVQR	25416	8	0.6095	3;8;9;11;12;13	0.002;0.6095;0.3675;0.031;0.01;0.003
XP_038074837.1	XM_038218909.1	K14376 poly(A) polymerase (PAP)	conditionU0126	-0.287578	-0.738342	0.465434	-5.95411	0.69232	0.128192	not significant	ADTEQDDSTLTTTEDQSVQR	25416	8	0.6095	3;8;9;11;12;13	0.002;0.6095;0.3675;0.031;0.01;0.003
XP_038048719.1	XM_038192791.1	K11423 histone-lysine N-methyltransferase SETD2 (SETD2, SET2)	conditionU0126	-1.0396	-2.34328	0.0251777	-3.71205	0.470724	0.0871607	not significant	ADTEVEDSSASETPSR	17242	9	0.7165	3;8;9;11;13;15	0.007;0.453166666666667;0.7165;0.1258;0.0953333333333333;0.0193333333333333
XP_038048719.1	XM_038192791.1	K11423 histone-lysine N-methyltransferase SETD2 (SETD2, SET2)	conditionU0126	-0.215725	-0.496968	0.622449	-6.09992	0.736796	0.136427	not significant	ADTEVEDSSASETPSR	17832	9	0.7165	3;8;9;11;13;15	0.007;0.453166666666667;0.7165;0.1258;0.0953333333333333;0.0193333333333333
XP_038052156.1	XM_038196228.1	protein kinase C-binding protein 1-like isoform X1 [Patiria miniata]	conditionU0126	-0.373792	-0.989571	0.329458	-5.74419	0.691766	0.128089	not significant	ADTSPKPSPSIPDVDDK	41978	4	0.5356	3;4;8;10	0.463;0.5356;0.256;0.328
XP_038052161.1	XM_038196233.1	protein kinase C-binding protein 1-like isoform X5 [Patiria miniata]	conditionU0126	-0.373792	-0.989571	0.329458	-5.74419	0.691766	0.128089	not significant	ADTSPKPSPSIPDVDDK	41978	4	0.5356	3;4;8;10	0.463;0.5356;0.256;0.328
XP_038052156.1	XM_038196228.1	protein kinase C-binding protein 1-like isoform X1 [Patiria miniata]	conditionU0126	-0.334679	-0.837837	0.408044	-5.87796	0.691766	0.128089	not significant	ADTSPKPSPSIPDVDDK	40246	4	0.5356	3;4;8;10	0.463;0.5356;0.256;0.328
XP_038052161.1	XM_038196233.1	protein kinase C-binding protein 1-like isoform X5 [Patiria miniata]	conditionU0126	-0.334679	-0.837837	0.408044	-5.87796	0.691766	0.128089	not significant	ADTSPKPSPSIPDVDDK	40246	4	0.5356	3;4;8;10	0.463;0.5356;0.256;0.328
XP_038052156.1	XM_038196228.1	protein kinase C-binding protein 1-like isoform X1 [Patiria miniata]	conditionU0126	-0.197786	-0.452103	0.654101	-6.12085	0.754651	0.139733	not significant	ADTSPKPSPSIPDVDDKNSK	38684	3	0.50675	3;4;8;10	0.50675;0.49025;0.372;0.174
XP_038052161.1	XM_038196233.1	protein kinase C-binding protein 1-like isoform X5 [Patiria miniata]	conditionU0126	-0.197786	-0.452103	0.654101	-6.12085	0.754651	0.139733	not significant	ADTSPKPSPSIPDVDDKNSK	38684	3	0.50675	3;4;8;10	0.50675;0.49025;0.372;0.174
XP_038052156.1	XM_038196228.1	protein kinase C-binding protein 1-like isoform X1 [Patiria miniata]	conditionU0126	-0.400049	-0.983765	0.332263	-5.74969	0.691766	0.128089	not significant	ADTSPKPSPSIPDVDDKNSK	36842	3	0.50675	3;4;8;10	0.50675;0.49025;0.372;0.174
XP_038052161.1	XM_038196233.1	protein kinase C-binding protein 1-like isoform X5 [Patiria miniata]	conditionU0126	-0.400049	-0.983765	0.332263	-5.74969	0.691766	0.128089	not significant	ADTSPKPSPSIPDVDDKNSK	36842	3	0.50675	3;4;8;10	0.50675;0.49025;0.372;0.174
XP_038072464.1	XM_038216536.1	K17936 sorting nexin-27 (SNX27)	conditionU0126	-0.976396	-2.50485	0.0172704	-3.38429	0.371446	0.068778	not significant	ADVDEDGGSTASERSSTSAEK	18242	12	0.274	9;10;12;15;16;17;18	0.008;0.025;0.274;0.215;0.215;0.118;0.146
PMI_003933	PMI_003933-tr	K15306 Ran-binding protein 1 (RANBP1)	conditionU0126	-0.709927	-1.87313	0.0697738	-4.57311	0.691766	0.128089	not significant	ADVKTEEAPHSPEIHFEPIVR	45160	11	0.992	5;11	0.016;0.992
XP_038063847.1	XM_038207919.1	cytosolic Fe-S cluster assembly factor nubp1-A-like isoform X1 [Patiria miniata]	conditionU0126	-0.375144	-1.00964	0.319884	-5.72492	0.691766	0.128089	not significant	ADVPENAPEHCPGTQSESAGK	25414	18	0.61	14;16;18	0.048;0.342;0.61
PMI_016406	PMI_016406-tr	K09378 AT-binding transcription factor 1 (ATBF1); K09380 zinc finger homeobox protein 4 (ZFHX4)	conditionU0126	0.0159225	0.0393253	0.968864	-6.22094	0.976026	0.180724	not significant	ADVRQSPSPSTSSNCQTPR	13936	6	0.924	6;8;10;11;12;13;17	0.924;0.07;0.001;0.001;0.002;0.002;0.001
XP_038058609.1	XM_038202681.1	K17919 sorting nexin-4 (SNX4)	conditionU0126	-0.32727	-0.839874	0.406917	-5.8763	0.691766	0.128089	not significant	ADVTGDPSAPSYDSELLSDQQDTSGPTSIGDLAR	54044	23	0.513	18;23;24;27;28	0.001;0.513;0.445;0.032;0.009
PMI_018618	PMI_018618-tr	K17919 sorting nexin-4 (SNX4)	conditionU0126	-0.32727	-0.839874	0.406917	-5.8763	0.691766	0.128089	not significant	ADVTGDPSAPSYDSELLSDQQDTSGPTSIGDLAR	54044	23	0.513	18;23;24;27;28	0.001;0.513;0.445;0.032;0.009
PMI_012494	PMI_012494-tr	protein AED:0.15 eAED:0.15 QI:0|1|0.83|1|1|1|6|78|320	conditionU0126	-0.571355	-1.44316	0.158235	-5.22267	0.691766	0.128089	not significant	AEAAVDEGRGSRASITSSEASELK	34225	11	0.685	11;14;16;17;18;21	0.685;0.652;0.283;0.172;0.178;0.028
XP_038058191.1	XM_038202263.1	K15177 RNA polymerase-associated protein LEO1 (LEO1)	conditionU0126	-0.0817425	-0.215635	0.830576	-6.1987	0.871803	0.161425	not significant	AEADRSGEEDQAAQSDQDQEVAGDESGEDDVYQK	32792	6	1	6;15;26;32	1;0.990333333333333;0.9895;0.0355
XP_038058191.1	XM_038202263.1	K15177 RNA polymerase-associated protein LEO1 (LEO1)	conditionU0126	0.16922	0.420943	0.676477	-6.13424	0.768251	0.142251	not significant	AEADRSGEEDQAAQSDQDQEVAGDESGEDDVYQK	30247	6	1	6;15;26;32	1;0.990333333333333;0.9895;0.0355
PMI_003000	PMI_003000-tr	protein AED:0.00 eAED:0.00 QI:201|1|1|1|0.8|0.83|6|1454|190	conditionU0126	-0.252042	-0.640871	0.525954	-6.01969	0.699453	0.129513	not significant	AEADVTDPADLNEDAQK	41130	6	1	6	1
XP_038076565.1	XM_038220637.1	K13160 heterogeneous nuclear ribonucleoprotein Q (SYNCRIP, HNRPQ); K13161 heterogeneous nuclear ribonucleoprotein R (HNRNPR)	conditionU0126	-0.242267	-0.646212	0.522532	-6.01633	0.698577	0.12935	not significant	AEANGDPIPEEQKMDEEVQGEAQASDEPMETETYVK	42563	25	0.9942	25;31;33	0.9942;0.005;0.001
XP_038076565.1	XM_038220637.1	K13160 heterogeneous nuclear ribonucleoprotein Q (SYNCRIP, HNRPQ); K13161 heterogeneous nuclear ribonucleoprotein R (HNRNPR)	conditionU0126	-0.404386	-1.04629	0.302898	-5.68881	0.691766	0.128089	not significant	AEANGDPIPEEQKMDEEVQGEAQASDEPMETETYVK	50374	25	0.9942	25;31;33	0.9942;0.005;0.001
XP_038074150.1	XM_038218222.1	circularly permutated Ras protein 1-like [Patiria miniata]	conditionU0126	-0.62474	-1.66286	0.105644	-4.9085	0.691766	0.128089	not significant	AEAPKPALPQASQSAPPVPK	41890	14	0.889	12;14	0.111;0.889
PMI_005727	PMI_005727-tr	protein AED:0.03 eAED:0.03 QI:182|0.8|0.81|0.90|0.8|0.63|11|588|388	conditionU0126	-0.62474	-1.66286	0.105644	-4.9085	0.691766	0.128089	not significant	AEAPKPALPQASQSAPPVPK	41890	14	0.889	12;14	0.111;0.889
PMI_010046	PMI_010046-tr	K14565 nucleolar protein 58 (NOP58)	conditionU0126	-0.420743	-1.08425	0.285973	-5.65014	0.691766	0.128089	not significant	AEAQEEGETETPEK	20630	11	1	11	1
PMI_009779	PMI_009779-tr	K14565 nucleolar protein 58 (NOP58)	conditionU0126	-0.420743	-1.08425	0.285973	-5.65014	0.691766	0.128089	not significant	AEAQEEGETETPEK	20630	11	1	11	1
PMI_010046	PMI_010046-tr	K14565 nucleolar protein 58 (NOP58)	conditionU0126	-0.349218	-0.913861	0.367303	-5.81357	0.691766	0.128089	not significant	AEAQEEGETETPEKK	21294	11	0.9865	9;11	0.0135;0.9865
PMI_009779	PMI_009779-tr	K14565 nucleolar protein 58 (NOP58)	conditionU0126	-0.349218	-0.913861	0.367303	-5.81357	0.691766	0.128089	not significant	AEAQEEGETETPEKK	21294	11	0.9865	9;11	0.0135;0.9865
PMI_010046	PMI_010046-tr	K14565 nucleolar protein 58 (NOP58)	conditionU0126	-0.546511	-1.36955	0.179914	-5.31924	0.691766	0.128089	not significant	AEAQEEGETETPEKKK	21531	9	0.945	9;11	0.945;0.055
PMI_009779	PMI_009779-tr	K14565 nucleolar protein 58 (NOP58)	conditionU0126	-0.546511	-1.36955	0.179914	-5.31924	0.691766	0.128089	not significant	AEAQEEGETETPEKKK	21531	9	0.945	9;11	0.945;0.055
PMI_007435	PMI_007435-tr	protein AED:0.10 eAED:0.10 QI:2548|0.81|0.76|0.92|0.81|0.84|38|957|670	conditionU0126	-0.589945	-1.22292	0.229869	-5.49806	0.691766	0.128089	not significant	AEAQTSSPNVSLEDGR	26768	11	0.8184	5;6;7;11	0.108428571428571;0.225375;0.472777777777778;0.8184
PMI_007435	PMI_007435-tr	protein AED:0.10 eAED:0.10 QI:2548|0.81|0.76|0.92|0.81|0.84|38|957|670	conditionU0126	-0.563739	-1.2279	0.228019	-5.49229	0.691766	0.128089	not significant	AEAQTSSPNVSLEDGR	26306	11	0.8184	5;6;7;11	0.108428571428571;0.225375;0.472777777777778;0.8184
XP_038049468.1	XM_038193540.1	K15224 bromodomain adjacent to zinc finger domain protein 2A (BAZ2A, TIP5)	conditionU0126	-0.437443	-1.1283	0.267188	-5.60366	0.691766	0.128089	not significant	AEASITTVSPK	34423	9	0.993	7;9	0.007;0.993
XP_038067650.1	XM_038211722.1	K09534 DnaJ homolog subfamily C member 14 (DNAJC14)	conditionU0126	-0.380425	-0.969059	0.339441	-5.7635	0.691766	0.128089	not significant	AEASTAYASHPGRPSTDSGSK	17899	20	0.299	7;9;15;16;18;20	0.001;0.045;0.218;0.218;0.218;0.299
PMI_002326	PMI_002326-tr	K13099 CD2 antigen cytoplasmic tail-binding protein 2 (CD2BP2, PPP1R59)	conditionU0126	-0.610009	-1.60831	0.117126	-4.99006	0.691766	0.128089	not significant	AEDDDFIADSPELEPSRPEIK	47852	10	0.999	10;16	0.999;0.004
XP_038049716.1	XM_038193788.1	K17580 cancer susceptibility candidate protein 1 (CASC1)	conditionU0126	-0.267316	-0.654332	0.517353	-6.01117	0.696936	0.129047	not significant	AEDEDGGNVETDEQKPPTPSK	27715	18	0.906	11;18;20	0.001;0.906;0.09375
XP_038056721.1	XM_038200793.1	K08875 nuclear receptor-binding protein (NRBP)	conditionU0126	-0.161662	-0.423541	0.6746	-6.13316	0.767355	0.142086	not significant	AEDLHDSCDDSEDEQEILEESPCGR	36742	7;11	1	7;11	1;1
XP_038056721.1	XM_038200793.1	K08875 nuclear receptor-binding protein (NRBP)	conditionU0126	-0.149188	-0.374704	0.710236	-6.15236	0.786345	0.145602	not significant	AEDLHDSCDDSEDEQEILEESPCGR	39115	7;11	1	7;11	1;1
XP_038055658.1	XM_038199730.1	ankyrin repeat and LEM domain-containing protein 2-like [Patiria miniata]	conditionU0126	-0.454472	-1.20861	0.235251	-5.51453	0.691766	0.128089	not significant	AEDNCTQPVIGEPWSPDISDHQSSPLFHTR	51379	15	0.998	6;15;19;23;24;29	0.001;0.998;0.098;0.59;0.312;0.001
XP_038065196.1	XM_038209268.1	K12824 transcription elongation regulator 1 (TCERG1, CA150)	conditionU0126	-0.258909	-0.676733	0.503208	-5.99661	0.695662	0.128811	not significant	AEDSTSEEQQPK	16773	5	0.564	4;5;6	0.427;0.564;0.01
PMI_006480	PMI_006480-tr	K14444 solute carrier family 13 (sodium/sulfate cotransporter), member 1/4 (SLC13A1_4); K14445 solute carrier family 13 (sodium-dependent dicarboxylate transporter), member 2/3/5 (SLC13A2_3_5)	conditionU0126	-0.197188	-0.512575	0.611603	-6.09218	0.731467	0.13544	not significant	AEEDAIAMEEIPFNESTEVQPQHSSNR	50399	24	0.543	16;17;24;25	0.007;0.038;0.543;0.412
XP_038076087.1	XM_038220159.1	von Willebrand factor A domain-containing protein 5B1-like [Patiria miniata]	conditionU0126	-0.146134	-0.374316	0.710521	-6.1525	0.786472	0.145625	not significant	AEEDASSPTRPK	15680	7	0.561	6;7;9	0.259;0.561;0.18
PMI_016022	PMI_016022-tr	protein AED:0.01 eAED:0.01 QI:644|1|0.90|1|0.9|0.81|11|0|1089	conditionU0126	-0.146134	-0.374316	0.710521	-6.1525	0.786472	0.145625	not significant	AEEDASSPTRPK	15680	7	0.561	6;7;9	0.259;0.561;0.18
XP_038070499.1	XM_038214571.1	biorientation of chromosomes in cell division protein 1-like 1 [Patiria miniata]	conditionU0126	-0.460343	-1.07899	0.288279	-5.65557	0.691766	0.128089	not significant	AEEEELPSSEQGSGPEAEK	31421	13	0.993	8;9;13	0.145;0.862;0.993
XP_038055149.1	XM_038199221.1	K14405 pre-mRNA 3'-end-processing factor FIP1 (FIP1L1, FIP1)	conditionU0126	-0.324962	-0.859746	0.396023	-5.85995	0.691766	0.128089	not significant	AEEHDSDEDSDEDDDDVQVTIGDIK	49371	6	0.9998	6;10;20	0.9998;0.8;0.001
XP_038055149.1	XM_038199221.1	K14405 pre-mRNA 3'-end-processing factor FIP1 (FIP1L1, FIP1)	conditionU0126	-0.314738	-0.838391	0.407737	-5.87751	0.691766	0.128089	not significant	AEEHDSDEDSDEDDDDVQVTIGDIK	46122	6	0.9998	6;10;20	0.9998;0.8;0.001
XP_038078619.1	XM_038222691.1	leucine-rich repeat-containing protein 23-like [Patiria miniata]	conditionU0126	-0.420737	-1.11526	0.272652	-5.61759	0.691766	0.128089	not significant	AEELAAEGTEEVIHSDTEDA	44117	15	0.7195	15;17	0.7195;0.2805
PMI_019494	PMI_019494-tr	K11886 proteasome component ECM29 (ECM29)	conditionU0126	-0.0870921	-0.201356	0.841635	-6.20165	0.879131	0.162782	not significant	AEERPTSASGGQQTGAGSSSR	8412	18	0.962	18;19;20	0.962;0.032;0.006
XP_038067101.1	XM_038211173.1	K11886 proteasome component ECM29 (ECM29)	conditionU0126	-0.278487	-0.663387	0.51161	-6.00534	0.696895	0.129039	not significant	AEERPTSASGGQQTGAGSSSR	8412	18	0.962	18;19;20	0.962;0.032;0.006
PMI_017507	PMI_017507-tr	K14797 essential nuclear protein 1 (ENP1, BYSL)	conditionU0126	-0.356204	-0.911409	0.368574	-5.81573	0.691766	0.128089	not significant	AEESDDEDDVAEQEDK	24868	4	1	4	1
PMI_017507	PMI_017507-tr	K14797 essential nuclear protein 1 (ENP1, BYSL)	conditionU0126	-0.279234	-0.721566	0.475554	-5.96604	0.69232	0.128192	not significant	AEESDDEDDVAEQEDKYDYNIEVNEDDER	40933	4	1	4	1
PMI_003700	PMI_003700-tr	K14767 U3 small nucleolar RNA-associated protein 3 (UTP3, SAS10)	conditionU0126	0.0794647	0.199241	0.843275	-6.20207	0.880221	0.162984	not significant	AEESDYESDDER	13026	8	0.999	4;6;8	0.001;0.001;0.999
XP_038050961.1	XM_038195033.1	K14767 U3 small nucleolar RNA-associated protein 3 (UTP3, SAS10)	conditionU0126	0.0794647	0.199241	0.843275	-6.20207	0.880221	0.162984	not significant	AEESDYESDDER	13026	8	0.999	4;6;8	0.001;0.001;0.999
XP_038078524.1	XM_038222596.1	K11723 bromodomain-containing protein 7 (BRD7)	conditionU0126	-0.468916	-1.24009	0.223536	-5.47807	0.691766	0.128089	not significant	AEETLEQSSVASDR	25290	12	0.992	4;8;9;12	0.009;0.946;0.054;0.992
PMI_010677	PMI_010677-tr	K11723 bromodomain-containing protein 7 (BRD7)	conditionU0126	-0.0371742	-0.0937231	0.925886	-6.21736	0.943241	0.174653	not significant	AEETLEQSSVASDR	25290	12	0.992	4;8;9;12	0.009;0.946;0.054;0.992
XP_038063968.1	XM_038208040.1	K02326 DNA polymerase epsilon subunit 3 (POLE3)	conditionU0126	-0.382032	-1.02743	0.311561	-5.70755	0.691766	0.128089	not significant	AEGEDSEQNISSEMEDSR	16194	12	0.6528	6;11;12;17	0.2905;0.6326;0.6528;0.1025
XP_038063968.1	XM_038208040.1	K02326 DNA polymerase epsilon subunit 3 (POLE3)	conditionU0126	-0.312799	-0.811337	0.422884	-5.89915	0.691766	0.128089	not significant	AEGEDSEQNISSEMEDSR	25443	12	0.6528	6;11;12;17	0.2905;0.6326;0.6528;0.1025
XP_038063968.1	XM_038208040.1	K02326 DNA polymerase epsilon subunit 3 (POLE3)	conditionU0126	-0.368625	-0.936092	0.355907	-5.79374	0.691766	0.128089	not significant	AEGEDSEQNISSEMEDSR	27447	12	0.6528	6;11;12;17	0.2905;0.6326;0.6528;0.1025
PMI_004458	PMI_004458-tr	K06094 lethal(2) giant larvae protein (LLGL)	conditionU0126	-0.324871	-0.662297	0.512299	-6.00605	0.696895	0.129039	not significant	AEGGASASGEGVQTTDIDADKPEGK	33654	8	0.918	6;8;14;15	0.0805;0.918;0.001;0.001
XP_038069027.1	XM_038213099.1	K06094 lethal(2) giant larvae protein (LLGL)	conditionU0126	-0.344421	-0.900661	0.37418	-5.82513	0.691766	0.128089	not significant	AEGGASASGEGVQTTDIDADKPEGK	33654	8	0.918	6;8;14;15	0.0805;0.918;0.001;0.001
XP_038069036.1	XM_038213108.1	K06094 lethal(2) giant larvae protein (LLGL)	conditionU0126	-0.344421	-0.900661	0.37418	-5.82513	0.691766	0.128089	not significant	AEGGASASGEGVQTTDIDADKPEGK	33654	8	0.918	6;8;14;15	0.0805;0.918;0.001;0.001
PMI_004458	PMI_004458-tr	K06094 lethal(2) giant larvae protein (LLGL)	conditionU0126	-0.129486	-0.247917	0.805708	-6.19131	0.852942	0.157933	not significant	AEGGASASGEGVQTTDIDADKPEGKEDSGAK	31427	28	1	28	1
XP_038069027.1	XM_038213099.1	K06094 lethal(2) giant larvae protein (LLGL)	conditionU0126	-0.149036	-0.377367	0.708274	-6.15137	0.784813	0.145318	not significant	AEGGASASGEGVQTTDIDADKPEGKEDSGAK	31427	28	1	28	1
XP_038069036.1	XM_038213108.1	K06094 lethal(2) giant larvae protein (LLGL)	conditionU0126	-0.149036	-0.377367	0.708274	-6.15137	0.784813	0.145318	not significant	AEGGASASGEGVQTTDIDADKPEGKEDSGAK	31427	28	1	28	1
XP_038059151.1	XM_038203223.1	K20068 RalBP1-associated Eps domain-containing protein (REPS)	conditionU0126	-0.428948	-0.941933	0.352952	-5.78846	0.691766	0.128089	not significant	AEGLTDEDNDEEKDDNVFK	41824	5	1	5	1
XP_038059152.1	XM_038203224.1	K20068 RalBP1-associated Eps domain-containing protein (REPS)	conditionU0126	-0.428948	-0.941933	0.352952	-5.78846	0.691766	0.128089	not significant	AEGLTDEDNDEEKDDNVFK	41824	5	1	5	1
XP_038059447.1	XM_038203519.1	vacuolar protein sorting-associated protein 53 homolog isoform X1 [Patiria miniata]	conditionU0126	-0.417504	-1.08277	0.286622	-5.65167	0.691766	0.128089	not significant	AEGQTSSPSAHQEQEGSR	7981	7	0.4234	5;6;7;9	0.0764;0.368;0.4234;0.1322
PMI_010528	PMI_010528-tr	protein AED:0.19 eAED:0.19 QI:48|0.38|0.57|1|0.61|0.64|14|2252|720	conditionU0126	-0.307283	-0.699946	0.48878	-5.98102	0.693862	0.128477	not significant	AEHSSPCGVQAR	9769	5	0.714	4;5	0.286;0.714
PMI_002846	PMI_002846-tr	K12040 solute carrier family 9 (sodium/hydrogen exchanger), member 3 (SLC9A3, NHE3); K14723 solute carrier family 9 (sodium/hydrogen exchanger), member 5 (SLC9A5, NHE5)	conditionU0126	-0.418732	-1.08558	0.285395	-5.64876	0.691766	0.128089	not significant	AEINPHQFVMEFPQSPR	46871	15	1	15	1
XP_038070459.1	XM_038214531.1	K12040 solute carrier family 9 (sodium/hydrogen exchanger), member 3 (SLC9A3, NHE3); K14723 solute carrier family 9 (sodium/hydrogen exchanger), member 5 (SLC9A5, NHE5)	conditionU0126	-0.418732	-1.08558	0.285395	-5.64876	0.691766	0.128089	not significant	AEINPHQFVMEFPQSPR	46871	15	1	15	1
PMI_002846	PMI_002846-tr	K12040 solute carrier family 9 (sodium/hydrogen exchanger), member 3 (SLC9A3, NHE3); K14723 solute carrier family 9 (sodium/hydrogen exchanger), member 5 (SLC9A5, NHE5)	conditionU0126	-0.441734	-1.15062	0.258012	-5.57945	0.691766	0.128089	not significant	AEINPHQFVMEFPQSPR	50695	15	1	15	1
XP_038070459.1	XM_038214531.1	K12040 solute carrier family 9 (sodium/hydrogen exchanger), member 3 (SLC9A3, NHE3); K14723 solute carrier family 9 (sodium/hydrogen exchanger), member 5 (SLC9A5, NHE5)	conditionU0126	-0.441734	-1.15062	0.258012	-5.57945	0.691766	0.128089	not significant	AEINPHQFVMEFPQSPR	50695	15	1	15	1
XP_038055767.1	XM_038199839.1	K01587 phosphoribosylaminoimidazole carboxylase / phosphoribosylaminoimidazole-succinocarboxamide synthase (PAICS)	conditionU0126	-0.661467	-1.69177	0.0999479	-4.86435	0.691766	0.128089	not significant	AEITPGKK	29766	4	1	4	1
XP_038064242.1	XM_038208314.1	LOW QUALITY PROTEIN: ATPase family AAA domain-containing protein 5-like [Patiria miniata]	conditionU0126	-0.432337	-1.14479	0.260387	-5.58582	0.691766	0.128089	not significant	AEIVVLTSTPK	49537	7	0.852	7;8;9	0.852;0.096;0.053
XP_038045010.1	XM_038189082.1	K15208 snRNA-activating protein complex subunit 1 (SNAPC1)	conditionU0126	-0.121887	-0.315677	0.7542	-6.17245	0.816104	0.151112	not significant	AEIYLGEDATEPSPK	46443	13	0.799333	10;13	0.200666666666667;0.799333333333333
XP_038051714.1	XM_038195786.1	protein C12orf4 homolog [Patiria miniata]	conditionU0126	0.041582	0.106495	0.915823	-6.21609	0.935613	0.173241	not significant	AEKISQDGSSNSSGDR	16176	5	0.977	5;9;10	0.977;0.017;0.005
PMI_013424	PMI_013424-tr	protein AED:0.11 eAED:0.11 QI:0|0.81|0.75|0.91|1|1|12|4212|515	conditionU0126	0.041582	0.106495	0.915823	-6.21609	0.935613	0.173241	not significant	AEKISQDGSSNSSGDR	16176	5	0.977	5;9;10	0.977;0.017;0.005
PMI_003962	PMI_003962-tr	K13129 survival motor neuron protein (SMN)	conditionU0126	-0.169401	-0.433507	0.667417	-6.12895	0.763303	0.141335	not significant	AEKSDDNDLSDIWDDTALIK	54650	4	1	4;10;16	1;0.953;0.047
PMI_020942	PMI_020942-tr	protein AED:0.00 eAED:0.00 QI:229|1|1|1|1|1|3|9|141	conditionU0126	-0.169401	-0.433507	0.667417	-6.12895	0.763303	0.141335	not significant	AEKSDDNDLSDIWDDTALIK	54650	4	1	4;10;16	1;0.953;0.047
XP_038059441.1	XM_038203513.1	K10575 ubiquitin-conjugating enzyme E2 G1 (UBE2G1, UBC7)	conditionU0126	-0.524091	-1.39357	0.1726	-5.28823	0.691766	0.128089	not significant	AELLFPQNYPNSPPK	53917	9	0.729	9;12	0.729;0.271
PMI_003066	PMI_003066-tr	K10575 ubiquitin-conjugating enzyme E2 G1 (UBE2G1, UBC7)	conditionU0126	-0.524091	-1.39357	0.1726	-5.28823	0.691766	0.128089	not significant	AELLFPQNYPNSPPK	53917	9	0.729	9;12	0.729;0.271
PMI_027826	PMI_027826-tr	K10575 ubiquitin-conjugating enzyme E2 G1 (UBE2G1, UBC7)	conditionU0126	-0.524091	-1.39357	0.1726	-5.28823	0.691766	0.128089	not significant	AELLFPQNYPNSPPK	53917	9	0.729	9;12	0.729;0.271
PMI_022420	PMI_022420-tr	K08701 nuclear receptor subfamily 1 group D member 3 (NR1D3)	conditionU0126	-0.778468	-2.05435	0.0477884	-4.25854	0.691766	0.128089	not significant	AEMHSPKPLPQHSPGDGR	18011	5;13	1	5;13	1;1
PMI_022420	PMI_022420-tr	K08701 nuclear receptor subfamily 1 group D member 3 (NR1D3)	conditionU0126	-0.683718	-1.82045	0.0776087	-4.66019	0.691766	0.128089	not significant	AEMHSPKPLPQHSPGDGR	22766	5;13	1	5;13	1;1
PMI_009360	PMI_009360-tr	protein AED:0.13 eAED:0.13 QI:234|0.7|0.81|1|0.9|1|11|0|481	conditionU0126	-0.37854	-0.940085	0.353885	-5.79013	0.691766	0.128089	not significant	AENPGSDGAPGEK	20747	6	1	6	1
XP_038072635.1	XM_038216707.1	K10369 supervillin (SVIL)	conditionU0126	-0.382488	-1.00685	0.321202	-5.72762	0.691766	0.128089	not significant	AEPEEPKPSPDR	20553	9	1	9	1
PMI_013218	PMI_013218-tr	K02540 DNA replication licensing factor MCM2 (MCM2)	conditionU0126	-0.103538	-0.17566	0.861616	-6.20644	0.894281	0.165588	not significant	AEPSSPGPFSDATSHDR	28773	5	0.697091	4;5;10;13;14	0.309181818181818;0.697090909090909;0.309;0.003;0.001
PMI_019948	PMI_019948-tr	K02540 DNA replication licensing factor MCM2 (MCM2)	conditionU0126	-0.20362	-0.489577	0.627615	-6.1035	0.740726	0.137155	not significant	AEPSSPGPFSDATSHDR	28773	5	0.697091	4;5;10;13;14	0.309181818181818;0.697090909090909;0.309;0.003;0.001
PMI_013218	PMI_013218-tr	K02540 DNA replication licensing factor MCM2 (MCM2)	conditionU0126	-0.0681005	-0.130651	0.896831	-6.21326	0.921228	0.170577	not significant	AEPSSPGPFSDATSHDR	28867	5	0.697091	4;5;10;13;14	0.309181818181818;0.697090909090909;0.309;0.003;0.001
PMI_019948	PMI_019948-tr	K02540 DNA replication licensing factor MCM2 (MCM2)	conditionU0126	-0.168183	-0.284966	0.77742	-6.18156	0.832174	0.154088	not significant	AEPSSPGPFSDATSHDR	28867	5	0.697091	4;5;10;13;14	0.309181818181818;0.697090909090909;0.309;0.003;0.001
PMI_014141	PMI_014141-tr	protein AED:0.30 eAED:0.30 QI:0|0.83|0.94|0.94|1|1|19|2323|1323	conditionU0126	-0.248379	-0.656738	0.515823	-6.00963	0.696895	0.129039	not significant	AEPSVGPPAPENSDEGTNDSLDVER	39961	13	0.9958	4;13;17;20	0.001;0.9958;0.2476;0.927333333333333
PMI_014141	PMI_014141-tr	protein AED:0.30 eAED:0.30 QI:0|0.83|0.94|0.94|1|1|19|2323|1323	conditionU0126	-0.235404	-0.608837	0.546728	-6.03927	0.705706	0.130671	not significant	AEPSVGPPAPENSDEGTNDSLDVER	42816	13	0.9958	4;13;17;20	0.001;0.9958;0.2476;0.927333333333333
PMI_014141	PMI_014141-tr	protein AED:0.30 eAED:0.30 QI:0|0.83|0.94|0.94|1|1|19|2323|1323	conditionU0126	-0.294345	-0.772783	0.445054	-5.9288	0.691766	0.128089	not significant	AEPSVGPPAPENSDEGTNDSLDVER	37621	13	0.9958	4;13;17;20	0.001;0.9958;0.2476;0.927333333333333
XP_038047891.1	XM_038191963.1	K17987 next to BRCA1 gene 1 protein (NBR1)	conditionU0126	-0.342337	-0.910062	0.369274	-5.81692	0.691766	0.128089	not significant	AEPVETSDPEIK	35815	7	0.542	6;7	0.458;0.542
PMI_024706	PMI_024706-tr	K17987 next to BRCA1 gene 1 protein (NBR1)	conditionU0126	-0.342337	-0.910062	0.369274	-5.81692	0.691766	0.128089	not significant	AEPVETSDPEIK	35815	7	0.542	6;7	0.458;0.542
XP_038045963.1	XM_038190035.1	K03349 anaphase-promoting complex subunit 2 (APC2)	conditionU0126	-0.282339	-0.705538	0.485339	-5.97719	0.693191	0.128353	not significant	AEPVTMDESYCSEQEDEDHQDWQPDPIDADPAR	46528	12	0.788667	5;9;10;12	0.001;0.263;0.281333333333333;0.788666666666667
PMI_015852	PMI_015852-tr	K03349 anaphase-promoting complex subunit 2 (APC2)	conditionU0126	-0.282339	-0.705538	0.485339	-5.97719	0.693191	0.128353	not significant	AEPVTMDESYCSEQEDEDHQDWQPDPIDADPAR	46528	12	0.788667	5;9;10;12	0.001;0.263;0.281333333333333;0.788666666666667
XP_038045963.1	XM_038190035.1	K03349 anaphase-promoting complex subunit 2 (APC2)	conditionU0126	-0.216871	-0.54979	0.5861	-6.07278	0.720631	0.133434	not significant	AEPVTMDESYCSEQEDEDHQDWQPDPIDADPAR	48770	12	0.788667	5;9;10;12	0.001;0.263;0.281333333333333;0.788666666666667
PMI_015852	PMI_015852-tr	K03349 anaphase-promoting complex subunit 2 (APC2)	conditionU0126	-0.216871	-0.54979	0.5861	-6.07278	0.720631	0.133434	not significant	AEPVTMDESYCSEQEDEDHQDWQPDPIDADPAR	48770	12	0.788667	5;9;10;12	0.001;0.263;0.281333333333333;0.788666666666667
XP_038045105.1	XM_038189177.1	K04237 partitioning defective protein 3 (PARD3)	conditionU0126	-0.308873	-0.813982	0.421388	-5.89706	0.691766	0.128089	not significant	AEQDNGELSPVDDPYNQFQR	42778	9	1	9	1
XP_038045105.1	XM_038189177.1	K04237 partitioning defective protein 3 (PARD3)	conditionU0126	-0.120185	-0.307811	0.760127	-6.17487	0.820324	0.151893	not significant	AEQDNGELSPVDDPYNQFQRDSFAR	47216	22	0.999	9;15;22	0.998;0.003;0.999
XP_038047009.1	XM_038191081.1	K11499 centromere protein F (CENPF)	conditionU0126	-0.468154	-1.18969	0.242509	-5.53604	0.691766	0.128089	not significant	AEQELSPGKK	26580	6	1	6	1
XP_038076858.1	XM_038220930.1	K18263 G-protein coupled receptor 98 (ADGRV1, GPR98, USH2C)	conditionU0126	-0.644302	-1.57884	0.123744	-5.03316	0.691766	0.128089	not significant	AEQPPGVTIIGNHDEWDTQSLGR	48344	20	0.6235	18;20	0.3765;0.6235
XP_038075475.1	XM_038219547.1	putative uncharacterized protein DDB_G0271606 [Patiria miniata]	conditionU0126	-0.763302	-1.88519	0.0680782	-4.55289	0.691766	0.128089	not significant	AESDDITEEDKFSGVSR	37205	3	0.992	3;7	0.992;0.007
PMI_011421	PMI_011421-tr	protein AED:0.02 eAED:0.02 QI:278|0.88|0.88|1|0.82|0.83|18|2047|977	conditionU0126	-0.593871	-1.50246	0.14232	-5.14166	0.691766	0.128089	not significant	AESDDITEEDKFSGVSR	37205	3	0.992	3;7	0.992;0.007
PMI_013455	PMI_013455-tr	K08175 MFS transporter, FHS family, Na+ dependent glucose transporter 1 (NAGLT1)	conditionU0126	-0.469099	-1.24058	0.223356	-5.4775	0.691766	0.128089	not significant	AESDEDDVLFSTSR	47813	3	1	3	1
PMI_013455	PMI_013455-tr	K08175 MFS transporter, FHS family, Na+ dependent glucose transporter 1 (NAGLT1)	conditionU0126	-2.19696	-5.79113	1.677e-06	5.09818	0.000758628	0.00014047	down	AESDEDDVLFSTSR	43149	3	1	3	1
XP_038071192.1	XM_038215264.1	K12741 heterogeneous nuclear ribonucleoprotein A1/A3 (HNRNPA1_3); K14411 RNA-binding protein Musashi (MSI)	conditionU0126	-0.00699665	-0.0173274	0.986278	-6.22156	0.989925	0.183297	not significant	AESDQEIEDPRK	23457	3	1	3	1
PMI_028949	PMI_028949-tr	K12741 heterogeneous nuclear ribonucleoprotein A1/A3 (HNRNPA1_3); K14411 RNA-binding protein Musashi (MSI)	conditionU0126	-0.00699665	-0.0173274	0.986278	-6.22156	0.989925	0.183297	not significant	AESDQEIEDPRK	23457	3	1	3	1
XP_038072747.1	XM_038216819.1	K15174 RNA polymerase II-associated factor 1 (PAF1)	conditionU0126	-0.156475	-0.385949	0.701968	-6.14814	0.781353	0.144678	not significant	AESEAEQEASEAEEVQER	30881	3;10	1	3;10	1;1
XP_038072747.1	XM_038216819.1	K15174 RNA polymerase II-associated factor 1 (PAF1)	conditionU0126	-0.399282	-0.948108	0.349845	-5.78283	0.691766	0.128089	not significant	AESEAEQEASEAEEVQER	29827	3;10	1	3;10	1;1
XP_038044159.1	XM_038188231.1	armadillo repeat-containing protein 2-like [Patiria miniata]	conditionU0126	-0.301056	-0.781507	0.439978	-5.92221	0.691766	0.128089	not significant	AESGYVSDR	15944	7	1	7	1
XP_038076237.1	XM_038220309.1	K08473 nematode chemoreceptor (K08473); K08508 synaptosomal-associated protein 23 (SNAP23); K18211 synaptosomal-associated protein 25 (SNAP25)	conditionU0126	-0.402886	-1.07418	0.290396	-5.66052	0.691766	0.128089	not significant	AESNEERISQADKR	16309	9	1	9	1
PMI_013415	PMI_013415-tr	K11412 NAD-dependent deacetylase sirtuin 2 (SIRT2, SIR2L2)	conditionU0126	-0.257082	-0.419795	0.677308	-6.13471	0.768626	0.142321	not significant	AESPSKAEAASK	22565	3	0.845333	3;5	0.845333333333333;0.154333333333333
XP_038072910.1	XM_038216982.1	K11412 NAD-dependent deacetylase sirtuin 2 (SIRT2, SIR2L2)	conditionU0126	-0.0933958	-0.20522	0.838639	-6.20087	0.877471	0.162475	not significant	AESPSKAEAASK	22565	3	0.845333	3;5	0.845333333333333;0.154333333333333
PMI_009079	PMI_009079-tr	protein AED:0.02 eAED:0.02 QI:0|0.92|0.86|1|1|1|15|2705|755	conditionU0126	-0.323806	-0.85358	0.399383	-5.86506	0.691766	0.128089	not significant	AESQTSSPNVSLEDGR	25443	11	0.6086	3;5;6;7;11	0.108125;0.0555;0.202454545454545;0.569727272727273;0.6086
XP_038063693.1	XM_038207765.1	golgin subfamily A member 2-like [Patiria miniata]	conditionU0126	-0.274995	-0.730065	0.470411	-5.96003	0.69232	0.128192	not significant	AESQTSSPNVSLEDGR	25443	11	0.6086	3;5;6;7;11	0.108125;0.0555;0.202454545454545;0.569727272727273;0.6086
PMI_009079	PMI_009079-tr	protein AED:0.02 eAED:0.02 QI:0|0.92|0.86|1|1|1|15|2705|755	conditionU0126	-0.265769	-0.706719	0.484614	-5.97637	0.693191	0.128353	not significant	AESQTSSPNVSLEDGR	24242	11	0.6086	3;5;6;7;11	0.108125;0.0555;0.202454545454545;0.569727272727273;0.6086
XP_038063693.1	XM_038207765.1	golgin subfamily A member 2-like [Patiria miniata]	conditionU0126	-0.216958	-0.571128	0.571714	-6.06106	0.71413	0.13223	not significant	AESQTSSPNVSLEDGR	24242	11	0.6086	3;5;6;7;11	0.108125;0.0555;0.202454545454545;0.569727272727273;0.6086
PMI_021924	PMI_021924-tr	K13212 RNA-binding protein Luc7-like 2 (LUC7L2)	conditionU0126	-0.151958	-0.374051	0.710717	-6.1526	0.786613	0.145651	not significant	AESSPAPPEPTNDEESAQDK	25749	4	0.903	3;4	0.097;0.903
XP_038063703.1	XM_038207775.1	K07206 tuberous sclerosis 1 (TSC1)	conditionU0126	-0.417092	-0.965331	0.341277	-5.76697	0.691766	0.128089	not significant	AESSVSLKDLPEVIK	53778	6	0.867	3;4;6	0.545;0.589;0.867
XP_038059978.1	XM_038204050.1	K04650 nuclear receptor co-repressor 1 (NCOR1, N-CoR)	conditionU0126	-0.42078	-1.11311	0.273564	-5.61988	0.691766	0.128089	not significant	AESTSGSGGSKSPGAASGSEAFR	23852	3	0.502667	3;4;5;7;10;12;17;19	0.502666666666667;0.142666666666667;0.0493333333333333;0.210666666666667;0.168666666666667;0.461333333333333;0.1565;0.0395
XP_038059983.1	XM_038204055.1	K04650 nuclear receptor co-repressor 1 (NCOR1, N-CoR)	conditionU0126	-0.42078	-1.11311	0.273564	-5.61988	0.691766	0.128089	not significant	AESTSGSGGSKSPGAASGSEAFR	23852	3	0.502667	3;4;5;7;10;12;17;19	0.502666666666667;0.142666666666667;0.0493333333333333;0.210666666666667;0.168666666666667;0.461333333333333;0.1565;0.0395
XP_038059978.1	XM_038204050.1	K04650 nuclear receptor co-repressor 1 (NCOR1, N-CoR)	conditionU0126	-0.882334	-2.16573	0.0375255	-4.05418	0.600799	0.111246	not significant	AESTSGSGGSKSPGAASGSEAFR	27104	3	0.502667	3;4;5;7;10;12;17;19	0.502666666666667;0.142666666666667;0.0493333333333333;0.210666666666667;0.168666666666667;0.461333333333333;0.1565;0.0395
XP_038059983.1	XM_038204055.1	K04650 nuclear receptor co-repressor 1 (NCOR1, N-CoR)	conditionU0126	-0.882334	-2.16573	0.0375255	-4.05418	0.600799	0.111246	not significant	AESTSGSGGSKSPGAASGSEAFR	27104	3	0.502667	3;4;5;7;10;12;17;19	0.502666666666667;0.142666666666667;0.0493333333333333;0.210666666666667;0.168666666666667;0.461333333333333;0.1565;0.0395
XP_038045105.1	XM_038189177.1	K04237 partitioning defective protein 3 (PARD3)	conditionU0126	-0.304667	-0.762177	0.451273	-5.93671	0.691766	0.128089	not significant	AESVDEEGRPESPVSVSSR	24678	12	0.713	3;12;15;17;18	0.513;0.713;0.335;0.2045;0.234
XP_038071829.1	XM_038215901.1	LOW QUALITY PROTEIN: serine-aspartate repeat-containing protein I-like [Patiria miniata]	conditionU0126	-0.264462	-0.66587	0.510041	-6.00373	0.69685	0.129031	not significant	AETAPEVESAPTPEPAETETK	33783	12	0.993	9;12;18	0.005;0.993;0.002
PMI_029394	PMI_029394-tr	protein AED:0.00 eAED:0.00 QI:0|1|1|1|0.5|0.33|3|250|234	conditionU0126	-0.189059	-0.507633	0.615028	-6.09466	0.73273	0.135674	not significant	AETAPEVESAPTPEPAETETK	33783	12	0.993	9;12;18	0.005;0.993;0.002
PMI_004749	PMI_004749-tr	protein AED:0.09 eAED:0.09 QI:0|0.73|0.78|0.84|0.98|0.96|64|3073|3063	conditionU0126	-0.0624018	-0.14262	0.887442	-6.21164	0.914271	0.169289	not significant	AETASTAETASSEK	22279	5	0.606	3;5;6;9;11;12	0.0315;0.606;0.3625;0.051;0.49725;0.4515
PMI_007081	PMI_007081-tr	protein AED:0.19 eAED:0.19 QI:76|0.91|0.93|1|0.89|0.91|48|0|2248	conditionU0126	-0.385684	-0.96226	0.342794	-5.76982	0.691766	0.128089	not significant	AETASTAETASSEK	22279	5	0.606	3;5;6;9;11;12	0.0315;0.606;0.3625;0.051;0.49725;0.4515
PMI_004749	PMI_004749-tr	protein AED:0.09 eAED:0.09 QI:0|0.73|0.78|0.84|0.98|0.96|64|3073|3063	conditionU0126	0.0465707	0.110157	0.91294	-6.2157	0.9339	0.172924	not significant	AETASTAETASSEK	19149	5	0.606	3;5;6;9;11;12	0.0315;0.606;0.3625;0.051;0.49725;0.4515
PMI_007081	PMI_007081-tr	protein AED:0.19 eAED:0.19 QI:76|0.91|0.93|1|0.89|0.91|48|0|2248	conditionU0126	-0.276711	-0.70134	0.487921	-5.98007	0.693667	0.128441	not significant	AETASTAETASSEK	19149	5	0.606	3;5;6;9;11;12	0.0315;0.606;0.3625;0.051;0.49725;0.4515
PMI_004749	PMI_004749-tr	protein AED:0.09 eAED:0.09 QI:0|0.73|0.78|0.84|0.98|0.96|64|3073|3063	conditionU0126	-0.128348	-0.280208	0.781036	-6.18289	0.835077	0.154625	not significant	AETASTAETASSEKFVR	35767	12	0.76325	3;5;6;9;11;12	0.045;0.36825;0.1165;0.22725;0.75275;0.76325
PMI_007081	PMI_007081-tr	protein AED:0.19 eAED:0.19 QI:76|0.91|0.93|1|0.89|0.91|48|0|2248	conditionU0126	-0.45163	-1.14086	0.261996	-5.59009	0.691766	0.128089	not significant	AETASTAETASSEKFVR	35767	12	0.76325	3;5;6;9;11;12	0.045;0.36825;0.1165;0.22725;0.75275;0.76325
PMI_004749	PMI_004749-tr	protein AED:0.09 eAED:0.09 QI:0|0.73|0.78|0.84|0.98|0.96|64|3073|3063	conditionU0126	0.117043	0.249858	0.804219	-6.19083	0.851889	0.157738	not significant	AETASTAETASSEKFVR	32758	12	0.76325	3;5;6;9;11;12	0.045;0.36825;0.1165;0.22725;0.75275;0.76325
PMI_007081	PMI_007081-tr	protein AED:0.19 eAED:0.19 QI:76|0.91|0.93|1|0.89|0.91|48|0|2248	conditionU0126	-0.206239	-0.545615	0.588935	-6.07502	0.721701	0.133632	not significant	AETASTAETASSEKFVR	32758	12	0.76325	3;5;6;9;11;12	0.045;0.36825;0.1165;0.22725;0.75275;0.76325
PMI_007749	PMI_007749-tr	K12462 Rho GDP-dissociation inhibitor (ARHGDI, RHOGDI)	conditionU0126	-0.376159	-1.00201	0.323501	-5.73229	0.691766	0.128089	not significant	AETEDTAAPSGSDTTDGAPLAYK	44561	3;6;10;12	0.241	3;6;10;12;14;15	0.241;0.241;0.241;0.241;0.033;0.005
PMI_007750	PMI_007750-tr	protein AED:0.04 eAED:0.04 QI:27|1|0|1|1|0.5|2|144|38	conditionU0126	-0.376159	-1.00201	0.323501	-5.73229	0.691766	0.128089	not significant	AETEDTAAPSGSDTTDGAPLAYK	44561	3;6;10;12	0.241	3;6;10;12;14;15	0.241;0.241;0.241;0.241;0.033;0.005
XP_038064193.1	XM_038208265.1	K16739 nuclear distribution protein NudE-like 1 (NDEL1)	conditionU0126	-0.680447	-1.79868	0.0810604	-4.69561	0.691766	0.128089	not significant	AETGGSAGFTPLTPSAR	38592	13	0.988	6;10;13;15	0.014;0.985;0.988;0.012
PMI_012412	PMI_012412-tr	K06560 mannose receptor, C type (MRC, CD206, CD280); K16738 nuclear distribution protein NudE (NDE1, NUDE); K16739 nuclear distribution protein NudE-like 1 (NDEL1)	conditionU0126	-0.680447	-1.79868	0.0810604	-4.69561	0.691766	0.128089	not significant	AETGGSAGFTPLTPSAR	38592	13	0.988	6;10;13;15	0.014;0.985;0.988;0.012
XP_038073649.1	XM_038217721.1	protein shank-like isoform X1 [Patiria miniata]	conditionU0126	-0.690973	-1.77695	0.0846333	-4.73059	0.691766	0.128089	not significant	AETPTEDQTESPFASIR	45048	11	0.96775	3;5;9;11;15	0.9395;0.0605;0.0265;0.96775;0.01
XP_038073650.1	XM_038217722.1	protein shank-like isoform X2 [Patiria miniata]	conditionU0126	-0.690973	-1.77695	0.0846333	-4.73059	0.691766	0.128089	not significant	AETPTEDQTESPFASIR	45048	11	0.96775	3;5;9;11;15	0.9395;0.0605;0.0265;0.96775;0.01
XP_038073649.1	XM_038217721.1	protein shank-like isoform X1 [Patiria miniata]	conditionU0126	-0.625274	-1.64172	0.109978	-4.94038	0.691766	0.128089	not significant	AETPTEDQTESPFASIR	41900	11	0.96775	3;5;9;11;15	0.9395;0.0605;0.0265;0.96775;0.01
XP_038073650.1	XM_038217722.1	protein shank-like isoform X2 [Patiria miniata]	conditionU0126	-0.625274	-1.64172	0.109978	-4.94038	0.691766	0.128089	not significant	AETPTEDQTESPFASIR	41900	11	0.96775	3;5;9;11;15	0.9395;0.0605;0.0265;0.96775;0.01
PMI_002227	PMI_002227-tr	protein AED:0.04 eAED:0.04 QI:515|1|1|1|0.7|0.45|11|1354|488	conditionU0126	-0.797258	-1.93627	0.0612849	-4.4661	0.691766	0.128089	not significant	AEVEENFYSDSHK	34217	9	1	9	1
XP_038063687.1	XM_038207759.1	uncharacterized protein LOC119734321 [Patiria miniata]	conditionU0126	-0.478617	-1.26575	0.214311	-5.44772	0.691766	0.128089	not significant	AEVENAVVTASPVR	35534	9	0.659	9;11	0.659;0.341
XP_038063687.1	XM_038207759.1	uncharacterized protein LOC119734321 [Patiria miniata]	conditionU0126	-0.479131	-1.25503	0.218129	-5.46047	0.691766	0.128089	not significant	AEVENAVVTASPVRLPTLNGDAASKEEQPSSPSQAK	49704	31	0.702	9;11;17;24;30;31;33	0.231;0.694;0.0715;0.011;0.2475;0.702;0.0485
XP_038078778.1	XM_038222850.1	probable serine/threonine-protein kinase ifkA isoform X1 [Patiria miniata]	conditionU0126	-0.449991	-1.13228	0.265534	-5.59937	0.691766	0.128089	not significant	AEVITPDSPR	28892	8	0.986	5;8	0.014;0.986
XP_038078778.1	XM_038222850.1	probable serine/threonine-protein kinase ifkA isoform X1 [Patiria miniata]	conditionU0126	-0.885661	-2.34484	0.0250873	-3.70894	0.469415	0.0869181	not significant	AEVITPDSPRK	29823	5;8	1	5;8	1;1
XP_038078778.1	XM_038222850.1	probable serine/threonine-protein kinase ifkA isoform X1 [Patiria miniata]	conditionU0126	-0.477913	-1.24286	0.222525	-5.47482	0.691766	0.128089	not significant	AEVITPDSPRK	28958	5;8	1	5;8	1;1
PMI_013819	PMI_013819-tr	protein AED:0.22 eAED:0.22 QI:0|0.87|0.77|0.88|0.75|0.55|9|1945|481	conditionU0126	-0.325886	-0.8515	0.400521	-5.86678	0.691766	0.128089	not significant	AEVSEPEANAR	18228	4	1	4	1
XP_038058938.1	XM_038203010.1	K10366 dystrophin (DMD)	conditionU0126	-0.35072	-0.91133	0.368615	-5.8158	0.691766	0.128089	not significant	AEVSSEEDYRHSPSR	14932	4	0.7855	4;5;9;12;14	0.7855;0.2145;0.035;0.698666666666667;0.289333333333333
PMI_018044	PMI_018044-tr	K10366 dystrophin (DMD)	conditionU0126	-0.35072	-0.91133	0.368615	-5.8158	0.691766	0.128089	not significant	AEVSSEEDYRHSPSR	14932	4	0.7855	4;5;9;12;14	0.7855;0.2145;0.035;0.698666666666667;0.289333333333333
PMI_016999	PMI_016999-tr	K10366 dystrophin (DMD)	conditionU0126	-0.35072	-0.91133	0.368615	-5.8158	0.691766	0.128089	not significant	AEVSSEEDYRHSPSR	14932	4	0.7855	4;5;9;12;14	0.7855;0.2145;0.035;0.698666666666667;0.289333333333333
XP_038058938.1	XM_038203010.1	K10366 dystrophin (DMD)	conditionU0126	-0.483949	-1.25801	0.217061	-5.45693	0.691766	0.128089	not significant	AEVSSEEDYRHSPSR	13235	4	0.7855	4;5;9;12;14	0.7855;0.2145;0.035;0.698666666666667;0.289333333333333
PMI_018044	PMI_018044-tr	K10366 dystrophin (DMD)	conditionU0126	-0.483949	-1.25801	0.217061	-5.45693	0.691766	0.128089	not significant	AEVSSEEDYRHSPSR	13235	4	0.7855	4;5;9;12;14	0.7855;0.2145;0.035;0.698666666666667;0.289333333333333
PMI_016999	PMI_016999-tr	K10366 dystrophin (DMD)	conditionU0126	-0.483949	-1.25801	0.217061	-5.45693	0.691766	0.128089	not significant	AEVSSEEDYRHSPSR	13235	4	0.7855	4;5;9;12;14	0.7855;0.2145;0.035;0.698666666666667;0.289333333333333
XP_038058938.1	XM_038203010.1	K10366 dystrophin (DMD)	conditionU0126	-0.162526	-0.424844	0.673659	-6.13261	0.767011	0.142022	not significant	AEVSSEEDYRHSPSRDTELVAEAK	32645	12	0.7485	4;5;9;12;14;17	0.4845;0.533;0.017;0.7485;0.1405;0.076
PMI_018044	PMI_018044-tr	K10366 dystrophin (DMD)	conditionU0126	-0.162526	-0.424844	0.673659	-6.13261	0.767011	0.142022	not significant	AEVSSEEDYRHSPSRDTELVAEAK	32645	12	0.7485	4;5;9;12;14;17	0.4845;0.533;0.017;0.7485;0.1405;0.076
PMI_016999	PMI_016999-tr	K10366 dystrophin (DMD)	conditionU0126	-0.162526	-0.424844	0.673659	-6.13261	0.767011	0.142022	not significant	AEVSSEEDYRHSPSRDTELVAEAK	32645	12	0.7485	4;5;9;12;14;17	0.4845;0.533;0.017;0.7485;0.1405;0.076
XP_038052576.1	XM_038196648.1	K18726 FAS-associated factor 2 (FAF2, UBXD8)	conditionU0126	-0.198764	-0.508915	0.614138	-6.09402	0.732358	0.135606	not significant	AEYNGNNQEDPNASDAEITTEQTEK	34191	14	0.752	3;14;19;20	0.2415;0.752;0.0065;0.001
PMI_011914	PMI_011914-tr	protein AED:0.28 eAED:0.28 QI:11|1|1|1|1|1|5|1532|200	conditionU0126	-0.365865	-0.974738	0.336657	-5.75819	0.691766	0.128089	not significant	AFAEDSDDEEEEMPPEAK	35946	6	1	6	1
PMI_009265	PMI_009265-tr	protein AED:0.38 eAED:0.38 QI:301|1|1|1|1|1|4|893|128	conditionU0126	-0.365865	-0.974738	0.336657	-5.75819	0.691766	0.128089	not significant	AFAEDSDDEEEEMPPEAK	35946	6	1	6	1
PMI_011914	PMI_011914-tr	protein AED:0.28 eAED:0.28 QI:11|1|1|1|1|1|5|1532|200	conditionU0126	-0.343814	-0.916226	0.366079	-5.81149	0.691766	0.128089	not significant	AFAEDSDDEEEEMPPEAK	42332	6	1	6	1
PMI_009265	PMI_009265-tr	protein AED:0.38 eAED:0.38 QI:301|1|1|1|1|1|4|893|128	conditionU0126	-0.343814	-0.916226	0.366079	-5.81149	0.691766	0.128089	not significant	AFAEDSDDEEEEMPPEAK	42332	6	1	6	1
XP_038061980.1	XM_038206052.1	K14569 ribosome biogenesis protein BMS1 (BMS1)	conditionU0126	-0.655574	-1.67719	0.102788	-4.8867	0.691766	0.128089	not significant	AFAINSVNK	43594	6	1	6	1
PMI_004902	PMI_004902-tr	K14569 ribosome biogenesis protein BMS1 (BMS1)	conditionU0126	-0.655574	-1.67719	0.102788	-4.8867	0.691766	0.128089	not significant	AFAINSVNK	43594	6	1	6	1
XP_038073558.1	XM_038217630.1	K01349 furin (FURIN, PCSK3)	conditionU0126	-0.435162	-1.15187	0.257505	-5.57808	0.691766	0.128089	not significant	AFDDSGDEAEADGNVLYTEK	48724	5	1	5	1
XP_038073558.1	XM_038217630.1	K01349 furin (FURIN, PCSK3)	conditionU0126	-0.407252	-1.06063	0.296424	-5.67435	0.691766	0.128089	not significant	AFDDSGDEAEADGNVLYTEKPIPPNSYI	54269	5	1	5	1
XP_038074556.1	XM_038218628.1	aftiphilin-like isoform X2 [Patiria miniata]	conditionU0126	-0.233816	-0.610042	0.545939	-6.03855	0.705504	0.130633	not significant	AFHSFTNGGDPNEGDNSWGDFTNSPDR	46119	24	0.66	6;17;22;24	0.001;0.098;0.242;0.66
PMI_029722	PMI_029722-tr	protein AED:0.00 eAED:0.00 QI:142|1|1|1|1|1|2|330|600	conditionU0126	-0.233816	-0.610042	0.545939	-6.03855	0.705504	0.130633	not significant	AFHSFTNGGDPNEGDNSWGDFTNSPDR	46119	24	0.66	6;17;22;24	0.001;0.098;0.242;0.66
XP_038074556.1	XM_038218628.1	aftiphilin-like isoform X2 [Patiria miniata]	conditionU0126	-0.39535	-1.02101	0.314546	-5.71385	0.691766	0.128089	not significant	AFHSFTNGGDPNEGDNSWGDFTNSPDRK	46233	22	0.552	4;6;17;22;24	0.454;0.271;0.389333333333333;0.552;0.394333333333333
PMI_029722	PMI_029722-tr	protein AED:0.00 eAED:0.00 QI:142|1|1|1|1|1|2|330|600	conditionU0126	-0.39535	-1.02101	0.314546	-5.71385	0.691766	0.128089	not significant	AFHSFTNGGDPNEGDNSWGDFTNSPDRK	46233	22	0.552	4;6;17;22;24	0.454;0.271;0.389333333333333;0.552;0.394333333333333
XP_038074556.1	XM_038218628.1	aftiphilin-like isoform X2 [Patiria miniata]	conditionU0126	-0.176364	-0.452107	0.654097	-6.12085	0.754651	0.139733	not significant	AFHSFTNGGDPNEGDNSWGDFTNSPDRK	44032	22	0.552	4;6;17;22;24	0.454;0.271;0.389333333333333;0.552;0.394333333333333
PMI_029722	PMI_029722-tr	protein AED:0.00 eAED:0.00 QI:142|1|1|1|1|1|2|330|600	conditionU0126	-0.176364	-0.452107	0.654097	-6.12085	0.754651	0.139733	not significant	AFHSFTNGGDPNEGDNSWGDFTNSPDRK	44032	22	0.552	4;6;17;22;24	0.454;0.271;0.389333333333333;0.552;0.394333333333333
XP_038072711.1	XM_038216783.1	LOW QUALITY PROTEIN: neuroblast differentiation-associated protein AHNAK-like [Patiria miniata]	conditionU0126	-0.716862	-1.81885	0.0778584	-4.66281	0.691766	0.128089	not significant	AFKPDIDLSGK	49202	9	1	9	1
XP_038075374.1	XM_038219446.1	neuroblast differentiation-associated protein AHNAK-like isoform X2 [Patiria miniata]	conditionU0126	-0.668066	-1.59299	0.12053	-5.01256	0.691766	0.128089	not significant	AFKPDIDLSGK	49202	9	1	9	1
XP_038072711.1	XM_038216783.1	LOW QUALITY PROTEIN: neuroblast differentiation-associated protein AHNAK-like [Patiria miniata]	conditionU0126	-0.605502	-1.55169	0.130106	-5.07225	0.691766	0.128089	not significant	AFKPDIDLSGKGPSASIGGSVDGGK	49299	20	0.99	14;16;20	0.001;0.009;0.99
XP_038075374.1	XM_038219446.1	neuroblast differentiation-associated protein AHNAK-like isoform X2 [Patiria miniata]	conditionU0126	-0.556706	-1.0883	0.284209	-5.64594	0.691766	0.128089	not significant	AFKPDIDLSGKGPSASIGGSVDGGK	49299	20	0.99	14;16;20	0.001;0.009;0.99
XP_038044584.1	XM_038188656.1	K12168 E3 ubiquitin-protein ligase HECW2 (HECW2)	conditionU0126	-0.426825	-1.1115	0.274243	-5.62158	0.691766	0.128089	not significant	AFLSSSPLR	46642	6	0.999	5;6	0.001;0.999
PMI_016701	PMI_016701-tr	K12168 E3 ubiquitin-protein ligase HECW2 (HECW2)	conditionU0126	-0.426825	-1.1115	0.274243	-5.62158	0.691766	0.128089	not significant	AFLSSSPLR	46642	6	0.999	5;6	0.001;0.999
PMI_004702	PMI_004702-tr	K12168 E3 ubiquitin-protein ligase HECW2 (HECW2)	conditionU0126	-0.426825	-1.1115	0.274243	-5.62158	0.691766	0.128089	not significant	AFLSSSPLR	46642	6	0.999	5;6	0.001;0.999
PMI_005565	PMI_005565-tr	protein AED:0.05 eAED:0.05 QI:82|0.80|0.81|0.90|1|1|22|0|1836	conditionU0126	-0.573804	-1.51028	0.14032	-5.13076	0.691766	0.128089	not significant	AFNPLSCTTPTSPAQHYEQK	47236	12	0.467	6;8;9;11;12;17	0.0675;0.309666666666667;0.257333333333333;0.254;0.467;0.003
PMI_005565	PMI_005565-tr	protein AED:0.05 eAED:0.05 QI:82|0.80|0.81|0.90|1|1|22|0|1836	conditionU0126	-0.485217	-1.28666	0.207009	-5.42257	0.691766	0.128089	not significant	AFNPLSCTTPTSPAQHYEQK	44115	12	0.467	6;8;9;11;12;17	0.0675;0.309666666666667;0.257333333333333;0.254;0.467;0.003
XP_038076868.1	XM_038220940.1	K09187 histone-lysine N-methyltransferase MLL2 (MLL2, ALR); K09188 histone-lysine N-methyltransferase MLL3 (MLL3)	conditionU0126	-0.242076	-0.603508	0.550224	-6.04243	0.706576	0.130832	not significant	AFQTTLSGEFVSPYNK	52498	12	0.989	7;12;14	0.001;0.989;0.01
PMI_015144	PMI_015144-tr	K09187 histone-lysine N-methyltransferase MLL2 (MLL2, ALR); K09188 histone-lysine N-methyltransferase MLL3 (MLL3)	conditionU0126	-0.242076	-0.603508	0.550224	-6.04243	0.706576	0.130832	not significant	AFQTTLSGEFVSPYNK	52498	12	0.989	7;12;14	0.001;0.989;0.01
PMI_003963	PMI_003963-tr	K13096 splicing factor 4 (SF4)	conditionU0126	-0.430089	-1.14466	0.260439	-5.58596	0.691766	0.128089	not significant	AFRPGGTSWQSYQQGPPSQQGSPAER	40713	22	1	22	1
XP_038058612.1	XM_038202684.1	K11651 SWI/SNF-related matrix-associated actin-dependent regulator of chromatin subfamily E, member 1 (SMARCE1)	conditionU0126	-0.766936	-1.88461	0.0681587	-4.55386	0.691766	0.128089	not significant	AFSAGHGSVGTPPPSHGR	23333	11	0.99575	3;8;11;15	0.47625;0.7735;0.99575;0.00566666666666667
XP_038058612.1	XM_038202684.1	K11651 SWI/SNF-related matrix-associated actin-dependent regulator of chromatin subfamily E, member 1 (SMARCE1)	conditionU0126	-0.59114	-1.55451	0.129435	-5.06823	0.691766	0.128089	not significant	AFSAGHGSVGTPPPSHGR	22402	11	0.99575	3;8;11;15	0.47625;0.7735;0.99575;0.00566666666666667
XP_038047739.1	XM_038191811.1	K08733 DCC-interacting protein 13 alpha (APPL1, DIP13A)	conditionU0126	-0.576925	-1.40218	0.170035	-5.27699	0.691766	0.128089	not significant	AFSAPPTAGTTHGGGGGGEGIITTPTGGTRPK	39801	24	0.687	3;7;10;11;23;24;26;29	0.352;0.54;0.078;0.031;0.27;0.687;0.023;0.019
PMI_014784	PMI_014784-tr	K11861 deubiquitinating protein VCIP135 (VCPIP1, VCIP135)	conditionU0126	-0.289916	-0.765242	0.44947	-5.93444	0.691766	0.128089	not significant	AFSGHAHTLASGSGGQR	16399	13	0.638	8;11;13	0.143;0.218;0.638
XP_038045472.1	XM_038189544.1	trichohyalin-like isoform X1 [Patiria miniata]	conditionU0126	-0.450959	-1.17457	0.248426	-5.553	0.691766	0.128089	not significant	AFVQEAAPEEQEATEERSLEDLK	47571	18	0.794	14;18	0.206;0.794
XP_038045707.1	XM_038189779.1	trichohyalin-like isoform X4 [Patiria miniata]	conditionU0126	-0.391422	-0.98169	0.33327	-5.75166	0.691766	0.128089	not significant	AFVQEAAPEEQEATEERSLEDLK	47571	18	0.794	14;18	0.206;0.794
PMI_024132	PMI_024132-tr	K06963 tRNA acetyltransferase TAN1 (TAN1, THUMPD1)	conditionU0126	-0.487515	-1.30213	0.201731	-5.40373	0.691766	0.128089	not significant	AFYIQSSSNKK	39130	7;8	0.444	6;7;8	0.113;0.444;0.444
PMI_006595	PMI_006595-tr	K06963 tRNA acetyltransferase TAN1 (TAN1, THUMPD1)	conditionU0126	-0.487515	-1.30213	0.201731	-5.40373	0.691766	0.128089	not significant	AFYIQSSSNKK	39130	7;8	0.444	6;7;8	0.113;0.444;0.444
PMI_020659	PMI_020659-tr	K15620 golgi phosphoprotein 3 (GOLPH3, GPP34)	conditionU0126	-0.299201	-0.781782	0.439818	-5.922	0.691766	0.128089	not significant	AGADGGDEEENFSPDVEEVDEEFDQDSSK	51217	13	1	13	1
XP_038059646.1	XM_038203718.1	K19607 X-linked retinitis pigmentosa GTPase regulator (RPGR)	conditionU0126	-0.486536	-1.1552	0.256157	-5.57443	0.691766	0.128089	not significant	AGALPSLNSTIPGGSGR	47493	15	0.997	9;10;15	0.001;0.002;0.997
XP_038059643.1	XM_038203715.1	K19607 X-linked retinitis pigmentosa GTPase regulator (RPGR)	conditionU0126	-0.486536	-1.1552	0.256157	-5.57443	0.691766	0.128089	not significant	AGALPSLNSTIPGGSGR	47493	15	0.997	9;10;15	0.001;0.002;0.997
PMI_013976	PMI_013976-tr	K19607 X-linked retinitis pigmentosa GTPase regulator (RPGR)	conditionU0126	-0.486536	-1.1552	0.256157	-5.57443	0.691766	0.128089	not significant	AGALPSLNSTIPGGSGR	47493	15	0.997	9;10;15	0.001;0.002;0.997
XP_038060847.1	XM_038204919.1	K14429 solute carrier family 12 (potassium/chloride transporters), member 9 (SLC12A9, CCC6)	conditionU0126	-0.338381	-0.885434	0.382217	-5.83827	0.691766	0.128089	not significant	AGANEHSPLLR	21694	7	1	7	1
XP_038058946.1	XM_038203018.1	K07466 replication factor A1 (RFA1, RPA1, rpa)	conditionU0126	-0.339193	-0.87955	0.385352	-5.84329	0.691766	0.128089	not significant	AGASPMGVAK	26986	4	1	4	1
XP_038058945.1	XM_038203017.1	K07466 replication factor A1 (RFA1, RPA1, rpa)	conditionU0126	-0.400498	-1.02485	0.312755	-5.71008	0.691766	0.128089	not significant	AGASPMGVAK	26986	4	1	4	1
XP_038058946.1	XM_038203018.1	K07466 replication factor A1 (RFA1, RPA1, rpa)	conditionU0126	-0.42863	-1.11707	0.27189	-5.61567	0.691766	0.128089	not significant	AGASPMGVAK	31978	4	1	4	1
XP_038058945.1	XM_038203017.1	K07466 replication factor A1 (RFA1, RPA1, rpa)	conditionU0126	-0.489934	-1.26676	0.213953	-5.44651	0.691766	0.128089	not significant	AGASPMGVAK	31978	4	1	4	1
PMI_007333	PMI_007333-tr	protein AED:0.03 eAED:0.03 QI:213|0.86|0.93|0.93|1|1|16|2382|607	conditionU0126	-0.160172	-0.400005	0.691685	-6.1427	0.775459	0.143586	not significant	AGDKPSPDDEK	21900	6	1	6	1
XP_038048467.1	XM_038192539.1	protein HGV2-like isoform X1 [Patiria miniata]	conditionU0126	-0.218226	-0.567235	0.574325	-6.06323	0.715057	0.132402	not significant	AGDKPSPDDEK	21900	6	1	6	1
PMI_007333	PMI_007333-tr	protein AED:0.03 eAED:0.03 QI:213|0.86|0.93|0.93|1|1|16|2382|607	conditionU0126	-0.119129	-0.284092	0.778084	-6.1818	0.832615	0.154169	not significant	AGDKPSPDDEKK	23150	6	1	6	1
XP_038048467.1	XM_038192539.1	protein HGV2-like isoform X1 [Patiria miniata]	conditionU0126	-0.177183	-0.455236	0.651868	-6.11945	0.753847	0.139584	not significant	AGDKPSPDDEKK	23150	6	1	6	1
XP_038078898.1	XM_038222970.1	K07203 serine/threonine-protein kinase mTOR (MTOR, FRAP, TOR)	conditionU0126	-0.317714	-0.823402	0.416087	-5.88958	0.691766	0.128089	not significant	AGEAESLQSSEPEGAVQPEALNK	43481	9	0.6175	6;9;10	0.45025;0.6175;0.432
PMI_017581	PMI_017581-tr	K07203 serine/threonine-protein kinase mTOR (MTOR, FRAP, TOR)	conditionU0126	-0.317714	-0.823402	0.416087	-5.88958	0.691766	0.128089	not significant	AGEAESLQSSEPEGAVQPEALNK	43481	9	0.6175	6;9;10	0.45025;0.6175;0.432
XP_038078898.1	XM_038222970.1	K07203 serine/threonine-protein kinase mTOR (MTOR, FRAP, TOR)	conditionU0126	-0.35854	-0.957428	0.345191	-5.77428	0.691766	0.128089	not significant	AGEAESLQSSEPEGAVQPEALNK	41412	9	0.6175	6;9;10	0.45025;0.6175;0.432
PMI_017581	PMI_017581-tr	K07203 serine/threonine-protein kinase mTOR (MTOR, FRAP, TOR)	conditionU0126	-0.35854	-0.957428	0.345191	-5.77428	0.691766	0.128089	not significant	AGEAESLQSSEPEGAVQPEALNK	41412	9	0.6175	6;9;10	0.45025;0.6175;0.432
XP_038078898.1	XM_038222970.1	K07203 serine/threonine-protein kinase mTOR (MTOR, FRAP, TOR)	conditionU0126	-0.336059	-0.886058	0.381885	-5.83774	0.691766	0.128089	not significant	AGEAESLQSSEPEGAVQPEALNKK	40964	10	0.715429	6;9;10	0.225833333333333;0.662428571428571;0.715428571428571
PMI_017581	PMI_017581-tr	K07203 serine/threonine-protein kinase mTOR (MTOR, FRAP, TOR)	conditionU0126	-0.336059	-0.886058	0.381885	-5.83774	0.691766	0.128089	not significant	AGEAESLQSSEPEGAVQPEALNKK	40964	10	0.715429	6;9;10	0.225833333333333;0.662428571428571;0.715428571428571
XP_038078898.1	XM_038222970.1	K07203 serine/threonine-protein kinase mTOR (MTOR, FRAP, TOR)	conditionU0126	-0.568498	-1.45681	0.154453	-5.20428	0.691766	0.128089	not significant	AGEAESLQSSEPEGAVQPEALNKK	39108	10	0.715429	6;9;10	0.225833333333333;0.662428571428571;0.715428571428571
PMI_017581	PMI_017581-tr	K07203 serine/threonine-protein kinase mTOR (MTOR, FRAP, TOR)	conditionU0126	-0.568498	-1.45681	0.154453	-5.20428	0.691766	0.128089	not significant	AGEAESLQSSEPEGAVQPEALNKK	39108	10	0.715429	6;9;10	0.225833333333333;0.662428571428571;0.715428571428571
PMI_010735	PMI_010735-tr	K11728 nucleosome-remodeling factor subunit BPTF (BPTF, E(bx))	conditionU0126	-0.496484	-1.30966	0.199197	-5.39448	0.691766	0.128089	not significant	AGEEAKPSSEEADLAQSESK	31068	8	0.88	8;9	0.88;0.12
PMI_025314	PMI_025314-tr	K14295 nuclear pore complex protein Nup50 (NUP50, NPAP60)	conditionU0126	-0.353893	-0.954817	0.346491	-5.77669	0.691766	0.128089	not significant	AGEGDDSPQDDNTKPSPFAGFAFAANK	53968	7	0.999	7;13;16	0.999;0.005;0.74875
XP_038050598.1	XM_038194670.1	K14295 nuclear pore complex protein Nup50 (NUP50, NPAP60)	conditionU0126	-0.410991	-1.0745	0.290258	-5.6602	0.691766	0.128089	not significant	AGEGDDSPQDDNTKPSPFAGFAFAANK	53968	7	0.999	7;13;16	0.999;0.005;0.74875
PMI_025314	PMI_025314-tr	K14295 nuclear pore complex protein Nup50 (NUP50, NPAP60)	conditionU0126	-0.740453	-1.99498	0.0542087	-4.3641	0.691766	0.128089	not significant	AGEGDDSPQDDNTKPSPFAGFAFAANK	53928	7	0.999	7;13;16	0.999;0.005;0.74875
XP_038050598.1	XM_038194670.1	K14295 nuclear pore complex protein Nup50 (NUP50, NPAP60)	conditionU0126	-0.797551	-2.06105	0.0471071	-4.24647	0.691766	0.128089	not significant	AGEGDDSPQDDNTKPSPFAGFAFAANK	53928	7	0.999	7;13;16	0.999;0.005;0.74875
XP_038049344.1	XM_038193416.1	K11468 YY1-associated factor 2 (YAF2); K11469 RING1 and YY1-binding protein (RYBP)	conditionU0126	-0.391441	-1.03525	0.307947	-5.69982	0.691766	0.128089	not significant	AGELDGSLSQETK	35568	7	0.993	7;9	0.993;0.007
XP_038052964.1	XM_038197036.1	K16833 protein phosphatase inhibitor 2 (PPP1R2, IPP2)	conditionU0126	-0.28831	-0.732131	0.469166	-5.95856	0.69232	0.128192	not significant	AGEQTSSSLDDANSSEVNR	20258	8	0.568667	5;6;7;8;14;15	0.008;0.1175;0.347;0.568666666666667;0.517;0.483
XP_038046929.1	XM_038191001.1	K13184 ATP-dependent RNA helicase A (DHX9)	conditionU0126	-0.325061	-0.858681	0.396602	-5.86084	0.691766	0.128089	not significant	AGFFGNSQEDSGDQGQGR	36593	11	0.979	7;11	0.042;0.979
PMI_023939	PMI_023939-tr	K12172 E3 SUMO-protein ligase RanBP2 (RANBP2, NUP358)	conditionU0126	-0.392639	-0.549194	0.586505	-6.0731	0.720859	0.133476	not significant	AGGAADTAVASASPAVQASPVKPSVGYVFGSK	52168	13	0.8834	7;11;13;19;24;27;31	0.019;0.151;0.8834;0.8748;0.0848;0.01;0.002
PMI_006293	PMI_006293-tr	K12172 E3 SUMO-protein ligase RanBP2 (RANBP2, NUP358)	conditionU0126	0.0835157	0.221887	0.825745	-6.19735	0.868297	0.160776	not significant	AGGAADTAVASASPAVQVTPVKPSVGYVFGSK	53195	19	0.956	7;11;13;19;24;27	0.001;0.1244;0.9072;0.956;0.0092;0.013
XP_038048576.1	XM_038192648.1	K14018 phospholipase A-2-activating protein (PLAA, DOA1, UFD3)	conditionU0126	-0.566209	-1.49451	0.144376	-5.15268	0.691766	0.128089	not significant	AGGDPTTPR	10522	7	0.999	6;7	0.002;0.999
PMI_005173	PMI_005173-tr	K14018 phospholipase A-2-activating protein (PLAA, DOA1, UFD3)	conditionU0126	-0.566209	-1.49451	0.144376	-5.15268	0.691766	0.128089	not significant	AGGDPTTPR	10522	7	0.999	6;7	0.002;0.999
PMI_002355	PMI_002355-tr	K06184 ATP-binding cassette, subfamily F, member 1 (ABCF1)	conditionU0126	-0.358308	-0.852158	0.400161	-5.86624	0.691766	0.128089	not significant	AGGFAGLGALEDELEDSEEETVEEERPK	53409	17	0.9905	17;21	0.9905;0.0095
PMI_000607	PMI_000607-tr	K06184 ATP-binding cassette, subfamily F, member 1 (ABCF1)	conditionU0126	-0.748204	-1.30494	0.200782	-5.40028	0.691766	0.128089	not significant	AGGFAGLGALEDELEDSEEETVEEERPK	53409	17	0.9905	17;21	0.9905;0.0095
PMI_010735	PMI_010735-tr	K11728 nucleosome-remodeling factor subunit BPTF (BPTF, E(bx))	conditionU0126	-0.507116	-1.33743	0.190067	-5.35996	0.691766	0.128089	not significant	AGGGATTPTLLGVQTTATALQQQR	50659	7	0.828	6;7;9	0.162;0.828;0.01
PMI_015069	PMI_015069-tr	K11728 nucleosome-remodeling factor subunit BPTF (BPTF, E(bx))	conditionU0126	-0.662878	-1.39253	0.172912	-5.28958	0.691766	0.128089	not significant	AGGGATTPTLLGVQTTATALQQQR	50659	7	0.828	6;7;9	0.162;0.828;0.01
PMI_020034	PMI_020034-tr	protein AED:0.13 eAED:0.13 QI:5|0.82|0.88|1|0.94|0.88|18|1659|1554	conditionU0126	-0.281705	-0.737037	0.466216	-5.95505	0.69232	0.128192	not significant	AGGGVPSPGVAGPSIPR	39004	7	1	7	1
XP_038071632.1	XM_038215704.1	TP53-binding protein 1-like isoform X1 [Patiria miniata]	conditionU0126	-0.505025	-1.35407	0.184754	-5.33898	0.691766	0.128089	not significant	AGGGVPSPGVAGPSIPR	39004	7	1	7	1
PMI_002761	PMI_002761-tr	K10592 E3 ubiquitin-protein ligase HUWE1 (HUWE1, MULE, ARF-BP1)	conditionU0126	-0.962748	-2.53722	0.0159901	-3.31685	0.357468	0.0661898	not significant	AGGRGSALQSIVQAR	34347	6	1	6	1
XP_038067448.1	XM_038211520.1	K10592 E3 ubiquitin-protein ligase HUWE1 (HUWE1, MULE, ARF-BP1)	conditionU0126	-0.828259	-2.20836	0.0341481	-3.97382	0.566785	0.104947	not significant	AGGRGSALQSIVQAR	34347	6	1	6	1
PMI_014784	PMI_014784-tr	K11861 deubiquitinating protein VCIP135 (VCPIP1, VCIP135)	conditionU0126	-0.661679	-1.70454	0.0975145	-4.84465	0.691766	0.128089	not significant	AGGSGVVTSGGK	23388	9	0.914	8;9	0.086;0.914
PMI_024608	PMI_024608-tr	K11861 deubiquitinating protein VCIP135 (VCPIP1, VCIP135)	conditionU0126	-0.661679	-1.70454	0.0975145	-4.84465	0.691766	0.128089	not significant	AGGSGVVTSGGK	23388	9	0.914	8;9	0.086;0.914
PMI_000758	PMI_000758-tr	K11866 STAM-binding protein (STAMBP, AMSH); K11867 AMSH-like protease (STAMBPL1)	conditionU0126	-0.409134	-1.04151	0.305079	-5.69359	0.691766	0.128089	not significant	AGGYSVYKPADDYITPKPTGSPVPPAVDR	46230	19	0.556	13;15;19;21	0.004;0.014;0.556;0.427
XP_038076441.1	XM_038220513.1	K10396 kinesin family member 5 (KIF5)	conditionU0126	-0.487247	-1.28822	0.206473	-5.42068	0.691766	0.128089	not significant	AGHPPLSPGHAGIR	23203	7	1	7	1
XP_038076442.1	XM_038220514.1	K10396 kinesin family member 5 (KIF5)	conditionU0126	-0.487247	-1.28822	0.206473	-5.42068	0.691766	0.128089	not significant	AGHPPLSPGHAGIR	23203	7	1	7	1
PMI_014293	PMI_014293-tr	K10396 kinesin family member 5 (KIF5)	conditionU0126	-0.487247	-1.28822	0.206473	-5.42068	0.691766	0.128089	not significant	AGHPPLSPGHAGIR	23203	7	1	7	1
XP_038064850.1	XM_038208922.1	K05770 translocator protein (TSPO, BZRP); K14766 nucleolar protein 14 (NOP14, UTP2)	conditionU0126	-0.461103	-1.07908	0.288238	-5.65548	0.691766	0.128089	not significant	AGHQSADDLNDGYALDAISK	45082	5	0.9995	5;13	0.9995;0.001
PMI_024901	PMI_024901-tr	K05770 translocator protein (TSPO, BZRP); K14766 nucleolar protein 14 (NOP14, UTP2)	conditionU0126	-0.461103	-1.07908	0.288238	-5.65548	0.691766	0.128089	not significant	AGHQSADDLNDGYALDAISK	45082	5	0.9995	5;13	0.9995;0.001
XP_038049134.1	XM_038193206.1	K15144 mediator of RNA polymerase II transcription subunit 1 (MED1)	conditionU0126	-0.264719	-0.690249	0.494779	-5.98759	0.695162	0.128718	not significant	AGIASVLSSPPRPGQDTEPSGQSPVK	49247	23	0.828	5;8;9;17;20;23	0.009;0.371;0.379;0.242;0.171;0.828
XP_038049134.1	XM_038193206.1	K15144 mediator of RNA polymerase II transcription subunit 1 (MED1)	conditionU0126	-0.185576	-0.487374	0.629159	-6.10456	0.741599	0.137317	not significant	AGIASVLSSPPRPGQDTEPSGQSPVKEK	45872	23	0.7525	5;8;9;17;20;23	0.00666666666666667;0.43925;0.47825;0.4895;0.106333333333333;0.7525
XP_038067365.1	XM_038211437.1	GRIP1-associated protein 1-like [Patiria miniata]	conditionU0126	-0.44349	-1.14766	0.259214	-5.58268	0.691766	0.128089	not significant	AGIEELFQDISDEDR	54082	11	1	11	1
PMI_013293	PMI_013293-tr	protein AED:0.08 eAED:0.08 QI:1127|1|1|1|0.88|0.92|27|3992|469	conditionU0126	-0.44349	-1.14766	0.259214	-5.58268	0.691766	0.128089	not significant	AGIEELFQDISDEDR	54082	11	1	11	1
XP_038067365.1	XM_038211437.1	GRIP1-associated protein 1-like [Patiria miniata]	conditionU0126	-0.323272	-0.839779	0.406969	-5.87638	0.691766	0.128089	not significant	AGIEELFQDISDEDRQK	53070	11	1	11	1
PMI_013293	PMI_013293-tr	protein AED:0.08 eAED:0.08 QI:1127|1|1|1|0.88|0.92|27|3992|469	conditionU0126	-0.323272	-0.839779	0.406969	-5.87638	0.691766	0.128089	not significant	AGIEELFQDISDEDRQK	53070	11	1	11	1
XP_038072711.1	XM_038216783.1	LOW QUALITY PROTEIN: neuroblast differentiation-associated protein AHNAK-like [Patiria miniata]	conditionU0126	-0.410369	-1.07937	0.288112	-5.65518	0.691766	0.128089	not significant	AGIGGSFGGASGLGGISPPDVGADVNVQK	53598	17	0.974	11;17	0.026;0.974
XP_038075374.1	XM_038219446.1	neuroblast differentiation-associated protein AHNAK-like isoform X2 [Patiria miniata]	conditionU0126	-0.361573	-0.79105	0.434464	-5.91492	0.691766	0.128089	not significant	AGIGGSFGGASGLGGISPPDVGADVNVQK	53598	17	0.974	11;17	0.026;0.974
PMI_019397	PMI_019397-tr	protein AED:0.06 eAED:0.06 QI:0|0.57|0.6|0.8|1|1|20|0|1524	conditionU0126	-0.460841	-1.08038	0.287667	-5.65414	0.691766	0.128089	not significant	AGLGDEGSSDAGDGR	18714	9	0.967	8;9	0.366333333333333;0.967
PMI_019397	PMI_019397-tr	protein AED:0.06 eAED:0.06 QI:0|0.57|0.6|0.8|1|1|20|0|1524	conditionU0126	-0.308713	-0.748631	0.459289	-5.94667	0.691797	0.128095	not significant	AGLGDEGSSDAGDGR	21499	9	0.967	8;9	0.366333333333333;0.967
XP_038059646.1	XM_038203718.1	K19607 X-linked retinitis pigmentosa GTPase regulator (RPGR)	conditionU0126	-0.185434	-0.454294	0.652539	-6.11987	0.754032	0.139619	not significant	AGLGNGRSSDEDDDKQETSK	23727	8	0.8308	8;9;18;19	0.8308;0.2864;0.694;0.15925
XP_038059643.1	XM_038203715.1	K19607 X-linked retinitis pigmentosa GTPase regulator (RPGR)	conditionU0126	-0.185434	-0.454294	0.652539	-6.11987	0.754032	0.139619	not significant	AGLGNGRSSDEDDDKQETSK	23727	8	0.8308	8;9;18;19	0.8308;0.2864;0.694;0.15925
XP_038059646.1	XM_038203718.1	K19607 X-linked retinitis pigmentosa GTPase regulator (RPGR)	conditionU0126	-0.348659	-0.869061	0.390981	-5.85216	0.691766	0.128089	not significant	AGLGNGRSSDEDDDKQETSK	20490	8	0.8308	8;9;18;19	0.8308;0.2864;0.694;0.15925
XP_038059643.1	XM_038203715.1	K19607 X-linked retinitis pigmentosa GTPase regulator (RPGR)	conditionU0126	-0.348659	-0.869061	0.390981	-5.85216	0.691766	0.128089	not significant	AGLGNGRSSDEDDDKQETSK	20490	8	0.8308	8;9;18;19	0.8308;0.2864;0.694;0.15925
XP_038065127.1	XM_038209199.1	K15712 E3 ubiquitin-protein ligase TTC3 (TTC3)	conditionU0126	-0.228558	-0.588805	0.559931	-6.05101	0.709762	0.131421	not significant	AGNLPASPQPK	29039	7	1	7	1
PMI_012178	PMI_012178-tr	protein AED:0.00 eAED:0.00 QI:437|1|1|1|1|1|4|636|164	conditionU0126	-0.328237	-0.879015	0.385637	-5.84375	0.691766	0.128089	not significant	AGNSMKSPAGK	18124	7	0.8515	4;7	0.1485;0.8515
PMI_012178	PMI_012178-tr	protein AED:0.00 eAED:0.00 QI:437|1|1|1|1|1|4|636|164	conditionU0126	-0.340324	-0.88471	0.382602	-5.83889	0.691766	0.128089	not significant	AGNSMKSPAGK	22979	7	0.8515	4;7	0.1485;0.8515
PMI_024682	PMI_024682-tr	protein AED:0.01 eAED:0.01 QI:248|0.77|0.8|1|0.77|0.9|10|2804|1037	conditionU0126	-0.480265	-1.24732	0.220906	-5.46957	0.691766	0.128089	not significant	AGNVTYASPAR	20619	8	1	8	1
PMI_016616	PMI_016616-tr	protein AED:0.01 eAED:0.01 QI:0|1|0.87|1|1|1|8|4949|693	conditionU0126	-0.480265	-1.24732	0.220906	-5.46957	0.691766	0.128089	not significant	AGNVTYASPAR	20619	8	1	8	1
XP_038069788.1	XM_038213860.1	uncharacterized protein LOC119738881 isoform X1 [Patiria miniata]	conditionU0126	-0.33507	-0.895067	0.37712	-5.82999	0.691766	0.128089	not significant	AGPAGSQEGNDEAHIDLK	34461	6	1	6	1
XP_038069792.1	XM_038213864.1	titin-like isoform X4 [Patiria miniata]	conditionU0126	-0.33507	-0.895067	0.37712	-5.82999	0.691766	0.128089	not significant	AGPAGSQEGNDEAHIDLK	34461	6	1	6	1
XP_038069788.1	XM_038213860.1	uncharacterized protein LOC119738881 isoform X1 [Patiria miniata]	conditionU0126	-0.337126	-0.874454	0.38808	-5.84761	0.691766	0.128089	not significant	AGPAGSQEGNDEAHIDLKK	32890	6	1	6	1
XP_038069792.1	XM_038213864.1	titin-like isoform X4 [Patiria miniata]	conditionU0126	-0.337126	-0.874454	0.38808	-5.84761	0.691766	0.128089	not significant	AGPAGSQEGNDEAHIDLKK	32890	6	1	6	1
PMI_000968	PMI_000968-tr	K11577 kinetochore-associated protein 1 (KNTC1, ROD)	conditionU0126	-0.473844	-1.23769	0.22441	-5.48087	0.691766	0.128089	not significant	AGPDDTSPDRPPGAGGDR	15734	7	0.965	6;7	0.035;0.965
XP_038057120.1	XM_038201192.1	K08857 NIMA (never in mitosis gene a)-related kinase 1/4/5 (NEK1_4_5)	conditionU0126	-0.224049	-0.513308	0.611095	-6.09181	0.731102	0.135373	not significant	AGPEKTPSPVK	27966	6	0.9365	6;8	0.9365;0.5635
XP_038057121.1	XM_038201193.1	K08857 NIMA (never in mitosis gene a)-related kinase 1/4/5 (NEK1_4_5)	conditionU0126	-0.224049	-0.513308	0.611095	-6.09181	0.731102	0.135373	not significant	AGPEKTPSPVK	27966	6	0.9365	6;8	0.9365;0.5635
XP_038057120.1	XM_038201192.1	K08857 NIMA (never in mitosis gene a)-related kinase 1/4/5 (NEK1_4_5)	conditionU0126	-0.447734	-0.888313	0.380689	-5.8358	0.691766	0.128089	not significant	AGPEKTPSPVK	27139	6	0.9365	6;8	0.9365;0.5635
XP_038057121.1	XM_038201193.1	K08857 NIMA (never in mitosis gene a)-related kinase 1/4/5 (NEK1_4_5)	conditionU0126	-0.447734	-0.888313	0.380689	-5.8358	0.691766	0.128089	not significant	AGPEKTPSPVK	27139	6	0.9365	6;8	0.9365;0.5635
XP_038055520.1	XM_038199592.1	jupiter microtubule associated homolog 1-like isoform X1 [Patiria miniata]	conditionU0126	-0.590082	-1.50458	0.141778	-5.13872	0.691766	0.128089	not significant	AGPPEPASEPAPEPASDQEPSPSGR	30025	21	0.753559	8;16;21;23	0.0788333333333333;0.637939393939394;0.753558823529412;0.203264705882353
PMI_007290	PMI_007290-tr	protein AED:0.00 eAED:0.00 QI:223|0.66|0.5|1|1|1|4|4133|170	conditionU0126	-0.590082	-1.50458	0.141778	-5.13872	0.691766	0.128089	not significant	AGPPEPASEPAPEPASDQEPSPSGR	30025	21	0.753559	8;16;21;23	0.0788333333333333;0.637939393939394;0.753558823529412;0.203264705882353
XP_038055521.1	XM_038199593.1	alpha carbonic anhydrase 8-like isoform X2 [Patiria miniata]	conditionU0126	-0.312715	-0.808981	0.424219	-5.901	0.691766	0.128089	not significant	AGPPEPASEPAPEPASDQEPSPSGR	30025	21	0.753559	8;16;21;23	0.0788333333333333;0.637939393939394;0.753558823529412;0.203264705882353
XP_038055520.1	XM_038199592.1	jupiter microtubule associated homolog 1-like isoform X1 [Patiria miniata]	conditionU0126	-0.667231	-1.64927	0.108414	-4.92903	0.691766	0.128089	not significant	AGPPEPASEPAPEPASDQEPSPSGR	27946	21	0.753559	8;16;21;23	0.0788333333333333;0.637939393939394;0.753558823529412;0.203264705882353
PMI_007290	PMI_007290-tr	protein AED:0.00 eAED:0.00 QI:223|0.66|0.5|1|1|1|4|4133|170	conditionU0126	-0.667231	-1.64927	0.108414	-4.92903	0.691766	0.128089	not significant	AGPPEPASEPAPEPASDQEPSPSGR	27946	21	0.753559	8;16;21;23	0.0788333333333333;0.637939393939394;0.753558823529412;0.203264705882353
XP_038055521.1	XM_038199593.1	alpha carbonic anhydrase 8-like isoform X2 [Patiria miniata]	conditionU0126	-0.389864	-0.967921	0.340001	-5.76456	0.691766	0.128089	not significant	AGPPEPASEPAPEPASDQEPSPSGR	27946	21	0.753559	8;16;21;23	0.0788333333333333;0.637939393939394;0.753558823529412;0.203264705882353
XP_038055520.1	XM_038199592.1	jupiter microtubule associated homolog 1-like isoform X1 [Patiria miniata]	conditionU0126	-0.562048	-1.44506	0.157704	-5.22012	0.691766	0.128089	not significant	AGPPEPASEPAPEPASDQEPSPSGRR	26083	21	0.753842	8;16;21;23	0.218;0.45035;0.753842105263158;0.154157894736842
PMI_007290	PMI_007290-tr	protein AED:0.00 eAED:0.00 QI:223|0.66|0.5|1|1|1|4|4133|170	conditionU0126	-0.562048	-1.44506	0.157704	-5.22012	0.691766	0.128089	not significant	AGPPEPASEPAPEPASDQEPSPSGRR	26083	21	0.753842	8;16;21;23	0.218;0.45035;0.753842105263158;0.154157894736842
XP_038055521.1	XM_038199593.1	alpha carbonic anhydrase 8-like isoform X2 [Patiria miniata]	conditionU0126	-0.284682	-0.704817	0.485782	-5.97768	0.693272	0.128368	not significant	AGPPEPASEPAPEPASDQEPSPSGRR	26083	21	0.753842	8;16;21;23	0.218;0.45035;0.753842105263158;0.154157894736842
XP_038055520.1	XM_038199592.1	jupiter microtubule associated homolog 1-like isoform X1 [Patiria miniata]	conditionU0126	-0.623354	-1.5337	0.134468	-5.09784	0.691766	0.128089	not significant	AGPPEPASEPAPEPASDQEPSPSGRR	25405	21	0.753842	8;16;21;23	0.218;0.45035;0.753842105263158;0.154157894736842
PMI_007290	PMI_007290-tr	protein AED:0.00 eAED:0.00 QI:223|0.66|0.5|1|1|1|4|4133|170	conditionU0126	-0.623354	-1.5337	0.134468	-5.09784	0.691766	0.128089	not significant	AGPPEPASEPAPEPASDQEPSPSGRR	25405	21	0.753842	8;16;21;23	0.218;0.45035;0.753842105263158;0.154157894736842
XP_038055521.1	XM_038199593.1	alpha carbonic anhydrase 8-like isoform X2 [Patiria miniata]	conditionU0126	-0.345988	-0.89582	0.376723	-5.82933	0.691766	0.128089	not significant	AGPPEPASEPAPEPASDQEPSPSGRR	25405	21	0.753842	8;16;21;23	0.218;0.45035;0.753842105263158;0.154157894736842
XP_038052884.1	XM_038196956.1	K12825 splicing factor 3A subunit 1 (SF3A1, SAP114)	conditionU0126	-0.259738	-0.692353	0.493474	-5.98617	0.695162	0.128718	not significant	AGPSATTPADQNTEVQDMDEGDSDMEESDDEEEGR	23586	28	0.897667	6;7;13;23;28	0.001;0.00325;0.137583333333333;0.88;0.897666666666667
PMI_017731	PMI_017731-tr	K12825 splicing factor 3A subunit 1 (SF3A1, SAP114)	conditionU0126	-0.259738	-0.692353	0.493474	-5.98617	0.695162	0.128718	not significant	AGPSATTPADQNTEVQDMDEGDSDMEESDDEEEGR	23586	28	0.897667	6;7;13;23;28	0.001;0.00325;0.137583333333333;0.88;0.897666666666667
PMI_020082	PMI_020082-tr	K12825 splicing factor 3A subunit 1 (SF3A1, SAP114)	conditionU0126	-0.259738	-0.692353	0.493474	-5.98617	0.695162	0.128718	not significant	AGPSATTPADQNTEVQDMDEGDSDMEESDDEEEGR	23586	28	0.897667	6;7;13;23;28	0.001;0.00325;0.137583333333333;0.88;0.897666666666667
XP_038052884.1	XM_038196956.1	K12825 splicing factor 3A subunit 1 (SF3A1, SAP114)	conditionU0126	-0.241982	-0.603892	0.549972	-6.0422	0.706532	0.130823	not significant	AGPSATTPADQNTEVQDMDEGDSDMEESDDEEEGR	25267	28	0.897667	6;7;13;23;28	0.001;0.00325;0.137583333333333;0.88;0.897666666666667
PMI_017731	PMI_017731-tr	K12825 splicing factor 3A subunit 1 (SF3A1, SAP114)	conditionU0126	-0.241982	-0.603892	0.549972	-6.0422	0.706532	0.130823	not significant	AGPSATTPADQNTEVQDMDEGDSDMEESDDEEEGR	25267	28	0.897667	6;7;13;23;28	0.001;0.00325;0.137583333333333;0.88;0.897666666666667
PMI_020082	PMI_020082-tr	K12825 splicing factor 3A subunit 1 (SF3A1, SAP114)	conditionU0126	-0.241982	-0.603892	0.549972	-6.0422	0.706532	0.130823	not significant	AGPSATTPADQNTEVQDMDEGDSDMEESDDEEEGR	25267	28	0.897667	6;7;13;23;28	0.001;0.00325;0.137583333333333;0.88;0.897666666666667
XP_038052884.1	XM_038196956.1	K12825 splicing factor 3A subunit 1 (SF3A1, SAP114)	conditionU0126	-0.22718	-0.554006	0.583244	-6.0705	0.71915	0.13316	not significant	AGPSATTPADQNTEVQDMDEGDSDMEESDDEEEGR	28043	28	0.897667	6;7;13;23;28	0.001;0.00325;0.137583333333333;0.88;0.897666666666667
PMI_017731	PMI_017731-tr	K12825 splicing factor 3A subunit 1 (SF3A1, SAP114)	conditionU0126	-0.22718	-0.554006	0.583244	-6.0705	0.71915	0.13316	not significant	AGPSATTPADQNTEVQDMDEGDSDMEESDDEEEGR	28043	28	0.897667	6;7;13;23;28	0.001;0.00325;0.137583333333333;0.88;0.897666666666667
PMI_020082	PMI_020082-tr	K12825 splicing factor 3A subunit 1 (SF3A1, SAP114)	conditionU0126	-0.22718	-0.554006	0.583244	-6.0705	0.71915	0.13316	not significant	AGPSATTPADQNTEVQDMDEGDSDMEESDDEEEGR	28043	28	0.897667	6;7;13;23;28	0.001;0.00325;0.137583333333333;0.88;0.897666666666667
XP_038052884.1	XM_038196956.1	K12825 splicing factor 3A subunit 1 (SF3A1, SAP114)	conditionU0126	-0.239463	-0.614631	0.542939	-6.0358	0.704447	0.130437	not significant	AGPSATTPADQNTEVQDMDEGDSDMEESDDEEEGR	33694	28	0.897667	6;7;13;23;28	0.001;0.00325;0.137583333333333;0.88;0.897666666666667
PMI_017731	PMI_017731-tr	K12825 splicing factor 3A subunit 1 (SF3A1, SAP114)	conditionU0126	-0.239463	-0.614631	0.542939	-6.0358	0.704447	0.130437	not significant	AGPSATTPADQNTEVQDMDEGDSDMEESDDEEEGR	33694	28	0.897667	6;7;13;23;28	0.001;0.00325;0.137583333333333;0.88;0.897666666666667
PMI_020082	PMI_020082-tr	K12825 splicing factor 3A subunit 1 (SF3A1, SAP114)	conditionU0126	-0.239463	-0.614631	0.542939	-6.0358	0.704447	0.130437	not significant	AGPSATTPADQNTEVQDMDEGDSDMEESDDEEEGR	33694	28	0.897667	6;7;13;23;28	0.001;0.00325;0.137583333333333;0.88;0.897666666666667
XP_038052884.1	XM_038196956.1	K12825 splicing factor 3A subunit 1 (SF3A1, SAP114)	conditionU0126	-0.275279	-0.684374	0.498434	-5.99153	0.695162	0.128718	not significant	AGPSATTPADQNTEVQDMDEGDSDMEESDDEEEGRR	24548	28	0.678	4;6;7;13;23;28	0.001;0.002;0.004;0.639;0.677;0.678
PMI_017731	PMI_017731-tr	K12825 splicing factor 3A subunit 1 (SF3A1, SAP114)	conditionU0126	-0.275279	-0.684374	0.498434	-5.99153	0.695162	0.128718	not significant	AGPSATTPADQNTEVQDMDEGDSDMEESDDEEEGRR	24548	28	0.678	4;6;7;13;23;28	0.001;0.002;0.004;0.639;0.677;0.678
PMI_020082	PMI_020082-tr	K12825 splicing factor 3A subunit 1 (SF3A1, SAP114)	conditionU0126	-0.275279	-0.684374	0.498434	-5.99153	0.695162	0.128718	not significant	AGPSATTPADQNTEVQDMDEGDSDMEESDDEEEGRR	24548	28	0.678	4;6;7;13;23;28	0.001;0.002;0.004;0.639;0.677;0.678
XP_038046616.1	XM_038190688.1	uncharacterized protein LOC119720832 [Patiria miniata]	conditionU0126	-0.491598	-1.27539	0.21092	-5.43617	0.691766	0.128089	not significant	AGPTLPSPMK	43083	7	0.995	4;7	0.005;0.995
PMI_012788	PMI_012788-tr	protein AED:0.00 eAED:0.00 QI:420|1|1|1|1|1|3|414|760	conditionU0126	-0.491598	-1.27539	0.21092	-5.43617	0.691766	0.128089	not significant	AGPTLPSPMK	43083	7	0.995	4;7	0.005;0.995
XP_038047891.1	XM_038191963.1	K17987 next to BRCA1 gene 1 protein (NBR1)	conditionU0126	-0.418298	-1.07807	0.288685	-5.65653	0.691766	0.128089	not significant	AGQVAVSQADGVPDVVAVPQGENAPSPAGIEDK	51158	26	1	26	1
PMI_013199	PMI_013199-tr	K04592 latrophilin 1 (LPHN1); K04593 latrophilin 2 (LPHN2); K04594 latrophilin 3 (LPHN3)	conditionU0126	-0.550657	-1.44396	0.158012	-5.2216	0.691766	0.128089	not significant	AGQWSPLDEQNPIDVDVADDNSGK	52120	5	1	5	1
XP_038066882.1	XM_038210954.1	K04592 latrophilin 1 (LPHN1); K04593 latrophilin 2 (LPHN2); K04594 latrophilin 3 (LPHN3)	conditionU0126	-0.616032	-1.60455	0.117955	-4.9956	0.691766	0.128089	not significant	AGQWSPLDEQNPIDVDVADDNSGK	52120	5	1	5	1
PMI_008297	PMI_008297-tr	K03108 signal recognition particle subunit SRP72 (SRP72)	conditionU0126	-0.176322	-0.446445	0.65814	-6.12335	0.757158	0.140197	not significant	AGSATSSAPTTASSVAGPSPR	23204	3	0.939	3;5;6;7;10;11;13;14;19	0.939;0.076;0.1005;0.0795;0.052;0.0535;0.06375;0.0505;0.788
XP_038065428.1	XM_038209500.1	K03108 signal recognition particle subunit SRP72 (SRP72)	conditionU0126	-0.143189	-0.377716	0.708018	-6.15124	0.784717	0.1453	not significant	AGSATSSAPTTASSVAGPSPR	23204	3	0.939	3;5;6;7;10;11;13;14;19	0.939;0.076;0.1005;0.0795;0.052;0.0535;0.06375;0.0505;0.788
PMI_008297	PMI_008297-tr	K03108 signal recognition particle subunit SRP72 (SRP72)	conditionU0126	-0.339389	-0.861426	0.395111	-5.85855	0.691766	0.128089	not significant	AGSATSSAPTTASSVAGPSPR	26059	3	0.939	3;5;6;7;10;11;13;14;19	0.939;0.076;0.1005;0.0795;0.052;0.0535;0.06375;0.0505;0.788
XP_038065428.1	XM_038209500.1	K03108 signal recognition particle subunit SRP72 (SRP72)	conditionU0126	-0.306255	-0.793254	0.433197	-5.91323	0.691766	0.128089	not significant	AGSATSSAPTTASSVAGPSPR	26059	3	0.939	3;5;6;7;10;11;13;14;19	0.939;0.076;0.1005;0.0795;0.052;0.0535;0.06375;0.0505;0.788
PMI_011598	PMI_011598-tr	K00033 6-phosphogluconate dehydrogenase (PGD, gnd, gntZ)	conditionU0126	-0.48315	-1.28941	0.206064	-5.41924	0.691766	0.128089	not significant	AGSAVDAFIDK	51289	3	1	3	1
XP_038061050.1	XM_038205122.1	K00033 6-phosphogluconate dehydrogenase (PGD, gnd, gntZ)	conditionU0126	-0.347306	-0.686004	0.497418	-5.99044	0.695162	0.128718	not significant	AGSAVDAFIDK	51289	3	1	3	1
XP_038050306.1	XM_038194378.1	uncharacterized protein LOC119723629 isoform X1 [Patiria miniata]	conditionU0126	-0.345562	-0.90718	0.370773	-5.81944	0.691766	0.128089	not significant	AGSDDSVEDFPIQK	49529	3	0.9082	3;6	0.9082;0.6918
XP_038050306.1	XM_038194378.1	uncharacterized protein LOC119723629 isoform X1 [Patiria miniata]	conditionU0126	-0.39382	-1.031	0.309909	-5.70403	0.691766	0.128089	not significant	AGSDDSVEDFPIQK	47124	3	0.9082	3;6	0.9082;0.6918
XP_038046952.1	XM_038191024.1	K15426 serine/threonine-protein phosphatase 4 regulatory subunit 4 (PPP4R4)	conditionU0126	-0.558444	-1.4178	0.165459	-5.25645	0.691766	0.128089	not significant	AGSDGLICLSSNAK	46680	3	1	3	1
PMI_012721	PMI_012721-tr	K15426 serine/threonine-protein phosphatase 4 regulatory subunit 4 (PPP4R4)	conditionU0126	-0.558444	-1.4178	0.165459	-5.25645	0.691766	0.128089	not significant	AGSDGLICLSSNAK	46680	3	1	3	1
PMI_013529	PMI_013529-tr	K00544 betaine-homocysteine S-methyltransferase (BHMT); K00547 homocysteine S-methyltransferase (mmuM, BHMT2)	conditionU0126	-0.491969	-1.28794	0.206568	-5.42102	0.691766	0.128089	not significant	AGSDVMQAFTFYGSDDKLENR	52754	14	1	14	1
XP_038056628.1	XM_038200700.1	K18442 brefeldin A-inhibited guanine nucleotide-exchange protein (ARFGEF, BIG)	conditionU0126	-0.173043	-0.429811	0.670078	-6.13052	0.76518	0.141683	not significant	AGSEHSVASATSMESK	22472	3	0.83825	3;6;9;11;12;15	0.83825;0.524625;0.494285714285714;0.280714285714286;0.230285714285714;0.0103333333333333
PMI_006193	PMI_006193-tr	K18442 brefeldin A-inhibited guanine nucleotide-exchange protein (ARFGEF, BIG)	conditionU0126	-0.173043	-0.429811	0.670078	-6.13052	0.76518	0.141683	not significant	AGSEHSVASATSMESK	22472	3	0.83825	3;6;9;11;12;15	0.83825;0.524625;0.494285714285714;0.280714285714286;0.230285714285714;0.0103333333333333
XP_038056628.1	XM_038200700.1	K18442 brefeldin A-inhibited guanine nucleotide-exchange protein (ARFGEF, BIG)	conditionU0126	-0.10158	-0.267472	0.790741	-6.18633	0.842369	0.155975	not significant	AGSEHSVASATSMESK	30391	3	0.83825	3;6;9;11;12;15	0.83825;0.524625;0.494285714285714;0.280714285714286;0.230285714285714;0.0103333333333333
PMI_006193	PMI_006193-tr	K18442 brefeldin A-inhibited guanine nucleotide-exchange protein (ARFGEF, BIG)	conditionU0126	-0.10158	-0.267472	0.790741	-6.18633	0.842369	0.155975	not significant	AGSEHSVASATSMESK	30391	3	0.83825	3;6;9;11;12;15	0.83825;0.524625;0.494285714285714;0.280714285714286;0.230285714285714;0.0103333333333333
XP_038056628.1	XM_038200700.1	K18442 brefeldin A-inhibited guanine nucleotide-exchange protein (ARFGEF, BIG)	conditionU0126	-0.282956	-0.744343	0.461844	-5.94978	0.691961	0.128125	not significant	AGSEHSVASATSMESK	27505	3	0.83825	3;6;9;11;12;15	0.83825;0.524625;0.494285714285714;0.280714285714286;0.230285714285714;0.0103333333333333
PMI_006193	PMI_006193-tr	K18442 brefeldin A-inhibited guanine nucleotide-exchange protein (ARFGEF, BIG)	conditionU0126	-0.282956	-0.744343	0.461844	-5.94978	0.691961	0.128125	not significant	AGSEHSVASATSMESK	27505	3	0.83825	3;6;9;11;12;15	0.83825;0.524625;0.494285714285714;0.280714285714286;0.230285714285714;0.0103333333333333
XP_038056628.1	XM_038200700.1	K18442 brefeldin A-inhibited guanine nucleotide-exchange protein (ARFGEF, BIG)	conditionU0126	-0.158185	-0.423096	0.674922	-6.13334	0.767504	0.142113	not significant	AGSEHSVASATSMESK	19135	3	0.83825	3;6;9;11;12;15	0.83825;0.524625;0.494285714285714;0.280714285714286;0.230285714285714;0.0103333333333333
PMI_006193	PMI_006193-tr	K18442 brefeldin A-inhibited guanine nucleotide-exchange protein (ARFGEF, BIG)	conditionU0126	-0.158185	-0.423096	0.674922	-6.13334	0.767504	0.142113	not significant	AGSEHSVASATSMESK	19135	3	0.83825	3;6;9;11;12;15	0.83825;0.524625;0.494285714285714;0.280714285714286;0.230285714285714;0.0103333333333333
XP_038059805.1	XM_038203877.1	K17598 synaptotagmin-like protein (SYTL)	conditionU0126	-0.296804	-0.778384	0.441791	-5.92458	0.691766	0.128089	not significant	AGSIGDNR	13878	3	1	3	1
PMI_026819	PMI_026819-tr	protein AED:0.00 eAED:0.00 QI:192|1|0.66|1|0.5|0.66|3|0|86	conditionU0126	-0.0914608	-0.222623	0.825177	-6.19719	0.86815	0.160749	not significant	AGSMTPGKK	18364	5	0.9812	3;5	0.0188;0.9812
PMI_026819	PMI_026819-tr	protein AED:0.00 eAED:0.00 QI:192|1|0.66|1|0.5|0.66|3|0|86	conditionU0126	-0.227054	-0.52036	0.606226	-6.08823	0.729137	0.135009	not significant	AGSMTPGKK	26198	5	0.9812	3;5	0.0188;0.9812
XP_038078517.1	XM_038222589.1	K10408 dynein heavy chain, axonemal (DNAH)	conditionU0126	-0.444642	-1.17413	0.248601	-5.55349	0.691766	0.128089	not significant	AGSPSFTPR	26268	3;5	0.387	3;5;7	0.387;0.387;0.225
XP_038053790.1	XM_038197862.1	uncharacterized protein LOC119726240 isoform X2 [Patiria miniata]	conditionU0126	-0.480376	-1.22473	0.229194	-5.49596	0.691766	0.128089	not significant	AGSPSWMASTSK	40008	3	0.796	3;5	0.796;0.204
XP_038064609.1	XM_038208681.1	K07207 tuberous sclerosis 2 (TSC2)	conditionU0126	-0.481014	-1.23717	0.224603	-5.48149	0.691766	0.128089	not significant	AGSPVVGELKPQAETSK	39921	3	0.991	3;15;16	0.991;0.004;0.004
PMI_013240	PMI_013240-tr	K00693 glycogen synthase (GYS)	conditionU0126	-0.169757	-0.443436	0.660293	-6.12467	0.758685	0.14048	not significant	AGSSPPTSGFR	26208	4	0.908	3;4	0.092;0.908
XP_038045291.1	XM_038189363.1	serine/threonine-protein kinase 11-interacting protein-like isoform X1 [Patiria miniata]	conditionU0126	-0.366796	-0.923253	0.362459	-5.80525	0.691766	0.128089	not significant	AGSTDSEIAVLR	46130	6	0.883333	3;4;6	0.4395;0.648;0.883333333333333
PMI_026453	PMI_026453-tr	protein AED:0.02 eAED:0.02 QI:0|0.57|0.5|1|0.85|0.75|8|1842|429	conditionU0126	-0.366796	-0.923253	0.362459	-5.80525	0.691766	0.128089	not significant	AGSTDSEIAVLR	46130	6	0.883333	3;4;6	0.4395;0.648;0.883333333333333
XP_038045291.1	XM_038189363.1	serine/threonine-protein kinase 11-interacting protein-like isoform X1 [Patiria miniata]	conditionU0126	-0.651716	-1.68021	0.102194	-4.88208	0.691766	0.128089	not significant	AGSTDSEIAVLR	41163	6	0.883333	3;4;6	0.4395;0.648;0.883333333333333
PMI_026453	PMI_026453-tr	protein AED:0.02 eAED:0.02 QI:0|0.57|0.5|1|0.85|0.75|8|1842|429	conditionU0126	-0.651716	-1.68021	0.102194	-4.88208	0.691766	0.128089	not significant	AGSTDSEIAVLR	41163	6	0.883333	3;4;6	0.4395;0.648;0.883333333333333
XP_038063444.1	XM_038207516.1	cdc42-interacting protein 4 homolog isoform X1 [Patiria miniata]	conditionU0126	-0.383987	-1.02506	0.312658	-5.70988	0.691766	0.128089	not significant	AGSTHSLEK	18657	6	0.9815	3;4;6	0.394;0.1255;0.9815
PMI_028314	PMI_028314-tr	protein AED:0.01 eAED:0.01 QI:0|1|0.8|1|1|1|5|4352|278	conditionU0126	-0.383987	-1.02506	0.312658	-5.70988	0.691766	0.128089	not significant	AGSTHSLEK	18657	6	0.9815	3;4;6	0.394;0.1255;0.9815
PMI_024014	PMI_024014-tr	K07196 thyroid hormone receptor interactor 10 (TRIP10, CIP4)	conditionU0126	-0.383987	-1.02506	0.312658	-5.70988	0.691766	0.128089	not significant	AGSTHSLEK	18657	6	0.9815	3;4;6	0.394;0.1255;0.9815
XP_038063444.1	XM_038207516.1	cdc42-interacting protein 4 homolog isoform X1 [Patiria miniata]	conditionU0126	-0.143495	-0.383502	0.703764	-6.14907	0.782257	0.144845	not significant	AGSTHSLEK	22624	6	0.9815	3;4;6	0.394;0.1255;0.9815
PMI_028314	PMI_028314-tr	protein AED:0.01 eAED:0.01 QI:0|1|0.8|1|1|1|5|4352|278	conditionU0126	-0.143495	-0.383502	0.703764	-6.14907	0.782257	0.144845	not significant	AGSTHSLEK	22624	6	0.9815	3;4;6	0.394;0.1255;0.9815
PMI_024014	PMI_024014-tr	K07196 thyroid hormone receptor interactor 10 (TRIP10, CIP4)	conditionU0126	-0.143495	-0.383502	0.703764	-6.14907	0.782257	0.144845	not significant	AGSTHSLEK	22624	6	0.9815	3;4;6	0.394;0.1255;0.9815
XP_038063444.1	XM_038207516.1	cdc42-interacting protein 4 homolog isoform X1 [Patiria miniata]	conditionU0126	-0.439688	-1.12906	0.26687	-5.60284	0.691766	0.128089	not significant	AGSTHSLEKGGEAGFEDQR	28559	3	0.865	3;4;6	0.865;0.586;0.549
PMI_028314	PMI_028314-tr	protein AED:0.01 eAED:0.01 QI:0|1|0.8|1|1|1|5|4352|278	conditionU0126	-0.439688	-1.12906	0.26687	-5.60284	0.691766	0.128089	not significant	AGSTHSLEKGGEAGFEDQR	28559	3	0.865	3;4;6	0.865;0.586;0.549
PMI_024014	PMI_024014-tr	K07196 thyroid hormone receptor interactor 10 (TRIP10, CIP4)	conditionU0126	-0.439688	-1.12906	0.26687	-5.60284	0.691766	0.128089	not significant	AGSTHSLEKGGEAGFEDQR	28559	3	0.865	3;4;6	0.865;0.586;0.549
XP_038048217.1	XM_038192289.1	IQ domain-containing protein E-like isoform X1 [Patiria miniata]	conditionU0126	-0.24424	-0.64096	0.525897	-6.01963	0.699453	0.129513	not significant	AGSTKPPSPYQQRPSSAK	24151	8	0.801	3;4;8;10;15;16	0.096;0.096;0.801;0.029;0.533;0.445
XP_038060423.1	XM_038204495.1	K04515 calcium/calmodulin-dependent protein kinase (CaM kinase) II (CAMK2)	conditionU0126	-0.409279	-1.03447	0.308308	-5.70059	0.691766	0.128089	not significant	AGSYDYPSPEWDTVTTEAK	50362	3	0.972	3;6;8	0.972;0.002;0.025
XP_038069483.1	XM_038213555.1	K19329 WW domain-containing oxidoreductase (WWOX)	conditionU0126	-0.272956	-0.71612	0.478866	-5.96986	0.69232	0.128192	not significant	AGTAGLLLDTDSEDELPAGWEER	55092	12	0.7434	3;10;12	0.6844;0.5728;0.7434
XP_038056439.1	XM_038200511.1	K03004 DNA-directed RNA polymerase I subunit RPA43 (RPA43); K03506 DNA polymerase epsilon subunit 4 (POLE4)	conditionU0126	-0.549175	-1.35312	0.185053	-5.34018	0.691766	0.128089	not significant	AGTEDMMNASMSTK	30287	10	0.852167	3;10;12;13	0.004;0.852166666666667;0.1205;0.0253333333333333
XP_038056439.1	XM_038200511.1	K03004 DNA-directed RNA polymerase I subunit RPA43 (RPA43); K03506 DNA polymerase epsilon subunit 4 (POLE4)	conditionU0126	-0.629309	-1.45758	0.154242	-5.20324	0.691766	0.128089	not significant	AGTEDMMNASMSTK	36556	10	0.852167	3;10;12;13	0.004;0.852166666666667;0.1205;0.0253333333333333
XP_038067595.1	XM_038211667.1	K17570 hydrocephalus-inducing protein (HYDIN)	conditionU0126	-0.449391	-1.17846	0.246892	-5.54865	0.691766	0.128089	not significant	AGTGAGSPMPSPTPR	17453	7	0.933231	3;7;11;13	0.0157692307692308;0.933230769230769;0.720846153846154;0.0996153846153846
PMI_000024	PMI_000024-tr	K17570 hydrocephalus-inducing protein (HYDIN)	conditionU0126	0.0433368	0.110011	0.913056	-6.21571	0.9339	0.172924	not significant	AGTGAGSPMPSPTPR	17453	7	0.933231	3;7;11;13	0.0157692307692308;0.933230769230769;0.720846153846154;0.0996153846153846
XP_038067595.1	XM_038211667.1	K17570 hydrocephalus-inducing protein (HYDIN)	conditionU0126	-0.585129	-1.54075	0.132745	-5.08785	0.691766	0.128089	not significant	AGTGAGSPMPSPTPR	25810	7	0.933231	3;7;11;13	0.0157692307692308;0.933230769230769;0.720846153846154;0.0996153846153846
PMI_000024	PMI_000024-tr	K17570 hydrocephalus-inducing protein (HYDIN)	conditionU0126	-0.0924011	-0.234281	0.816189	-6.19456	0.861483	0.159515	not significant	AGTGAGSPMPSPTPR	25810	7	0.933231	3;7;11;13	0.0157692307692308;0.933230769230769;0.720846153846154;0.0996153846153846
XP_038067595.1	XM_038211667.1	K17570 hydrocephalus-inducing protein (HYDIN)	conditionU0126	-0.264768	-0.69652	0.490895	-5.98335	0.694831	0.128657	not significant	AGTGAGSPMPSPTPR	17057	7	0.933231	3;7;11;13	0.0157692307692308;0.933230769230769;0.720846153846154;0.0996153846153846
PMI_000024	PMI_000024-tr	K17570 hydrocephalus-inducing protein (HYDIN)	conditionU0126	0.227959	0.575841	0.56856	-6.05841	0.71285	0.131993	not significant	AGTGAGSPMPSPTPR	17057	7	0.933231	3;7;11;13	0.0157692307692308;0.933230769230769;0.720846153846154;0.0996153846153846
XP_038067595.1	XM_038211667.1	K17570 hydrocephalus-inducing protein (HYDIN)	conditionU0126	-0.318946	-0.848773	0.402015	-5.86903	0.691766	0.128089	not significant	AGTGAGSPMPSPTPR	25433	7	0.933231	3;7;11;13	0.0157692307692308;0.933230769230769;0.720846153846154;0.0996153846153846
PMI_000024	PMI_000024-tr	K17570 hydrocephalus-inducing protein (HYDIN)	conditionU0126	0.173782	0.447846	0.657139	-6.12273	0.756756	0.140123	not significant	AGTGAGSPMPSPTPR	25433	7	0.933231	3;7;11;13	0.0157692307692308;0.933230769230769;0.720846153846154;0.0996153846153846
XP_038067595.1	XM_038211667.1	K17570 hydrocephalus-inducing protein (HYDIN)	conditionU0126	-0.578224	-1.45135	0.155956	-5.21165	0.691766	0.128089	not significant	AGTGAGSPMPSPTPRDPSHEDAK	25907	7	0.944	3;7;11;13;18	0.055;0.944;0.914;0.085;0.001
PMI_000024	PMI_000024-tr	K17570 hydrocephalus-inducing protein (HYDIN)	conditionU0126	-0.0854961	-0.203181	0.84022	-6.20128	0.878368	0.162641	not significant	AGTGAGSPMPSPTPRDPSHEDAK	25907	7	0.944	3;7;11;13;18	0.055;0.944;0.914;0.085;0.001
PMI_006004	PMI_006004-tr	protein AED:0.08 eAED:0.08 QI:197|0.5|0.72|1|0.7|0.63|11|2852|411	conditionU0126	-0.401694	-1.06831	0.292996	-5.66653	0.691766	0.128089	not significant	AGTGGDPTEQLVR	30855	3	0.9995	3;8	0.9995;0.001
XP_038045366.1	XM_038189438.1	ELMO domain-containing protein 3-like [Patiria miniata]	conditionU0126	-0.401694	-1.06831	0.292996	-5.66653	0.691766	0.128089	not significant	AGTGGDPTEQLVR	30855	3	0.9995	3;8	0.9995;0.001
XP_038048464.1	XM_038192536.1	K01527 nascent polypeptide-associated complex subunit beta (EGD1, BTF3)	conditionU0126	-0.348282	-0.915644	0.36638	-5.812	0.691766	0.128089	not significant	AGTKPDTIDEDDEHVPDLVEDFDAPSKEES	50472	30	0.616	26;30	0.384;0.616
PMI_002013	PMI_002013-tr	K01527 nascent polypeptide-associated complex subunit beta (EGD1, BTF3)	conditionU0126	-0.348282	-0.915644	0.36638	-5.812	0.691766	0.128089	not significant	AGTKPDTIDEDDEHVPDLVEDFDAPSKEES	50472	30	0.616	26;30	0.384;0.616
PMI_010488	PMI_010488-tr	protein AED:0.04 eAED:0.04 QI:139|0.8|0.90|1|0.7|0.72|11|4570|1435	conditionU0126	-0.321963	-0.824613	0.415408	-5.88861	0.691766	0.128089	not significant	AGTLSNSSSPDVSK	28561	8	0.561	5;7;8;9;13	0.0015;0.054;0.561;0.3735;0.02
XP_038060589.1	XM_038204661.1	uncharacterized protein LOC119731478 isoform X1 [Patiria miniata]	conditionU0126	-0.321963	-0.824613	0.415408	-5.88861	0.691766	0.128089	not significant	AGTLSNSSSPDVSK	28561	8	0.561	5;7;8;9;13	0.0015;0.054;0.561;0.3735;0.02
XP_038070017.1	XM_038214089.1	K02212 DNA replication licensing factor MCM4 (MCM4, CDC54)	conditionU0126	-0.406078	-1.07814	0.288652	-5.65645	0.691766	0.128089	not significant	AGTSDIGMSSPLNYGTPSSR	34109	16	0.757222	3;4;9;10;14;16;18;19	0.158384615384615;0.359555555555556;0.439115384615385;0.556115384615385;0.0397586206896552;0.757222222222222;0.0524117647058824;0.036969696969697
PMI_012325	PMI_012325-tr	K02212 DNA replication licensing factor MCM4 (MCM4, CDC54)	conditionU0126	-0.406078	-1.07814	0.288652	-5.65645	0.691766	0.128089	not significant	AGTSDIGMSSPLNYGTPSSR	34109	16	0.757222	3;4;9;10;14;16;18;19	0.158384615384615;0.359555555555556;0.439115384615385;0.556115384615385;0.0397586206896552;0.757222222222222;0.0524117647058824;0.036969696969697
PMI_011752	PMI_011752-tr	K02212 DNA replication licensing factor MCM4 (MCM4, CDC54)	conditionU0126	-0.406078	-1.07814	0.288652	-5.65645	0.691766	0.128089	not significant	AGTSDIGMSSPLNYGTPSSR	34109	16	0.757222	3;4;9;10;14;16;18;19	0.158384615384615;0.359555555555556;0.439115384615385;0.556115384615385;0.0397586206896552;0.757222222222222;0.0524117647058824;0.036969696969697
XP_038070017.1	XM_038214089.1	K02212 DNA replication licensing factor MCM4 (MCM4, CDC54)	conditionU0126	-0.424631	-1.11873	0.27119	-5.6139	0.691766	0.128089	not significant	AGTSDIGMSSPLNYGTPSSR	37717	16	0.757222	3;4;9;10;14;16;18;19	0.158384615384615;0.359555555555556;0.439115384615385;0.556115384615385;0.0397586206896552;0.757222222222222;0.0524117647058824;0.036969696969697
PMI_012325	PMI_012325-tr	K02212 DNA replication licensing factor MCM4 (MCM4, CDC54)	conditionU0126	-0.424631	-1.11873	0.27119	-5.6139	0.691766	0.128089	not significant	AGTSDIGMSSPLNYGTPSSR	37717	16	0.757222	3;4;9;10;14;16;18;19	0.158384615384615;0.359555555555556;0.439115384615385;0.556115384615385;0.0397586206896552;0.757222222222222;0.0524117647058824;0.036969696969697
PMI_011752	PMI_011752-tr	K02212 DNA replication licensing factor MCM4 (MCM4, CDC54)	conditionU0126	-0.424631	-1.11873	0.27119	-5.6139	0.691766	0.128089	not significant	AGTSDIGMSSPLNYGTPSSR	37717	16	0.757222	3;4;9;10;14;16;18;19	0.158384615384615;0.359555555555556;0.439115384615385;0.556115384615385;0.0397586206896552;0.757222222222222;0.0524117647058824;0.036969696969697
XP_038070017.1	XM_038214089.1	K02212 DNA replication licensing factor MCM4 (MCM4, CDC54)	conditionU0126	-0.403768	-1.06007	0.296675	-5.67492	0.691766	0.128089	not significant	AGTSDIGMSSPLNYGTPSSR	43515	16	0.757222	3;4;9;10;14;16;18;19	0.158384615384615;0.359555555555556;0.439115384615385;0.556115384615385;0.0397586206896552;0.757222222222222;0.0524117647058824;0.036969696969697
PMI_012325	PMI_012325-tr	K02212 DNA replication licensing factor MCM4 (MCM4, CDC54)	conditionU0126	-0.403768	-1.06007	0.296675	-5.67492	0.691766	0.128089	not significant	AGTSDIGMSSPLNYGTPSSR	43515	16	0.757222	3;4;9;10;14;16;18;19	0.158384615384615;0.359555555555556;0.439115384615385;0.556115384615385;0.0397586206896552;0.757222222222222;0.0524117647058824;0.036969696969697
PMI_011752	PMI_011752-tr	K02212 DNA replication licensing factor MCM4 (MCM4, CDC54)	conditionU0126	-0.403768	-1.06007	0.296675	-5.67492	0.691766	0.128089	not significant	AGTSDIGMSSPLNYGTPSSR	43515	16	0.757222	3;4;9;10;14;16;18;19	0.158384615384615;0.359555555555556;0.439115384615385;0.556115384615385;0.0397586206896552;0.757222222222222;0.0524117647058824;0.036969696969697
XP_038070017.1	XM_038214089.1	K02212 DNA replication licensing factor MCM4 (MCM4, CDC54)	conditionU0126	-0.432583	-1.14712	0.259436	-5.58328	0.691766	0.128089	not significant	AGTSDIGMSSPLNYGTPSSR	41220	16	0.757222	3;4;9;10;14;16;18;19	0.158384615384615;0.359555555555556;0.439115384615385;0.556115384615385;0.0397586206896552;0.757222222222222;0.0524117647058824;0.036969696969697
PMI_012325	PMI_012325-tr	K02212 DNA replication licensing factor MCM4 (MCM4, CDC54)	conditionU0126	-0.432583	-1.14712	0.259436	-5.58328	0.691766	0.128089	not significant	AGTSDIGMSSPLNYGTPSSR	41220	16	0.757222	3;4;9;10;14;16;18;19	0.158384615384615;0.359555555555556;0.439115384615385;0.556115384615385;0.0397586206896552;0.757222222222222;0.0524117647058824;0.036969696969697
PMI_011752	PMI_011752-tr	K02212 DNA replication licensing factor MCM4 (MCM4, CDC54)	conditionU0126	-0.432583	-1.14712	0.259436	-5.58328	0.691766	0.128089	not significant	AGTSDIGMSSPLNYGTPSSR	41220	16	0.757222	3;4;9;10;14;16;18;19	0.158384615384615;0.359555555555556;0.439115384615385;0.556115384615385;0.0397586206896552;0.757222222222222;0.0524117647058824;0.036969696969697
XP_038070017.1	XM_038214089.1	K02212 DNA replication licensing factor MCM4 (MCM4, CDC54)	conditionU0126	-0.367638	-0.979922	0.334129	-5.75332	0.691766	0.128089	not significant	AGTSDIGMSSPLNYGTPSSR	39637	16	0.757222	3;4;9;10;14;16;18;19	0.158384615384615;0.359555555555556;0.439115384615385;0.556115384615385;0.0397586206896552;0.757222222222222;0.0524117647058824;0.036969696969697
PMI_012325	PMI_012325-tr	K02212 DNA replication licensing factor MCM4 (MCM4, CDC54)	conditionU0126	-0.367638	-0.979922	0.334129	-5.75332	0.691766	0.128089	not significant	AGTSDIGMSSPLNYGTPSSR	39637	16	0.757222	3;4;9;10;14;16;18;19	0.158384615384615;0.359555555555556;0.439115384615385;0.556115384615385;0.0397586206896552;0.757222222222222;0.0524117647058824;0.036969696969697
PMI_011752	PMI_011752-tr	K02212 DNA replication licensing factor MCM4 (MCM4, CDC54)	conditionU0126	-0.367638	-0.979922	0.334129	-5.75332	0.691766	0.128089	not significant	AGTSDIGMSSPLNYGTPSSR	39637	16	0.757222	3;4;9;10;14;16;18;19	0.158384615384615;0.359555555555556;0.439115384615385;0.556115384615385;0.0397586206896552;0.757222222222222;0.0524117647058824;0.036969696969697
XP_038070017.1	XM_038214089.1	K02212 DNA replication licensing factor MCM4 (MCM4, CDC54)	conditionU0126	-0.355872	-0.954363	0.346717	-5.77711	0.691766	0.128089	not significant	AGTSDIGMSSPLNYGTPSSR	47638	16	0.757222	3;4;9;10;14;16;18;19	0.158384615384615;0.359555555555556;0.439115384615385;0.556115384615385;0.0397586206896552;0.757222222222222;0.0524117647058824;0.036969696969697
PMI_012325	PMI_012325-tr	K02212 DNA replication licensing factor MCM4 (MCM4, CDC54)	conditionU0126	-0.355872	-0.954363	0.346717	-5.77711	0.691766	0.128089	not significant	AGTSDIGMSSPLNYGTPSSR	47638	16	0.757222	3;4;9;10;14;16;18;19	0.158384615384615;0.359555555555556;0.439115384615385;0.556115384615385;0.0397586206896552;0.757222222222222;0.0524117647058824;0.036969696969697
PMI_011752	PMI_011752-tr	K02212 DNA replication licensing factor MCM4 (MCM4, CDC54)	conditionU0126	-0.355872	-0.954363	0.346717	-5.77711	0.691766	0.128089	not significant	AGTSDIGMSSPLNYGTPSSR	47638	16	0.757222	3;4;9;10;14;16;18;19	0.158384615384615;0.359555555555556;0.439115384615385;0.556115384615385;0.0397586206896552;0.757222222222222;0.0524117647058824;0.036969696969697
XP_038063703.1	XM_038207775.1	K07206 tuberous sclerosis 1 (TSC1)	conditionU0126	-0.338166	-0.898046	0.375552	-5.82741	0.691766	0.128089	not significant	AGTVDQDSQSQLNINSPPLVFSHTSPFQR	52187	16	0.733	8;10;16;22;24;25	0.0373333333333333;0.201;0.733;0.0983333333333333;0.597333333333333;0.333666666666667
PMI_002661	PMI_002661-tr	K11491 condensin-2 complex subunit D3 (NCAPD3)	conditionU0126	-0.445666	-1.10374	0.277549	-5.62978	0.691766	0.128089	not significant	AGVVNTPQVTPDATPK	39272	10	0.721143	6;10;14	0.0118;0.721142857142857;0.648833333333333
XP_038052663.1	XM_038196735.1	K11491 condensin-2 complex subunit D3 (NCAPD3)	conditionU0126	-0.488014	-1.20578	0.236326	-5.51777	0.691766	0.128089	not significant	AGVVNTPQVTPDATPK	39272	10	0.721143	6;10;14	0.0118;0.721142857142857;0.648833333333333
PMI_002661	PMI_002661-tr	K11491 condensin-2 complex subunit D3 (NCAPD3)	conditionU0126	-0.439289	-1.12688	0.26778	-5.60519	0.691766	0.128089	not significant	AGVVNTPQVTPDATPK	37765	10	0.721143	6;10;14	0.0118;0.721142857142857;0.648833333333333
XP_038052663.1	XM_038196735.1	K11491 condensin-2 complex subunit D3 (NCAPD3)	conditionU0126	-0.481636	-1.23248	0.226326	-5.48696	0.691766	0.128089	not significant	AGVVNTPQVTPDATPK	37765	10	0.721143	6;10;14	0.0118;0.721142857142857;0.648833333333333
PMI_002661	PMI_002661-tr	K11491 condensin-2 complex subunit D3 (NCAPD3)	conditionU0126	-0.369323	-0.902593	0.373168	-5.82345	0.691766	0.128089	not significant	AGVVNTPQVTPDATPKATPR	37310	14	0.77175	6;10;14;18	0.3265;0.634625;0.77175;0.76775
XP_038052663.1	XM_038196735.1	K11491 condensin-2 complex subunit D3 (NCAPD3)	conditionU0126	-0.41167	-0.99763	0.325591	-5.7365	0.691766	0.128089	not significant	AGVVNTPQVTPDATPKATPR	37310	14	0.77175	6;10;14;18	0.3265;0.634625;0.77175;0.76775
PMI_002661	PMI_002661-tr	K11491 condensin-2 complex subunit D3 (NCAPD3)	conditionU0126	-0.426549	-1.06375	0.295029	-5.67118	0.691766	0.128089	not significant	AGVVNTPQVTPDATPKATPR	36775	14	0.77175	6;10;14;18	0.3265;0.634625;0.77175;0.76775
XP_038052663.1	XM_038196735.1	K11491 condensin-2 complex subunit D3 (NCAPD3)	conditionU0126	-0.468897	-1.18817	0.243098	-5.53775	0.691766	0.128089	not significant	AGVVNTPQVTPDATPKATPR	36775	14	0.77175	6;10;14;18	0.3265;0.634625;0.77175;0.76775
XP_038054402.1	XM_038198474.1	K17543 PX domain-containing protein kinase-like protein (PXK)	conditionU0126	-0.0745434	-0.200322	0.842437	-6.20185	0.879729	0.162893	not significant	AHAHHNSEEEK	6379	7	1	7	1
XP_038054401.1	XM_038198473.1	K17543 PX domain-containing protein kinase-like protein (PXK)	conditionU0126	-0.0745434	-0.200322	0.842437	-6.20185	0.879729	0.162893	not significant	AHAHHNSEEEK	6379	7	1	7	1
PMI_011179	PMI_011179-tr	K17543 PX domain-containing protein kinase-like protein (PXK)	conditionU0126	-0.0745434	-0.200322	0.842437	-6.20185	0.879729	0.162893	not significant	AHAHHNSEEEK	6379	7	1	7	1
XP_038064392.1	XM_038208464.1	28 kDa heat- and acid-stable phosphoprotein-like [Patiria miniata]	conditionU0126	-0.478398	-1.25042	0.219786	-5.46592	0.691766	0.128089	not significant	AHEWREPAKEGSGDEGTAK	22400	12	0.9995	12;17	0.9995;0.001
PMI_002531	PMI_002531-tr	K19527 vacuolar protein sorting-associated protein 13D (VPS13D)	conditionU0126	-0.371148	-0.893228	0.37809	-5.83157	0.691766	0.128089	not significant	AHGASSDGSSNQSSAPSSTTTTR	7530	13	0.397	5;6;9;10;13;14;17;18;19;20;21;22	0.003;0.003;0.09;0.112;0.397;0.343;0.021;0.006;0.006;0.006;0.006;0.006
PMI_005952	PMI_005952-tr	K19527 vacuolar protein sorting-associated protein 13D (VPS13D)	conditionU0126	-0.371148	-0.893228	0.37809	-5.83157	0.691766	0.128089	not significant	AHGASSDGSSNQSSAPSSTTTTR	7530	13	0.397	5;6;9;10;13;14;17;18;19;20;21;22	0.003;0.003;0.09;0.112;0.397;0.343;0.021;0.006;0.006;0.006;0.006;0.006
XP_038078263.1	XM_038222335.1	K19527 vacuolar protein sorting-associated protein 13D (VPS13D)	conditionU0126	-0.348727	-0.860953	0.395367	-5.85895	0.691766	0.128089	not significant	AHGASSDGSSNQSSAPSSTTTTR	7530	13	0.397	5;6;9;10;13;14;17;18;19;20;21;22	0.003;0.003;0.09;0.112;0.397;0.343;0.021;0.006;0.006;0.006;0.006;0.006
XP_038078266.1	XM_038222338.1	K19527 vacuolar protein sorting-associated protein 13D (VPS13D)	conditionU0126	-0.348727	-0.860953	0.395367	-5.85895	0.691766	0.128089	not significant	AHGASSDGSSNQSSAPSSTTTTR	7530	13	0.397	5;6;9;10;13;14;17;18;19;20;21;22	0.003;0.003;0.09;0.112;0.397;0.343;0.021;0.006;0.006;0.006;0.006;0.006
XP_038048021.1	XM_038192093.1	K00264 glutamate synthase (NADPH/NADH) (GLT1)	conditionU0126	-1.12822	-2.84033	0.00759927	-2.65868	0.223408	0.0413668	not significant	AHKPSSPATTNQNR	11132	6	0.776	5;6;9;10	0.2205;0.776;0.003;0.001
XP_038070478.1	XM_038214550.1	K01530 phospholipid-translocating ATPase (E3.6.3.1)	conditionU0126	-0.440743	-1.17185	0.249501	-5.55603	0.691766	0.128089	not significant	AHLLTSYSQPTIPATTTPSR	41971	17	0.435	11;15;16;17;19	0.133;0.161;0.161;0.435;0.109
XP_038076027.1	XM_038220099.1	K04417 mitogen-activated protein kinase kinase kinase 9 (MAP3K9, MLK1)	conditionU0126	-0.281537	-0.742388	0.463012	-5.9512	0.69232	0.128192	not significant	AHLTPQPGSQDSPLGPSPAAASVTPK	44940	12	0.987	4;9;12;17;22;24	0.882;0.131;0.987;0.001;0.091;0.909
PMI_024857	PMI_024857-tr	protein AED:0.19 eAED:0.21 QI:0|0|0|1|1|1|3|0|183	conditionU0126	-0.312858	-0.823292	0.416148	-5.88967	0.691766	0.128089	not significant	AHNSTGSPAHNIIVVAEGNAPSEDAR	36136	5	0.4135	4;5;7	0.241;0.4135;0.345
XP_038053848.1	XM_038197920.1	BLOC-1-related complex subunit 5-like [Patiria miniata]	conditionU0126	-0.312858	-0.823292	0.416148	-5.88967	0.691766	0.128089	not significant	AHNSTGSPAHNIIVVAEGNAPSEDAR	36136	5	0.4135	4;5;7	0.241;0.4135;0.345
XP_038056598.1	XM_038200670.1	K13118 protein DGCR14 (DGCR14)	conditionU0126	-0.186303	-0.472178	0.639852	-6.11173	0.747439	0.138398	not significant	AHPSGDEDESTDSK	13052	4	1	4	1
PMI_028770	PMI_028770-tr	K13118 protein DGCR14 (DGCR14)	conditionU0126	-0.186303	-0.472178	0.639852	-6.11173	0.747439	0.138398	not significant	AHPSGDEDESTDSK	13052	4	1	4	1
XP_038056598.1	XM_038200670.1	K13118 protein DGCR14 (DGCR14)	conditionU0126	-0.18491	-0.443038	0.660578	-6.12484	0.758898	0.14052	not significant	AHPSGDEDESTDSKER	10712	4	1	4	1
PMI_028770	PMI_028770-tr	K13118 protein DGCR14 (DGCR14)	conditionU0126	-0.18491	-0.443038	0.660578	-6.12484	0.758898	0.14052	not significant	AHPSGDEDESTDSKER	10712	4	1	4	1
PMI_008349	PMI_008349-tr	K09113 MAX-like protein X (MLX)	conditionU0126	-0.941383	-2.4356	0.0203304	-3.52661	0.408929	0.0757185	not significant	AHQNTPGQGQNQVSDQVK	19710	5	1	5	1
XP_038047376.1	XM_038191448.1	K14945 protein quaking (QKI)	conditionU0126	0.0295763	0.0700217	0.944592	-6.21928	0.957499	0.177293	not significant	AHQSSNPNTPLTSPR	14815	13	0.545	4;5;9;12;13	0.022;0.02;0.4525;0.482;0.545
XP_038047376.1	XM_038191448.1	K14945 protein quaking (QKI)	conditionU0126	-0.366663	-0.976267	0.33591	-5.75676	0.691766	0.128089	not significant	AHQSSNPNTPLTSPR	16513	13	0.545	4;5;9;12;13	0.022;0.02;0.4525;0.482;0.545
PMI_010689	PMI_010689-tr	protein AED:0.06 eAED:0.06 QI:0|0.76|0.76|0.96|0.96|1|26|86|1569	conditionU0126	-0.670991	-1.769	0.0859734	-4.74331	0.691766	0.128089	not significant	AHSAAAMNVAK	15555	3	1	3	1
PMI_016655	PMI_016655-tr	protein AED:0.09 eAED:0.09 QI:0|0.91|0.92|0.92|1|1|25|0|1551	conditionU0126	-0.781467	-2.09571	0.0437196	-4.18361	0.661596	0.122503	not significant	AHSAAAMNVAK	15555	3	1	3	1
PMI_010689	PMI_010689-tr	protein AED:0.06 eAED:0.06 QI:0|0.76|0.76|0.96|0.96|1|26|86|1569	conditionU0126	-0.551782	-1.42732	0.162718	-5.24383	0.691766	0.128089	not significant	AHSAAAMNVAK	23695	3	1	3	1
PMI_016655	PMI_016655-tr	protein AED:0.09 eAED:0.09 QI:0|0.91|0.92|0.92|1|1|25|0|1551	conditionU0126	-0.662258	-1.76655	0.0863887	-4.7472	0.691766	0.128089	not significant	AHSAAAMNVAK	23695	3	1	3	1
PMI_006553	PMI_006553-tr	K06677 condensin complex subunit 1 (YCS4, CNAP1, CAPD2)	conditionU0126	-0.41173	-0.896195	0.376526	-5.82901	0.691766	0.128089	not significant	AHSDAENKDPNPTPR	13783	3;13	1	3;13	1;1
PMI_006553	PMI_006553-tr	K06677 condensin complex subunit 1 (YCS4, CNAP1, CAPD2)	conditionU0126	0.0762507	0.197956	0.844272	-6.20232	0.880825	0.163096	not significant	AHSDAENKDPNPTPR	13332	3;13	1	3;13	1;1
XP_038076441.1	XM_038220513.1	K10396 kinesin family member 5 (KIF5)	conditionU0126	1.8836	3.44992	0.00153046	-1.2112	0.0738686	0.0136777	not significant	AHSHDSPSSPQQR	5412	3	0.976	3;6;8;9	0.976;0.022;0.276833333333333;0.721
XP_038076441.1	XM_038220513.1	K10396 kinesin family member 5 (KIF5)	conditionU0126	0.300576	0.741359	0.463627	-5.95194	0.69232	0.128192	not significant	AHSHDSPSSPQQR	6091	3	0.976	3;6;8;9	0.976;0.022;0.276833333333333;0.721
XP_038051327.1	XM_038195399.1	tetratricopeptide repeat protein 39C-like [Patiria miniata]	conditionU0126	-0.36678	-0.944376	0.351721	-5.78624	0.691766	0.128089	not significant	AHSSTGSFEK	21978	7	0.4795	3;4;5;7	0.3615;0.21275;0.19575;0.4795
XP_038051327.1	XM_038195399.1	tetratricopeptide repeat protein 39C-like [Patiria miniata]	conditionU0126	-0.771365	-2.01797	0.0516385	-4.32351	0.691766	0.128089	not significant	AHSSTGSFEK	24874	7	0.4795	3;4;5;7	0.3615;0.21275;0.19575;0.4795
XP_038054727.1	XM_038198799.1	uncharacterized protein LOC119726954 [Patiria miniata]	conditionU0126	-0.452073	-1.13441	0.264654	-5.59708	0.691766	0.128089	not significant	AHTAPQHQEGR	5852	3	1	3	1
PMI_003758	PMI_003758-tr	protein AED:0.02 eAED:0.02 QI:284|0.71|0.75|1|1|1|8|1638|1098	conditionU0126	0.454154	1.09979	0.279243	-5.63394	0.691766	0.128089	not significant	AHTPSSDAEGGSDVEAEFSGR	32776	12	0.829333	3;5;6;12;19	0.301;0.4662;0.636;0.829333333333333;0.00266666666666667
PMI_003758	PMI_003758-tr	protein AED:0.02 eAED:0.02 QI:284|0.71|0.75|1|1|1|8|1638|1098	conditionU0126	0.477269	1.1792	0.246601	-5.54782	0.691766	0.128089	not significant	AHTPSSDAEGGSDVEAEFSGR	34923	12	0.829333	3;5;6;12;19	0.301;0.4662;0.636;0.829333333333333;0.00266666666666667
PMI_003758	PMI_003758-tr	protein AED:0.02 eAED:0.02 QI:284|0.71|0.75|1|1|1|8|1638|1098	conditionU0126	0.408422	0.944985	0.351414	-5.78568	0.691766	0.128089	not significant	AHTPSSDAEGGSDVEAEFSGR	29141	12	0.829333	3;5;6;12;19	0.301;0.4662;0.636;0.829333333333333;0.00266666666666667
PMI_013551	PMI_013551-tr	protein AED:0.00 eAED:0.00 QI:164|0.85|0.87|1|1|1|8|4067|903	conditionU0126	-0.349833	-0.944256	0.351781	-5.78635	0.691766	0.128089	not significant	AHVVSGEHFVGTPEFR	40057	5;12	1	5;12	1;1
PMI_013529	PMI_013529-tr	K00544 betaine-homocysteine S-methyltransferase (BHMT); K00547 homocysteine S-methyltransferase (mmuM, BHMT2)	conditionU0126	-0.640853	-1.7064	0.0971632	-4.84176	0.691766	0.128089	not significant	AIAEELSPER	34142	7	1	7	1
PMI_013529	PMI_013529-tr	K00544 betaine-homocysteine S-methyltransferase (BHMT); K00547 homocysteine S-methyltransferase (mmuM, BHMT2)	conditionU0126	-0.487687	-1.26393	0.214955	-5.44989	0.691766	0.128089	not significant	AIAEELSPERGCTPAGSQK	34896	7	0.997	7;13	0.997;0.002
PMI_002761	PMI_002761-tr	K10592 E3 ubiquitin-protein ligase HUWE1 (HUWE1, MULE, ARF-BP1)	conditionU0126	-1.03851	-2.70628	0.0106118	-2.95552	0.269958	0.0499861	not significant	AIAMSLGESIQMPSDQEEEDR	47658	14	0.976667	5;9;14	0.001;0.035;0.976666666666667
XP_038067448.1	XM_038211520.1	K10592 E3 ubiquitin-protein ligase HUWE1 (HUWE1, MULE, ARF-BP1)	conditionU0126	-0.904024	-2.3994	0.0221198	-3.59992	0.433581	0.0802831	not significant	AIAMSLGESIQMPSDQEEEDR	47658	14	0.976667	5;9;14	0.001;0.035;0.976666666666667
PMI_002761	PMI_002761-tr	K10592 E3 ubiquitin-protein ligase HUWE1 (HUWE1, MULE, ARF-BP1)	conditionU0126	-0.536517	-1.34259	0.188406	-5.35347	0.691766	0.128089	not significant	AIAMSLGESIQMPSDQEEEDR	41595	14	0.976667	5;9;14	0.001;0.035;0.976666666666667
XP_038067448.1	XM_038211520.1	K10592 E3 ubiquitin-protein ligase HUWE1 (HUWE1, MULE, ARF-BP1)	conditionU0126	-0.402028	-1.03717	0.307065	-5.69791	0.691766	0.128089	not significant	AIAMSLGESIQMPSDQEEEDR	41595	14	0.976667	5;9;14	0.001;0.035;0.976666666666667
XP_038048587.1	XM_038192659.1	WD repeat-containing protein 70-like [Patiria miniata]	conditionU0126	-0.420379	-1.11267	0.27375	-5.62035	0.691766	0.128089	not significant	AIFQEESDEEVEDNTDVPHWAK	50257	7	0.983667	7;15	0.983666666666667;0.0326666666666667
XP_038064581.1	XM_038208653.1	K04399 caspase 9 (CASP9)	conditionU0126	-0.601628	-1.57596	0.124406	-5.03733	0.691766	0.128089	not significant	AIKSPGQGQISSIFIPGHQK	48658	4	0.994	4;11;12	0.994;0.003;0.003
XP_038063886.1	XM_038207958.1	K06071 protein kinase N (PKN)	conditionU0126	-0.335189	-0.887563	0.381086	-5.83645	0.691766	0.128089	not significant	AIPPTCTSPTTLSPQGLPTVPPSLPPPVR	54423	8	0.605	5;7;8;10;11;13;19	0.016;0.212;0.605;0.447;0.3965;0.3195;0.004
PMI_017809	PMI_017809-tr	K06071 protein kinase N (PKN)	conditionU0126	-0.335189	-0.887563	0.381086	-5.83645	0.691766	0.128089	not significant	AIPPTCTSPTTLSPQGLPTVPPSLPPPVR	54423	8	0.605	5;7;8;10;11;13;19	0.016;0.212;0.605;0.447;0.3965;0.3195;0.004
XP_038067210.1	XM_038211282.1	K06947 polynucleotide 5'-hydroxyl-kinase GRC3/NOL9 (GRC3, NOL9)	conditionU0126	-0.273234	-0.736503	0.466537	-5.95543	0.69232	0.128192	not significant	AIQDIGNATCTPK	36357	11	0.804	9;11	0.196;0.804
PMI_005213	PMI_005213-tr	K06947 polynucleotide 5'-hydroxyl-kinase GRC3/NOL9 (GRC3, NOL9)	conditionU0126	-0.273234	-0.736503	0.466537	-5.95543	0.69232	0.128192	not significant	AIQDIGNATCTPK	36357	11	0.804	9;11	0.196;0.804
PMI_011761	PMI_011761-tr	protein AED:0.32 eAED:0.32 QI:3255|0.92|0.85|1|0.69|0.85|14|0|750	conditionU0126	-0.215742	-0.572744	0.570632	-6.06015	0.713458	0.132106	not significant	AIQMMEEDSDDEEELPSDVDR	34717	9	0.999857	9;17	0.999857142857143;0.001
XP_038054613.1	XM_038198685.1	oxysterol-binding protein 1-like [Patiria miniata]	conditionU0126	-0.215742	-0.572744	0.570632	-6.06015	0.713458	0.132106	not significant	AIQMMEEDSDDEEELPSDVDR	34717	9	0.999857	9;17	0.999857142857143;0.001
PMI_011761	PMI_011761-tr	protein AED:0.32 eAED:0.32 QI:3255|0.92|0.85|1|0.69|0.85|14|0|750	conditionU0126	-0.224707	-0.597526	0.554163	-6.04595	0.708336	0.131157	not significant	AIQMMEEDSDDEEELPSDVDR	41294	9	0.999857	9;17	0.999857142857143;0.001
XP_038054613.1	XM_038198685.1	oxysterol-binding protein 1-like [Patiria miniata]	conditionU0126	-0.224707	-0.597526	0.554163	-6.04595	0.708336	0.131157	not significant	AIQMMEEDSDDEEELPSDVDR	41294	9	0.999857	9;17	0.999857142857143;0.001
PMI_011761	PMI_011761-tr	protein AED:0.32 eAED:0.32 QI:3255|0.92|0.85|1|0.69|0.85|14|0|750	conditionU0126	-0.263286	-0.706434	0.484789	-5.97657	0.693191	0.128353	not significant	AIQMMEEDSDDEEELPSDVDR	48173	9	0.999857	9;17	0.999857142857143;0.001
XP_038054613.1	XM_038198685.1	oxysterol-binding protein 1-like [Patiria miniata]	conditionU0126	-0.263286	-0.706434	0.484789	-5.97657	0.693191	0.128353	not significant	AIQMMEEDSDDEEELPSDVDR	48173	9	0.999857	9;17	0.999857142857143;0.001
XP_038044584.1	XM_038188656.1	K12168 E3 ubiquitin-protein ligase HECW2 (HECW2)	conditionU0126	-0.378954	-0.988688	0.329884	-5.74503	0.691766	0.128089	not significant	AISDIALQR	41813	3	1	3	1
PMI_016701	PMI_016701-tr	K12168 E3 ubiquitin-protein ligase HECW2 (HECW2)	conditionU0126	-0.378954	-0.988688	0.329884	-5.74503	0.691766	0.128089	not significant	AISDIALQR	41813	3	1	3	1
PMI_004702	PMI_004702-tr	K12168 E3 ubiquitin-protein ligase HECW2 (HECW2)	conditionU0126	-0.378954	-0.988688	0.329884	-5.74503	0.691766	0.128089	not significant	AISDIALQR	41813	3	1	3	1
XP_038052983.1	XM_038197055.1	K08796 BR serine/threonine kinase (BRSK)	conditionU0126	-0.226001	-0.605147	0.549148	-6.04146	0.706366	0.130793	not significant	AISDVTNGNASFN	40426	11	1	3;6;11	0.98;0.02;1
PMI_019471	PMI_019471-tr	K08796 BR serine/threonine kinase (BRSK)	conditionU0126	-0.226001	-0.605147	0.549148	-6.04146	0.706366	0.130793	not significant	AISDVTNGNASFN	40426	11	1	3;6;11	0.98;0.02;1
PMI_001625	PMI_001625-tr	protein AED:0.01 eAED:0.01 QI:948|0.87|0.91|1|0.90|0.85|34|3804|2155	conditionU0126	-0.565189	-1.49704	0.143721	-5.14919	0.691766	0.128089	not significant	AISTPVSSK	30478	7	0.6484	3;4;7;8	0.42625;0.2712;0.6484;0.1398
PMI_001625	PMI_001625-tr	protein AED:0.01 eAED:0.01 QI:948|0.87|0.91|1|0.90|0.85|34|3804|2155	conditionU0126	-0.607088	-1.60905	0.116964	-4.98897	0.691766	0.128089	not significant	AISTPVSSK	33115	7	0.6484	3;4;7;8	0.42625;0.2712;0.6484;0.1398
PMI_001625	PMI_001625-tr	protein AED:0.01 eAED:0.01 QI:948|0.87|0.91|1|0.90|0.85|34|3804|2155	conditionU0126	-0.535847	-1.41976	0.164892	-5.25386	0.691766	0.128089	not significant	AISTPVSSKK	31497	7	0.771333	3;4;7;8	0.27;0.711333333333333;0.771333333333333;0.0806666666666667
PMI_001625	PMI_001625-tr	protein AED:0.01 eAED:0.01 QI:948|0.87|0.91|1|0.90|0.85|34|3804|2155	conditionU0126	-0.646401	-1.71687	0.0952107	-4.8255	0.691766	0.128089	not significant	AISTPVSSKK	32554	7	0.771333	3;4;7;8	0.27;0.711333333333333;0.771333333333333;0.0806666666666667
PMI_026273	PMI_026273-tr	K18733 la-related protein 6 (LARP6)	conditionU0126	-0.33881	-0.846563	0.403229	-5.87084	0.691766	0.128089	not significant	AISVPQSKSPAHLSPSNTPK	41307	14	0.892333	3;7;9;14;16;18	0.005;0.237;0.758666666666667;0.892333333333333;0.104;0.336333333333333
PMI_026273	PMI_026273-tr	K18733 la-related protein 6 (LARP6)	conditionU0126	-0.411456	-1.0128	0.318394	-5.72186	0.691766	0.128089	not significant	AISVPQSKSPAHLSPSNTPK	39892	14	0.892333	3;7;9;14;16;18	0.005;0.237;0.758666666666667;0.892333333333333;0.104;0.336333333333333
XP_038045738.1	XM_038189810.1	K08871 bromodomain-containing protein 2 (BRD2)	conditionU0126	-0.497216	-1.30086	0.202158	-5.40528	0.691766	0.128089	not significant	AIVPNYDSEDEDMAKPMSYDEK	45136	8	0.632	6;8;18;19	0.367;0.632;0.001;0.001
PMI_002048	PMI_002048-tr	K14376 poly(A) polymerase (PAP)	conditionU0126	-0.56531	-1.33786	0.189929	-5.35943	0.691766	0.128089	not significant	AKADTEQDDSTLTTTEDQSVQR	25770	11	0.606	5;10;11	0.001;0.392;0.606
XP_038074837.1	XM_038218909.1	K14376 poly(A) polymerase (PAP)	conditionU0126	-0.589598	-1.43408	0.160793	-5.23483	0.691766	0.128089	not significant	AKADTEQDDSTLTTTEDQSVQR	25770	11	0.606	5;10;11	0.001;0.392;0.606
PMI_002680	PMI_002680-tr	protein AED:0.17 eAED:0.17 QI:433|0.73|0.77|0.85|0.91|0.85|35|1654|1759	conditionU0126	-0.415746	-1.10259	0.278041	-5.63099	0.691766	0.128089	not significant	AKDEEGDEPAIELEEADFSEEER	45917	19	1	19	1
PMI_006553	PMI_006553-tr	K06677 condensin complex subunit 1 (YCS4, CNAP1, CAPD2)	conditionU0126	-0.313095	-0.519647	0.606717	-6.0886	0.729458	0.135068	not significant	AKDSAFDSGNEK	26132	8	0.9725	4;8	0.0275;0.9725
PMI_003631	PMI_003631-tr	K17095 annexin A7/11 (ANXA7_11)	conditionU0126	-0.389702	-1.00029	0.324319	-5.73394	0.691766	0.128089	not significant	AKEEEEDSEEEFVVK	39231	8	1	8	1
XP_038071685.1	XM_038215757.1	K17095 annexin A7/11 (ANXA7_11)	conditionU0126	-0.389702	-1.00029	0.324319	-5.73394	0.691766	0.128089	not significant	AKEEEEDSEEEFVVK	39231	8	1	8	1
PMI_009025	PMI_009025-tr	K17095 annexin A7/11 (ANXA7_11)	conditionU0126	-0.389702	-1.00029	0.324319	-5.73394	0.691766	0.128089	not significant	AKEEEEDSEEEFVVK	39231	8	1	8	1
PMI_003631	PMI_003631-tr	K17095 annexin A7/11 (ANXA7_11)	conditionU0126	-0.225356	-0.570153	0.572368	-6.0616	0.714193	0.132242	not significant	AKEEEEDSEEEFVVKK	38005	8	1	8	1
XP_038071685.1	XM_038215757.1	K17095 annexin A7/11 (ANXA7_11)	conditionU0126	-0.225356	-0.570153	0.572368	-6.0616	0.714193	0.132242	not significant	AKEEEEDSEEEFVVKK	38005	8	1	8	1
PMI_009025	PMI_009025-tr	K17095 annexin A7/11 (ANXA7_11)	conditionU0126	-0.225356	-0.570153	0.572368	-6.0616	0.714193	0.132242	not significant	AKEEEEDSEEEFVVKK	38005	8	1	8	1
XP_038064451.1	XM_038208523.1	K10771 AP endonuclease 1 (APEX1)	conditionU0126	-0.579899	-1.37532	0.178134	-5.31183	0.691766	0.128089	not significant	AKEEETPSLK	27967	6	0.859	6;8	0.859;0.141
XP_038064268.1	XM_038208340.1	TBC1 domain family member 16-like [Patiria miniata]	conditionU0126	-0.330907	-0.865437	0.392938	-5.8552	0.691766	0.128089	not significant	AKEESLSSASSNPSSLPSPLR	42476	18	0.7275	5;7;8;10;11;14;15;18	0.23;0.584;0.077;0.028;0.0656666666666667;0.22475;0.24225;0.7275
XP_038064268.1	XM_038208340.1	TBC1 domain family member 16-like [Patiria miniata]	conditionU0126	-0.407079	-1.09416	0.28167	-5.63983	0.691766	0.128089	not significant	AKEESLSSASSNPSSLPSPLR	39393	18	0.7275	5;7;8;10;11;14;15;18	0.23;0.584;0.077;0.028;0.0656666666666667;0.22475;0.24225;0.7275
XP_038055484.1	XM_038199556.1	K16761 centrosomal protein CEP44 (CEP44)	conditionU0126	-1.14864	-2.8375	0.00765369	-2.66505	0.223517	0.041387	not significant	AKFESSGLPK	38650	6	0.921	5;6	0.079;0.921
XP_038055484.1	XM_038199556.1	K16761 centrosomal protein CEP44 (CEP44)	conditionU0126	-0.823472	-1.8941	0.0668483	-4.53788	0.691766	0.128089	not significant	AKFESSGLPKQESLESK	39305	13	0.999	13;16	0.999;0.001
XP_038056819.1	XM_038200891.1	K10779 transcriptional regulator ATRX (ATRX)	conditionU0126	-0.330544	-0.797275	0.430891	-5.91012	0.691766	0.128089	not significant	AKGSGDSDSSMEIIK	43741	4	0.818	4;7;9;10	0.818;0.405;0.368;0.409
XP_038050514.1	XM_038194586.1	K15026 translation initiation factor 2A (EIF2A); K15076 transcription elongation factor B, polypeptide 3 (TCEB3, ELOA)	conditionU0126	-0.864326	-2.23004	0.0325369	-3.93252	0.549406	0.10173	not significant	AKKDELVGSPFDSR	37038	9	0.8885	9;13	0.8885;0.1115
PMI_007702	PMI_007702-tr	K15026 translation initiation factor 2A (EIF2A); K15076 transcription elongation factor B, polypeptide 3 (TCEB3, ELOA)	conditionU0126	-0.864326	-2.23004	0.0325369	-3.93252	0.549406	0.10173	not significant	AKKDELVGSPFDSR	37038	9	0.8885	9;13	0.8885;0.1115
PMI_016806	PMI_016806-tr	protein AED:0.01 eAED:0.01 QI:161|1|1|1|1|1|4|1875|103	conditionU0126	-0.384863	-0.955316	0.346242	-5.77623	0.691766	0.128089	not significant	AKLQQENPDEGQGSES	24180	16	0.5255	14;16	0.4745;0.5255
XP_038061340.1	XM_038205412.1	K11294 nucleolin (NCL, NSR1)	conditionU0126	-0.379294	-1.00372	0.322688	-5.73065	0.691766	0.128089	not significant	AKPDDTPSPAAK	24751	6	0.716429	6;8	0.716428571428571;0.712142857142857
XP_038061340.1	XM_038205412.1	K11294 nucleolin (NCL, NSR1)	conditionU0126	-0.439603	-1.15092	0.257891	-5.57912	0.691766	0.128089	not significant	AKPDDTPSPAAK	23901	6	0.716429	6;8	0.716428571428571;0.712142857142857
XP_038071922.1	XM_038215994.1	K10896 fanconi anemia group M protein (FANCM); K12646 ATP-dependent RNA helicase DDX58 (DDX58, RIG-I)	conditionU0126	-0.225636	-0.554661	0.582801	-6.07014	0.719027	0.133137	not significant	AKPLVFSSDDDLESPLIR	53491	14	0.999	7;8;14	0.795;0.205;0.999
XP_038074793.1	XM_038218865.1	K16775 M-phase phosphoprotein 9 (MPHOSPH9, MPP9)	conditionU0126	-0.402768	-1.01885	0.315554	-5.71596	0.691766	0.128089	not significant	AKPQISPGLDR	31702	6	1	6	1
XP_038060624.1	XM_038204696.1	K19410 inner nuclear membrane protein Man1 (LEMD3)	conditionU0126	-0.568936	-1.50664	0.141249	-5.13585	0.691766	0.128089	not significant	AKPQTSYNGTADEHVDLLSK	39372	5;6	0.454	5;6;10	0.454;0.454;0.093
XP_038048748.1	XM_038192820.1	K00555 tRNA (guanine26-N2/guanine27-N2)-dimethyltransferase (TRMT1, trm1)	conditionU0126	-1.02716	-2.6897	0.0110533	-2.99161	0.277656	0.0514115	not significant	AKPSSSSETLEEK	28089	5	0.787	4;5;6	0.199;0.787;0.013
XP_038073943.1	XM_038218015.1	K15183 RNA polymerase II elongation factor ELL (ELL)	conditionU0126	-0.254011	-0.671376	0.506572	-6.00013	0.695662	0.128811	not significant	AKPVVGKQSPPSDVSSTSSGPDYLNK	40238	12	0.75	9;12;15;16;17	0.135;0.75;0.106;0.008;0.001
PMI_006298	PMI_006298-tr	K15183 RNA polymerase II elongation factor ELL (ELL)	conditionU0126	-0.254011	-0.671376	0.506572	-6.00013	0.695662	0.128811	not significant	AKPVVGKQSPPSDVSSTSSGPDYLNK	40238	12	0.75	9;12;15;16;17	0.135;0.75;0.106;0.008;0.001
XP_038054443.1	XM_038198515.1	K11418 histone deacetylase 11 (HDAC11)	conditionU0126	-0.378265	-0.873433	0.388628	-5.84848	0.691766	0.128089	not significant	AKQSPSQESSVDTGAANANPTSR	20600	4	0.8635	4;6;9;10	0.8635;0.13175;0.003;0.002
XP_038073541.1	XM_038217613.1	K10798 poly [ADP-ribose] polymerase (PARP)	conditionU0126	-2.01232	-5.33549	6.51577e-06	3.83739	0.00200434	0.000371129	down	AKQSVDEPDAK	23038	4	1	4	1
PMI_013717	PMI_013717-tr	K10798 poly [ADP-ribose] polymerase (PARP)	conditionU0126	-2.19408	-5.82103	1.53421e-06	5.18079	0.000707914	0.000131079	down	AKQSVDEPDAK	23038	4	1	4	1
XP_038054685.1	XM_038198757.1	LOW QUALITY PROTEIN: leucine-rich repeat-containing protein 43-like [Patiria miniata]	conditionU0126	-2.11597	-5.50459	3.93699e-06	4.30558	0.00139739	0.000258745	down	AKRPESQASDDEER	11857	9	0.923	6;9	0.577;0.923
XP_038054685.1	XM_038198757.1	LOW QUALITY PROTEIN: leucine-rich repeat-containing protein 43-like [Patiria miniata]	conditionU0126	0.702463	1.7827	0.0836747	-4.72136	0.691766	0.128089	not significant	AKRPESQASDDEER	10082	9	0.923	6;9	0.577;0.923
XP_038062216.1	XM_038206288.1	K10362 myosin XVIII (MYO18)	conditionU0126	-0.616696	-1.59849	0.119298	-5.00449	0.691766	0.128089	not significant	AKSDAQLDSEK	25263	3	1	3	1
PMI_028745	PMI_028745-tr	protein AED:0.00 eAED:0.00 QI:165|1|1|1|0.66|0.5|4|21|497	conditionU0126	-0.616696	-1.59849	0.119298	-5.00449	0.691766	0.128089	not significant	AKSDAQLDSEK	25263	3	1	3	1
XP_038044138.1	XM_038188210.1	K11274 chromosome transmission fidelity protein 4 (WDHD1, CTF4)	conditionU0126	-0.481295	-1.23323	0.226051	-5.48609	0.691766	0.128089	not significant	AKSPPEKPSEPK	26275	3	0.873	3;9	0.873;0.127
XP_038044252.1	XM_038188324.1	transport and Golgi organization protein 1 homolog isoform X4 [Patiria miniata]	conditionU0126	-0.529077	-1.37607	0.177904	-5.31086	0.691766	0.128089	not significant	AKTETAPLYKPSPSGR	31796	14	0.61	3;5;9;12;14	0.001;0.006;0.019;0.363;0.61
XP_038044250.1	XM_038188322.1	titin-like isoform X2 [Patiria miniata]	conditionU0126	-0.529077	-1.37607	0.177904	-5.31086	0.691766	0.128089	not significant	AKTETAPLYKPSPSGR	31796	14	0.61	3;5;9;12;14	0.001;0.006;0.019;0.363;0.61
PMI_016312	PMI_016312-tr	protein AED:0.06 eAED:0.06 QI:2650|0.78|0.95|1|1|0.95|20|3065|743	conditionU0126	-0.529077	-1.37607	0.177904	-5.31086	0.691766	0.128089	not significant	AKTETAPLYKPSPSGR	31796	14	0.61	3;5;9;12;14	0.001;0.006;0.019;0.363;0.61
XP_038047883.1	XM_038191955.1	K03164 DNA topoisomerase II (TOP2)	conditionU0126	-0.267649	-0.637767	0.527949	-6.02163	0.69953	0.129527	not significant	AKYSVSDEEDDDDEK	29925	6	0.9946	3;4;6	0.02375;0.786;0.9946
PMI_020012	PMI_020012-tr	K03164 DNA topoisomerase II (TOP2)	conditionU0126	-0.267649	-0.637767	0.527949	-6.02163	0.69953	0.129527	not significant	AKYSVSDEEDDDDEK	29925	6	0.9946	3;4;6	0.02375;0.786;0.9946
XP_038047883.1	XM_038191955.1	K03164 DNA topoisomerase II (TOP2)	conditionU0126	0.0477583	0.106972	0.915447	-6.21604	0.935504	0.173221	not significant	AKYSVSDEEDDDDEK	27867	6	0.9946	3;4;6	0.02375;0.786;0.9946
PMI_020012	PMI_020012-tr	K03164 DNA topoisomerase II (TOP2)	conditionU0126	0.0477583	0.106972	0.915447	-6.21604	0.935504	0.173221	not significant	AKYSVSDEEDDDDEK	27867	6	0.9946	3;4;6	0.02375;0.786;0.9946
XP_038047883.1	XM_038191955.1	K03164 DNA topoisomerase II (TOP2)	conditionU0126	0.233053	0.539178	0.593319	-6.07845	0.723662	0.133995	not significant	AKYSVSDEEDDDDEKFVPSPR	40130	19	1	3;4;6;19	0.051;0.689714285714286;0.581285714285714;1
PMI_020012	PMI_020012-tr	K03164 DNA topoisomerase II (TOP2)	conditionU0126	0.233053	0.539178	0.593319	-6.07845	0.723662	0.133995	not significant	AKYSVSDEEDDDDEKFVPSPR	40130	19	1	3;4;6;19	0.051;0.689714285714286;0.581285714285714;1
XP_038047883.1	XM_038191955.1	K03164 DNA topoisomerase II (TOP2)	conditionU0126	-0.434617	-1.12259	0.269569	-5.60978	0.691766	0.128089	not significant	AKYSVSDEEDDDDEKFVPSPR	41849	19	1	3;4;6;19	0.051;0.689714285714286;0.581285714285714;1
PMI_020012	PMI_020012-tr	K03164 DNA topoisomerase II (TOP2)	conditionU0126	-0.434617	-1.12259	0.269569	-5.60978	0.691766	0.128089	not significant	AKYSVSDEEDDDDEKFVPSPR	41849	19	1	3;4;6;19	0.051;0.689714285714286;0.581285714285714;1
XP_038070845.1	XM_038214917.1	K14794 ribosomal RNA-processing protein 12 (RRP12)	conditionU0126	-0.365672	-0.901406	0.37379	-5.82449	0.691766	0.128089	not significant	ALAHHNEDSGDFGISDDAESAGGETYK	38650	15	0.999	9;15;20;25;26	0.001;0.999;0.989;0.01;0.001
PMI_010630	PMI_010630-tr	K14794 ribosomal RNA-processing protein 12 (RRP12)	conditionU0126	-0.360802	-0.77521	0.443639	-5.92698	0.691766	0.128089	not significant	ALAHHNEDSGDFGISDDAESAGGETYK	38650	15	0.999	9;15;20;25;26	0.001;0.999;0.989;0.01;0.001
XP_038072845.1	XM_038216917.1	K16772 protein FAM161A (FAM161A)	conditionU0126	-0.500996	-1.32824	0.193052	-5.37146	0.691766	0.128089	not significant	ALANDNSESLSATSK	32766	11	0.506	7;9;11;13;14	0.001;0.476;0.506;0.014;0.003
PMI_009445	PMI_009445-tr	K16772 protein FAM161A (FAM161A)	conditionU0126	-0.500996	-1.32824	0.193052	-5.37146	0.691766	0.128089	not significant	ALANDNSESLSATSK	32766	11	0.506	7;9;11;13;14	0.001;0.476;0.506;0.014;0.003
PMI_012494	PMI_012494-tr	protein AED:0.15 eAED:0.15 QI:0|1|0.83|1|1|1|6|78|320	conditionU0126	-0.378473	-0.972815	0.337598	-5.75999	0.691766	0.128089	not significant	ALASSQEDAER	17698	5	0.983	4;5	0.017;0.983
XP_038053075.1	XM_038197147.1	dynamin-binding protein-like isoform X3 [Patiria miniata]	conditionU0126	-0.23296	-0.404136	0.688674	-6.14106	0.774147	0.143343	not significant	ALCEVDASSSPPTSEPSKPK	35702	10	0.727	8;9;10;13	0.028;0.244;0.727;0.001
XP_038053074.1	XM_038197146.1	dynamin-binding protein-like isoform X2 [Patiria miniata]	conditionU0126	-0.23296	-0.404136	0.688674	-6.14106	0.774147	0.143343	not significant	ALCEVDASSSPPTSEPSKPK	35702	10	0.727	8;9;10;13	0.028;0.244;0.727;0.001
PMI_004361	PMI_004361-tr	protein AED:0.08 eAED:0.08 QI:64|0.72|0.78|1|0.77|0.78|19|9|1602	conditionU0126	-0.23296	-0.404136	0.688674	-6.14106	0.774147	0.143343	not significant	ALCEVDASSSPPTSEPSKPK	35702	10	0.727	8;9;10;13	0.028;0.244;0.727;0.001
XP_038048217.1	XM_038192289.1	IQ domain-containing protein E-like isoform X1 [Patiria miniata]	conditionU0126	-0.316152	-0.838253	0.407814	-5.87762	0.691766	0.128089	not significant	ALDEAMSDLGDTPR	33817	7;12	1	7;12	1;1
XP_038048217.1	XM_038192289.1	IQ domain-containing protein E-like isoform X1 [Patiria miniata]	conditionU0126	-0.234761	-0.57145	0.571499	-6.06088	0.713979	0.132202	not significant	ALDEAMSDLGDTPR	46121	7;12	1	7;12	1;1
XP_038070938.1	XM_038215010.1	uncharacterized protein LOC119739888 [Patiria miniata]	conditionU0126	-0.633419	-1.66165	0.105889	-4.91034	0.691766	0.128089	not significant	ALDEKGSPTPEGNPGNDDLGK	35634	7	0.806	7;9	0.806;0.194
XP_038072282.1	XM_038216354.1	K04962 ryanodine receptor 2 (RYR2)	conditionU0126	-0.388799	-1.03219	0.309359	-5.70285	0.691766	0.128089	not significant	ALDGSGGTQNQTR	15658	5	0.9855	5;8;12	0.9855;0.0135;0.001
XP_038051863.1	XM_038195935.1	serrate RNA effector molecule homolog isoform X1 [Patiria miniata]	conditionU0126	-0.53881	-1.43847	0.159552	-5.22896	0.691766	0.128089	not significant	ALDQQFLSPR	43189	8	1	8	1
PMI_019849	PMI_019849-tr	protein AED:0.10 eAED:0.10 QI:0|0.77|0.73|0.89|0.94|0.89|19|1402|896	conditionU0126	-0.53881	-1.43847	0.159552	-5.22896	0.691766	0.128089	not significant	ALDQQFLSPR	43189	8	1	8	1
PMI_015420	PMI_015420-tr	protein AED:0.09 eAED:0.09 QI:0|0.71|0.73|1|0.92|0.86|15|1556|692	conditionU0126	-0.53881	-1.43847	0.159552	-5.22896	0.691766	0.128089	not significant	ALDQQFLSPR	43189	8	1	8	1
XP_038048089.1	XM_038192161.1	protein downstream neighbor of Son-like isoform X1 [Patiria miniata]	conditionU0126	-0.555867	-1.45692	0.154422	-5.20413	0.691766	0.128089	not significant	ALDSGEDEAVFTEGTER	42897	4	1	4	1
XP_038050399.1	XM_038194471.1	serine/arginine-rich splicing factor 4-like [Patiria miniata]	conditionU0126	-0.451917	-1.21672	0.232189	-5.50522	0.691766	0.128089	not significant	ALEAAASANDK	30095	7	1	7	1
PMI_003604	PMI_003604-tr	protein AED:0.07 eAED:0.07 QI:763|0.71|0.75|1|0.57|0.62|8|1002|253	conditionU0126	-0.451917	-1.21672	0.232189	-5.50522	0.691766	0.128089	not significant	ALEAAASANDK	30095	7	1	7	1
XP_038059978.1	XM_038204050.1	K04650 nuclear receptor co-repressor 1 (NCOR1, N-CoR)	conditionU0126	-0.414865	-1.03808	0.306647	-5.697	0.691766	0.128089	not significant	ALESQGQGGDKVSSSDEKR	21632	13	0.6	13;14;15	0.6;0.389;0.011
XP_038059983.1	XM_038204055.1	K04650 nuclear receptor co-repressor 1 (NCOR1, N-CoR)	conditionU0126	-0.414865	-1.03808	0.306647	-5.697	0.691766	0.128089	not significant	ALESQGQGGDKVSSSDEKR	21632	13	0.6	13;14;15	0.6;0.389;0.011
XP_038059014.1	XM_038203086.1	K02350 DNA polymerase zeta (REV3L, POLZ)	conditionU0126	-0.389241	-1.005	0.322083	-5.72942	0.691766	0.128089	not significant	ALGDGGTPNAR	18900	7	1	7	1
PMI_022570	PMI_022570-tr	protein AED:0.06 eAED:0.06 QI:722|1|1|1|0.33|0.5|4|994|175	conditionU0126	-0.186311	-0.409548	0.684737	-6.1389	0.772459	0.143031	not significant	ALGDTSK	25896	6	0.968	5;6	0.032;0.968
XP_038056696.1	XM_038200768.1	K15717 prostamide/prostaglandin F2alpha synthase (K15717)	conditionU0126	-0.480431	-1.23208	0.226473	-5.48743	0.691766	0.128089	not significant	ALGIDEPVPSLESPK	51982	13	0.8555	10;13	0.1445;0.8555
XP_038056696.1	XM_038200768.1	K15717 prostamide/prostaglandin F2alpha synthase (K15717)	conditionU0126	-0.344421	-0.878968	0.385662	-5.84379	0.691766	0.128089	not significant	ALGIDEPVPSLESPKK	50050	10;13	0.5	10;13	0.5;0.5
XP_038056696.1	XM_038200768.1	K15717 prostamide/prostaglandin F2alpha synthase (K15717)	conditionU0126	-0.560466	-1.42247	0.164109	-5.25027	0.691766	0.128089	not significant	ALGIDEPVPSLESPKKAEENK	47935	13	0.971	10;13	0.029;0.971
XP_038051992.1	XM_038196064.1	K08801 PAS domain containing serine/threonine kinase (PASK)	conditionU0126	-0.403374	-1.04627	0.302908	-5.68883	0.691766	0.128089	not significant	ALGLATSTPGDK	44799	8	0.81075	6;7;8	0.0686666666666667;0.63825;0.81075
PMI_012647	PMI_012647-tr	K08801 PAS domain containing serine/threonine kinase (PASK)	conditionU0126	-0.403374	-1.04627	0.302908	-5.68883	0.691766	0.128089	not significant	ALGLATSTPGDK	44799	8	0.81075	6;7;8	0.0686666666666667;0.63825;0.81075
XP_038051992.1	XM_038196064.1	K08801 PAS domain containing serine/threonine kinase (PASK)	conditionU0126	-0.351311	-0.920124	0.364068	-5.80803	0.691766	0.128089	not significant	ALGLATSTPGDK	41040	8	0.81075	6;7;8	0.0686666666666667;0.63825;0.81075
PMI_012647	PMI_012647-tr	K08801 PAS domain containing serine/threonine kinase (PASK)	conditionU0126	-0.351311	-0.920124	0.364068	-5.80803	0.691766	0.128089	not significant	ALGLATSTPGDK	41040	8	0.81075	6;7;8	0.0686666666666667;0.63825;0.81075
XP_038067390.1	XM_038211462.1	K16484 rotatin (RTTN)	conditionU0126	-0.232328	-0.533842	0.596966	-6.08126	0.724917	0.134228	not significant	ALHTNDLSSSPNSDVGCVK	34278	10	0.487	8;9;10;13	0.049;0.347;0.487;0.117
PMI_022011	PMI_022011-tr	protein AED:0.09 eAED:0.09 QI:252|0.7|0.72|0.90|1|1|11|0|2536	conditionU0126	4.74494e-05	0.000125308	0.999901	-6.2217	0.999901	0.185144	not significant	ALIDNMTKESPVASPVK	42352	14	0.9775	7;10;14	0.092;0.9305;0.9775
PMI_022011	PMI_022011-tr	protein AED:0.09 eAED:0.09 QI:252|0.7|0.72|0.90|1|1|11|0|2536	conditionU0126	0.0153395	0.0397353	0.968539	-6.22092	0.975857	0.180692	not significant	ALIDNMTKESPVASPVK	49607	14	0.9775	7;10;14	0.092;0.9305;0.9775
PMI_018334	PMI_018334-tr	K02731 20S proteasome subunit alpha 4 (PSMA7)	conditionU0126	-0.301176	-0.792642	0.433549	-5.9137	0.691766	0.128089	not significant	ALLEVVQSGAK	51702	8	1	8	1
PMI_019798	PMI_019798-tr	protein AED:0.03 eAED:0.03 QI:169|0.64|0.53|1|0.78|0.73|15|2403|728	conditionU0126	-0.70083	-1.76839	0.0860759	-4.74427	0.691766	0.128089	not significant	ALLQSATSQEELDHR	35645	7	0.5645	5;7;8	0.007;0.5645;0.4285
XP_038059897.1	XM_038203969.1	TRAF-type zinc finger domain-containing protein 1-like [Patiria miniata]	conditionU0126	-0.68715	-1.78595	0.0831372	-4.71614	0.691766	0.128089	not significant	ALLQSATSQEELDHR	35645	7	0.5645	5;7;8	0.007;0.5645;0.4285
XP_038079441.1	XM_038223513.1	dmX-like protein 2 isoform X2 [Patiria miniata]	conditionU0126	-0.41867	-1.10505	0.27699	-5.6284	0.691766	0.128089	not significant	ALLSGDNDSVNSLPEPENNFSTR	49966	9	0.939	4;9;12;21;22	0.0035;0.939;0.0545;0.002;0.002
PMI_020222	PMI_020222-tr	protein AED:0.29 eAED:0.31 QI:0|0.58|0.55|1|0.76|0.72|18|23|1786	conditionU0126	-0.41867	-1.10505	0.27699	-5.6284	0.691766	0.128089	not significant	ALLSGDNDSVNSLPEPENNFSTR	49966	9	0.939	4;9;12;21;22	0.0035;0.939;0.0545;0.002;0.002
XP_038079441.1	XM_038223513.1	dmX-like protein 2 isoform X2 [Patiria miniata]	conditionU0126	-0.228262	-0.609623	0.546213	-6.0388	0.705706	0.130671	not significant	ALLSGDNDSVNSLPEPENNFSTRPR	48771	9	0.9822	4;9;12	0.0255;0.9822;0.8076
PMI_020222	PMI_020222-tr	protein AED:0.29 eAED:0.31 QI:0|0.58|0.55|1|0.76|0.72|18|23|1786	conditionU0126	-0.228262	-0.609623	0.546213	-6.0388	0.705706	0.130671	not significant	ALLSGDNDSVNSLPEPENNFSTRPR	48771	9	0.9822	4;9;12	0.0255;0.9822;0.8076
XP_038079441.1	XM_038223513.1	dmX-like protein 2 isoform X2 [Patiria miniata]	conditionU0126	-0.664916	-1.76692	0.0863263	-4.74662	0.691766	0.128089	not significant	ALLSGDNDSVNSLPEPENNFSTRPR	46660	9	0.9822	4;9;12	0.0255;0.9822;0.8076
PMI_020222	PMI_020222-tr	protein AED:0.29 eAED:0.31 QI:0|0.58|0.55|1|0.76|0.72|18|23|1786	conditionU0126	-0.664916	-1.76692	0.0863263	-4.74662	0.691766	0.128089	not significant	ALLSGDNDSVNSLPEPENNFSTRPR	46660	9	0.9822	4;9;12	0.0255;0.9822;0.8076
XP_038073152.1	XM_038217224.1	K14813 metalloprotease ARX1 (ARX1)	conditionU0126	-0.410925	-1.07748	0.288942	-5.65713	0.691766	0.128089	not significant	ALLSLSANR	44884	6	1	6	1
PMI_005480	PMI_005480-tr	K14813 metalloprotease ARX1 (ARX1)	conditionU0126	-0.410925	-1.07748	0.288942	-5.65713	0.691766	0.128089	not significant	ALLSLSANR	44884	6	1	6	1
PMI_025306	PMI_025306-tr	K14813 metalloprotease ARX1 (ARX1)	conditionU0126	-0.410925	-1.07748	0.288942	-5.65713	0.691766	0.128089	not significant	ALLSLSANR	44884	6	1	6	1
XP_038056819.1	XM_038200891.1	K10779 transcriptional regulator ATRX (ATRX)	conditionU0126	-0.416322	-1.10026	0.27904	-5.63344	0.691766	0.128089	not significant	ALMEEISGMASDHSVEEPSTPK	51409	11	0.948071	7;11;14;19;20	0.0620769230769231;0.948071428571429;0.908642857142857;0.231071428571429;0.711928571428571
PMI_004436	PMI_004436-tr	K10779 transcriptional regulator ATRX (ATRX)	conditionU0126	-0.416322	-1.10026	0.27904	-5.63344	0.691766	0.128089	not significant	ALMEEISGMASDHSVEEPSTPK	51409	11	0.948071	7;11;14;19;20	0.0620769230769231;0.948071428571429;0.908642857142857;0.231071428571429;0.711928571428571
XP_038056819.1	XM_038200891.1	K10779 transcriptional regulator ATRX (ATRX)	conditionU0126	-0.781435	-2.03615	0.0496816	-4.29115	0.691766	0.128089	not significant	ALMEEISGMASDHSVEEPSTPK	53782	11	0.948071	7;11;14;19;20	0.0620769230769231;0.948071428571429;0.908642857142857;0.231071428571429;0.711928571428571
PMI_004436	PMI_004436-tr	K10779 transcriptional regulator ATRX (ATRX)	conditionU0126	-0.781435	-2.03615	0.0496816	-4.29115	0.691766	0.128089	not significant	ALMEEISGMASDHSVEEPSTPK	53782	11	0.948071	7;11;14;19;20	0.0620769230769231;0.948071428571429;0.908642857142857;0.231071428571429;0.711928571428571
XP_038056819.1	XM_038200891.1	K10779 transcriptional regulator ATRX (ATRX)	conditionU0126	-0.347735	-0.929428	0.359298	-5.79973	0.691766	0.128089	not significant	ALMEEISGMASDHSVEEPSTPK	52272	11	0.948071	7;11;14;19;20	0.0620769230769231;0.948071428571429;0.908642857142857;0.231071428571429;0.711928571428571
PMI_004436	PMI_004436-tr	K10779 transcriptional regulator ATRX (ATRX)	conditionU0126	-0.347735	-0.929428	0.359298	-5.79973	0.691766	0.128089	not significant	ALMEEISGMASDHSVEEPSTPK	52272	11	0.948071	7;11;14;19;20	0.0620769230769231;0.948071428571429;0.908642857142857;0.231071428571429;0.711928571428571
PMI_002403	PMI_002403-tr	protein AED:0.02 eAED:0.02 QI:2240|1|1|1|0.86|0.87|24|1640|398	conditionU0126	-0.336917	-0.905429	0.371686	-5.82098	0.691766	0.128089	not significant	ALNDFSSSEEDEVPISLDR	53807	6;8	0.773	6;7;8	0.773;0.453;0.773
XP_038069604.1	XM_038213676.1	TBC1 domain family member 31-like [Patiria miniata]	conditionU0126	-0.335529	-0.766113	0.448959	-5.93379	0.691766	0.128089	not significant	ALNDFSSSEEDEVPISLDR	53807	6;8	0.773	6;7;8	0.773;0.453;0.773
PMI_012494	PMI_012494-tr	protein AED:0.15 eAED:0.15 QI:0|1|0.83|1|1|1|6|78|320	conditionU0126	-0.397251	-1.03161	0.309623	-5.70342	0.691766	0.128089	not significant	ALNLTISNNSSK	46632	7	0.81	7;10;11	0.81;0.157;0.032
XP_038068770.1	XM_038212842.1	K01148 poly(A)-specific ribonuclease (PARN, PNLDC1)	conditionU0126	-0.258835	-0.687825	0.496285	-5.98922	0.695162	0.128718	not significant	ALNNATPEQPMDVAQPSTLGDHAISK	39801	6	0.982667	6;17;18	0.982666666666667;0.026;0.051
XP_038068770.1	XM_038212842.1	K01148 poly(A)-specific ribonuclease (PARN, PNLDC1)	conditionU0126	-0.279126	-0.734858	0.467525	-5.95661	0.69232	0.128192	not significant	ALNNATPEQPMDVAQPSTLGDHAISK	44900	6	0.982667	6;17;18	0.982666666666667;0.026;0.051
XP_038071480.1	XM_038215552.1	K11449 jumonji domain-containing protein 1C (JMJD1C); K15601 lysine-specific demethylase 3 (KDM3)	conditionU0126	-0.192775	-0.509347	0.613839	-6.0938	0.732358	0.135606	not significant	ALNNSPDKVPAINGLSPVLLNDK	54120	5	1	5	1
PMI_020532	PMI_020532-tr	K11449 jumonji domain-containing protein 1C (JMJD1C); K15601 lysine-specific demethylase 3 (KDM3)	conditionU0126	-0.192775	-0.509347	0.613839	-6.0938	0.732358	0.135606	not significant	ALNNSPDKVPAINGLSPVLLNDK	54120	5	1	5	1
PMI_012139	PMI_012139-tr	K11449 jumonji domain-containing protein 1C (JMJD1C); K15601 lysine-specific demethylase 3 (KDM3)	conditionU0126	-0.192775	-0.509347	0.613839	-6.0938	0.732358	0.135606	not significant	ALNNSPDKVPAINGLSPVLLNDK	54120	5	1	5	1
XP_038071480.1	XM_038215552.1	K11449 jumonji domain-containing protein 1C (JMJD1C); K15601 lysine-specific demethylase 3 (KDM3)	conditionU0126	-0.168837	-0.450312	0.655378	-6.12164	0.755747	0.139936	not significant	ALNNSPDKVPAINGLSPVLLNDKTPSESGK	53694	5;16	1	5;16	1;1
PMI_020532	PMI_020532-tr	K11449 jumonji domain-containing protein 1C (JMJD1C); K15601 lysine-specific demethylase 3 (KDM3)	conditionU0126	-0.168837	-0.450312	0.655378	-6.12164	0.755747	0.139936	not significant	ALNNSPDKVPAINGLSPVLLNDKTPSESGK	53694	5;16	1	5;16	1;1
PMI_012139	PMI_012139-tr	K11449 jumonji domain-containing protein 1C (JMJD1C); K15601 lysine-specific demethylase 3 (KDM3)	conditionU0126	-0.168837	-0.450312	0.655378	-6.12164	0.755747	0.139936	not significant	ALNNSPDKVPAINGLSPVLLNDKTPSESGK	53694	5;16	1	5;16	1;1
XP_038074139.1	XM_038218211.1	K19531 codanin-1 (CDAN1)	conditionU0126	-0.222833	-0.571017	0.571789	-6.06112	0.71413	0.13223	not significant	ALPSPDATPSPTQSSLGLEK	51744	10	0.8914	4;8;10;12;14;15	0.0734;0.6168;0.8914;0.018;0.001;0.001
XP_038074139.1	XM_038218211.1	K19531 codanin-1 (CDAN1)	conditionU0126	-0.381834	-1.00856	0.320395	-5.72597	0.691766	0.128089	not significant	ALPSPDATPSPTQSSLGLEK	49167	10	0.8914	4;8;10;12;14;15	0.0734;0.6168;0.8914;0.018;0.001;0.001
XP_038063081.1	XM_038207153.1	K01158 deoxyribonuclease II (DNASE2); K14850 ribosomal RNA-processing protein 8 (RRP8)	conditionU0126	-0.432385	-1.03465	0.308224	-5.70041	0.691766	0.128089	not significant	ALPSTATPVAQGEQNK	34001	7	0.9225	4;5;7	0.0385;0.0385;0.9225
XP_038056845.1	XM_038200917.1	AN1-type zinc finger protein 2A-like isoform X2 [Patiria miniata]	conditionU0126	-0.429363	-1.03107	0.309873	-5.70395	0.691766	0.128089	not significant	ALQESEREEQQR	13163	5	1	5	1
XP_038056846.1	XM_038200918.1	AN1-type zinc finger protein 2B-like isoform X3 [Patiria miniata]	conditionU0126	-0.429363	-1.03107	0.309873	-5.70395	0.691766	0.128089	not significant	ALQESEREEQQR	13163	5	1	5	1
PMI_015243	PMI_015243-tr	K08810 triple functional domain protein (TRIO); K15048 kalirin (KALRN)	conditionU0126	-0.549916	-1.44322	0.158219	-5.2226	0.691766	0.128089	not significant	ALQSPIQYQK	38464	4	1	4	1
XP_038071799.1	XM_038215871.1	K08810 triple functional domain protein (TRIO); K15048 kalirin (KALRN)	conditionU0126	-0.549916	-1.44322	0.158219	-5.2226	0.691766	0.128089	not significant	ALQSPIQYQK	38464	4	1	4	1
PMI_024615	PMI_024615-tr	K08810 triple functional domain protein (TRIO); K15048 kalirin (KALRN)	conditionU0126	-0.549916	-1.44322	0.158219	-5.2226	0.691766	0.128089	not significant	ALQSPIQYQK	38464	4	1	4	1
PMI_006719	PMI_006719-tr	K10410 dynein light intermediate chain, axonemal (DNALI)	conditionU0126	-0.3469	-0.921039	0.363597	-5.80722	0.691766	0.128089	not significant	ALRTSPQPPTNAGPVPNPPPK	36600	4;5	0.4665	4;5;10	0.4665;0.4665;0.067
PMI_022729	PMI_022729-tr	K10410 dynein light intermediate chain, axonemal (DNALI)	conditionU0126	-0.3469	-0.921039	0.363597	-5.80722	0.691766	0.128089	not significant	ALRTSPQPPTNAGPVPNPPPK	36600	4;5	0.4665	4;5;10	0.4665;0.4665;0.067
XP_038072635.1	XM_038216707.1	K10369 supervillin (SVIL)	conditionU0126	-0.774605	-1.83304	0.0756717	-4.63957	0.691766	0.128089	not significant	ALSLRDSDEEEESGVR	34093	7	0.979	3;7;13	0.501;0.979;0.02
XP_038072635.1	XM_038216707.1	K10369 supervillin (SVIL)	conditionU0126	-0.0599256	-0.154581	0.878077	-6.20988	0.907256	0.16799	not significant	ALSLRDSDEEEESGVR	30776	7	0.979	3;7;13	0.501;0.979;0.02
XP_038048089.1	XM_038192161.1	protein downstream neighbor of Son-like isoform X1 [Patiria miniata]	conditionU0126	-1.14674	-3.07138	0.00420318	-2.12761	0.151755	0.0280994	not significant	ALSVSSSGK	30776	5	0.614	5;6	0.614;0.386
XP_038076097.1	XM_038220169.1	SAFB-like transcription modulator [Patiria miniata]	conditionU0126	-0.51226	-1.35995	0.182904	-5.33151	0.691766	0.128089	not significant	ALTENGEDPNEIVFETPATPK	51317	19	0.949333	16;19	0.0506666666666667;0.949333333333333
PMI_023766	PMI_023766-tr	protein AED:0.02 eAED:0.02 QI:169|1|0.91|1|0.90|0.66|12|0|551	conditionU0126	-0.51226	-1.35995	0.182904	-5.33151	0.691766	0.128089	not significant	ALTENGEDPNEIVFETPATPK	51317	19	0.949333	16;19	0.0506666666666667;0.949333333333333
XP_038065145.1	XM_038209217.1	K17933 Rho GTPase-activating protein 33 (ARHGAP33, SNX26)	conditionU0126	-0.133055	-0.325603	0.746744	-6.16931	0.811271	0.150217	not significant	ALTPDFDTSAEEGASGK	45906	8	0.5345	3;8;9;15	0.49225;0.5345;0.47;0.0055
XP_038065145.1	XM_038209217.1	K17933 Rho GTPase-activating protein 33 (ARHGAP33, SNX26)	conditionU0126	-0.0582486	-0.146988	0.88402	-6.21101	0.911641	0.168802	not significant	ALTPDFDTSAEEGASGK	47730	8	0.5345	3;8;9;15	0.49225;0.5345;0.47;0.0055
XP_038065145.1	XM_038209217.1	K17933 Rho GTPase-activating protein 33 (ARHGAP33, SNX26)	conditionU0126	-0.119755	-0.286991	0.775882	-6.18099	0.831107	0.15389	not significant	ALTPDFDTSAEEGASGKR	43051	15	0.7485	3;8;9;15	0.436666666666667;0.27075;0.40325;0.7485
XP_038065145.1	XM_038209217.1	K17933 Rho GTPase-activating protein 33 (ARHGAP33, SNX26)	conditionU0126	-0.217889	-0.509018	0.614067	-6.09397	0.732358	0.135606	not significant	ALTPDFDTSAEEGASGKR	39709	15	0.7485	3;8;9;15	0.436666666666667;0.27075;0.40325;0.7485
PMI_023878	PMI_023878-tr	K05038 solute carrier family 6 (neurotransmitter transporter, amino acid) member 5/7/9/14 (SLC6A5S)	conditionU0126	-0.24423	-0.64641	0.522406	-6.0162	0.698569	0.129349	not significant	ALVNEDTTPVKEKLDSSGDENEER	42831	16	0.5395	7;8;16;17	0.2105;0.291;0.5395;0.459
PMI_023878	PMI_023878-tr	K05038 solute carrier family 6 (neurotransmitter transporter, amino acid) member 5/7/9/14 (SLC6A5S)	conditionU0126	-0.38901	-1.03616	0.307527	-5.69891	0.691766	0.128089	not significant	ALVNEDTTPVKEKLDSSGDENEER	41230	16	0.5395	7;8;16;17	0.2105;0.291;0.5395;0.459
XP_038072103.1	XM_038216175.1	K18406 tudor domain-containing protein 2 (TDRKH, TDRD2)	conditionU0126	-0.322332	-0.86071	0.395499	-5.85915	0.691766	0.128089	not significant	AMAHSPDNALGDR	15401	5	1	5	1
XP_038072103.1	XM_038216175.1	K18406 tudor domain-containing protein 2 (TDRKH, TDRD2)	conditionU0126	-0.315733	-0.83782	0.408053	-5.87797	0.691766	0.128089	not significant	AMAHSPDNALGDR	21452	5	1	5	1
XP_038072103.1	XM_038216175.1	K18406 tudor domain-containing protein 2 (TDRKH, TDRD2)	conditionU0126	-0.306962	-0.819409	0.418328	-5.89276	0.691766	0.128089	not significant	AMAHSPDNALGDRR	12424	5	1	5	1
XP_038072103.1	XM_038216175.1	K18406 tudor domain-containing protein 2 (TDRKH, TDRD2)	conditionU0126	-0.425909	-1.13292	0.265268	-5.59868	0.691766	0.128089	not significant	AMAHSPDNALGDRR	16949	5	1	5	1
XP_038066952.1	XM_038211024.1	K10750 chromatin assembly factor 1 subunit A (CHAF1A)	conditionU0126	-0.480076	-1.26852	0.213333	-5.44441	0.691766	0.128089	not significant	AMLSSQAAKPTASPTNVK	33249	13	0.80125	5;11;13;15	0.001;0.18575;0.80125;0.0125
XP_038066952.1	XM_038211024.1	K10750 chromatin assembly factor 1 subunit A (CHAF1A)	conditionU0126	-0.540875	-1.4217	0.164331	-5.25129	0.691766	0.128089	not significant	AMLSSQAAKPTASPTNVK	37574	13	0.80125	5;11;13;15	0.001;0.18575;0.80125;0.0125
XP_038071543.1	XM_038215615.1	K01792 glucose-6-phosphate 1-epimerase (E5.1.3.15)	conditionU0126	-0.46102	-1.22336	0.229705	-5.49755	0.691766	0.128089	not significant	AMSDFGDDEYPK	44090	3	1	3	1
XP_038053649.1	XM_038197721.1	uncharacterized protein KIAA0930 homolog isoform X3 [Patiria miniata]	conditionU0126	-0.371247	-0.956066	0.345869	-5.77554	0.691766	0.128089	not significant	AMSEDEQGITEGWR	36082	3	1	3	1
XP_038053649.1	XM_038197721.1	uncharacterized protein KIAA0930 homolog isoform X3 [Patiria miniata]	conditionU0126	-0.308809	-0.716534	0.478614	-5.96957	0.69232	0.128192	not significant	AMSEDEQGITEGWR	42753	3	1	3	1
XP_038075147.1	XM_038219219.1	K11320 E1A-binding protein p400 (EP400); K11661 helicase SRCAP (SRCAP)	conditionU0126	-0.583614	-1.53719	0.133612	-5.0929	0.691766	0.128089	not significant	AMSGAELADK	36489	3	1	3	1
PMI_011800	PMI_011800-tr	K16766 centrosomal protein CEP85 (CEP85)	conditionU0126	-0.469603	-1.24291	0.222507	-5.47476	0.691766	0.128089	not significant	AMSPGSYGTGVLHK	41341	3	0.728	3;6;7;9	0.728;0.239;0.032;0.001
XP_038049134.1	XM_038193206.1	K15144 mediator of RNA polymerase II transcription subunit 1 (MED1)	conditionU0126	-0.252149	-0.665786	0.510094	-6.00378	0.69685	0.129031	not significant	AMSPYSPGVPSPLGSGSR	47900	11	0.996	3;5;6;11;15;17	0.153;0.007;0.84;0.996;0.003;0.001
PMI_006224	PMI_006224-tr	K06677 condensin complex subunit 1 (YCS4, CNAP1, CAPD2)	conditionU0126	-0.289061	-0.720384	0.476272	-5.96687	0.69232	0.128192	not significant	AMTPDEPQDISGDVHGK	29743	11	1	11	1
PMI_006553	PMI_006553-tr	K06677 condensin complex subunit 1 (YCS4, CNAP1, CAPD2)	conditionU0126	-0.286815	-0.770065	0.446643	-5.93084	0.691766	0.128089	not significant	AMTPDEPQDISGDVHGK	29743	11	1	11	1
PMI_006224	PMI_006224-tr	K06677 condensin complex subunit 1 (YCS4, CNAP1, CAPD2)	conditionU0126	-0.436623	-1.05195	0.300331	-5.68313	0.691766	0.128089	not significant	AMTPDEPQDISGDVHGK	34651	11	1	11	1
PMI_006553	PMI_006553-tr	K06677 condensin complex subunit 1 (YCS4, CNAP1, CAPD2)	conditionU0126	-0.434377	-1.11041	0.274707	-5.62274	0.691766	0.128089	not significant	AMTPDEPQDISGDVHGK	34651	11	1	11	1
PMI_010934	PMI_010934-tr	protein AED:0.03 eAED:0.03 QI:698|0.75|0.88|0.88|0.87|0.77|9|524|417	conditionU0126	-0.432166	-1.13487	0.264464	-5.59658	0.691766	0.128089	not significant	AMVHTYCQQISPAQYEK	34353	11	0.997333	11;15	0.997333333333333;0.004
PMI_010934	PMI_010934-tr	protein AED:0.03 eAED:0.03 QI:698|0.75|0.88|0.88|0.87|0.77|9|524|417	conditionU0126	-0.568708	-1.52621	0.136319	-5.10843	0.691766	0.128089	not significant	AMVHTYCQQISPAQYEK	38567	11	0.997333	11;15	0.997333333333333;0.004
XP_038072711.1	XM_038216783.1	LOW QUALITY PROTEIN: neuroblast differentiation-associated protein AHNAK-like [Patiria miniata]	conditionU0126	-0.753794	-1.91802	0.063641	-4.49732	0.691766	0.128089	not significant	ANASAGGFVGR	27385	4	1	4	1
XP_038075674.1	XM_038219746.1	vesicle-associated protein-like [Patiria miniata]	conditionU0126	-0.753794	-1.91802	0.063641	-4.49732	0.691766	0.128089	not significant	ANASAGGFVGR	27385	4	1	4	1
XP_038075374.1	XM_038219446.1	neuroblast differentiation-associated protein AHNAK-like isoform X2 [Patiria miniata]	conditionU0126	-0.704997	-1.66944	0.104324	-4.8985	0.691766	0.128089	not significant	ANASAGGFVGR	27385	4	1	4	1
XP_038067318.1	XM_038211390.1	K16353 protein sidekick (SDK); K19599 cytokine receptor domeless (DOME)	conditionU0126	-0.282373	-0.750358	0.458263	-5.94541	0.691766	0.128089	not significant	ANASHISSPLISPR	34538	12	0.997	4;7;8;12	0.74;0.199;0.064;0.997
XP_038067317.1	XM_038211389.1	K16353 protein sidekick (SDK); K19599 cytokine receptor domeless (DOME)	conditionU0126	-0.282373	-0.750358	0.458263	-5.94541	0.691766	0.128089	not significant	ANASHISSPLISPR	34538	12	0.997	4;7;8;12	0.74;0.199;0.064;0.997
XP_038065163.1	XM_038209235.1	K05727 dedicator of cytokinesis protein 3 (DOCK3); K12367 dedicator of cytokinesis protein 2 (DOCK2); K13708 dedicator of cytokinesis protein 1 (DOCK1); K17707 dedicator of cytokinesis protein 5 (DOCK5)	conditionU0126	-0.303241	-0.795381	0.431976	-5.91159	0.691766	0.128089	not significant	ANASPLPRPLK	36170	4	1	4	1
XP_038072660.1	XM_038216732.1	K10407 kinesin light chain (KLC)	conditionU0126	-0.323096	-0.862235	0.394672	-5.85788	0.691766	0.128089	not significant	ANDDASSPIQLSQR	28352	7	0.851	6;7	0.149;0.851
PMI_025700	PMI_025700-tr	K10407 kinesin light chain (KLC)	conditionU0126	-0.323096	-0.862235	0.394672	-5.85788	0.691766	0.128089	not significant	ANDDASSPIQLSQR	28352	7	0.851	6;7	0.149;0.851
XP_038077389.1	XM_038221461.1	transmembrane protein 106B-like, partial [Patiria miniata]	conditionU0126	-0.78844	-1.93989	0.0608267	-4.45989	0.691766	0.128089	not significant	ANDVKDRLNSNPVSPAASAR	29879	10	0.998	10;14;18	0.998;0.501;0.501
PMI_006579	PMI_006579-tr	protein AED:0.11 eAED:0.11 QI:256|0.42|0.75|0.75|0.85|0.75|8|1095|424	conditionU0126	-0.78844	-1.93989	0.0608267	-4.45989	0.691766	0.128089	not significant	ANDVKDRLNSNPVSPAASAR	29879	10	0.998	10;14;18	0.998;0.501;0.501
PMI_016406	PMI_016406-tr	K09378 AT-binding transcription factor 1 (ATBF1); K09380 zinc finger homeobox protein 4 (ZFHX4)	conditionU0126	-0.227342	-0.545826	0.588792	-6.07491	0.721701	0.133632	not significant	ANESPTKR	11260	4	0.774	4;6	0.774;0.226
PMI_007501	PMI_007501-tr	K10609 cullin 4 (CUL4)	conditionU0126	-0.158761	-0.38892	0.69979	-6.14701	0.779817	0.144393	not significant	ANFSALSPSNNGFTSR	45085	7	0.99675	7;9	0.99675;0.006
XP_038048467.1	XM_038192539.1	protein HGV2-like isoform X1 [Patiria miniata]	conditionU0126	-0.449937	-1.10261	0.278031	-5.63097	0.691766	0.128089	not significant	ANGSAETAAMET	25283	4	0.995	4;7	0.995;0.005
XP_038048471.1	XM_038192543.1	K11291 nuclear autoantigenic sperm protein (NASP)	conditionU0126	-0.449937	-1.10261	0.278031	-5.63097	0.691766	0.128089	not significant	ANGSAETAAMET	25283	4	0.995	4;7	0.995;0.005
XP_038044742.1	XM_038188814.1	K17391 insulin-like growth factor 2 mRNA-binding protein 1 (IGF2BP1)	conditionU0126	-0.333665	-0.874344	0.388139	-5.84771	0.691766	0.128089	not significant	ANKEEEDAEQNPDDSEAEVMVK	30807	15	1	15	1
PMI_023316	PMI_023316-tr	K17391 insulin-like growth factor 2 mRNA-binding protein 1 (IGF2BP1)	conditionU0126	-0.333665	-0.874344	0.388139	-5.84771	0.691766	0.128089	not significant	ANKEEEDAEQNPDDSEAEVMVK	30807	15	1	15	1
XP_038044742.1	XM_038188814.1	K17391 insulin-like growth factor 2 mRNA-binding protein 1 (IGF2BP1)	conditionU0126	-0.389355	-0.982282	0.332983	-5.7511	0.691766	0.128089	not significant	ANKEEEDAEQNPDDSEAEVMVK	35771	15	1	15	1
PMI_023316	PMI_023316-tr	K17391 insulin-like growth factor 2 mRNA-binding protein 1 (IGF2BP1)	conditionU0126	-0.389355	-0.982282	0.332983	-5.7511	0.691766	0.128089	not significant	ANKEEEDAEQNPDDSEAEVMVK	35771	15	1	15	1
XP_038055691.1	XM_038199763.1	K14400 pre-mRNA cleavage complex 2 protein Pcf11 (PCF11)	conditionU0126	-0.275761	-0.722206	0.475165	-5.96559	0.69232	0.128192	not significant	ANLSGQEDKPAMVSK	36368	4	1	4	1
XP_038050849.1	XM_038194921.1	RAB11-binding protein RELCH-like [Patiria miniata]	conditionU0126	-0.35914	-0.947348	0.350227	-5.78353	0.691766	0.128089	not significant	ANLTEAAESEVPSPIHTTK	43738	13	0.726	4;9;13;17;18	0.002;0.2525;0.726;0.0145;0.0055
PMI_016516	PMI_016516-tr	protein AED:0.05 eAED:0.05 QI:0|0.91|0.92|0.96|1|1|25|2387|1120	conditionU0126	-0.35914	-0.947348	0.350227	-5.78353	0.691766	0.128089	not significant	ANLTEAAESEVPSPIHTTK	43738	13	0.726	4;9;13;17;18	0.002;0.2525;0.726;0.0145;0.0055
XP_038055089.1	XM_038199161.1	K07190 phosphorylase kinase alpha/beta subunit (PHKA_B)	conditionU0126	-0.384125	-0.988314	0.330064	-5.74538	0.691766	0.128089	not significant	ANLTPLSSEEQIAGTPK	46738	15	0.9985	4;7;8;15	0.824;0.172;0.007;0.9985
PMI_019665	PMI_019665-tr	K07190 phosphorylase kinase alpha/beta subunit (PHKA_B)	conditionU0126	-0.384125	-0.988314	0.330064	-5.74538	0.691766	0.128089	not significant	ANLTPLSSEEQIAGTPK	46738	15	0.9985	4;7;8;15	0.824;0.172;0.007;0.9985
XP_038055089.1	XM_038199161.1	K07190 phosphorylase kinase alpha/beta subunit (PHKA_B)	conditionU0126	-0.61844	-1.61227	0.11626	-4.98422	0.691766	0.128089	not significant	ANLTPLSSEEQIAGTPK	48794	15	0.9985	4;7;8;15	0.824;0.172;0.007;0.9985
PMI_019665	PMI_019665-tr	K07190 phosphorylase kinase alpha/beta subunit (PHKA_B)	conditionU0126	-0.61844	-1.61227	0.11626	-4.98422	0.691766	0.128089	not significant	ANLTPLSSEEQIAGTPK	48794	15	0.9985	4;7;8;15	0.824;0.172;0.007;0.9985
PMI_007386	PMI_007386-tr	protein AED:0.05 eAED:0.05 QI:450|1|1|1|1|1|20|2045|964	conditionU0126	-0.217688	-0.570932	0.571845	-6.06117	0.714141	0.132232	not significant	ANMGASTCSPNGNK	21649	9	0.693	6;7;9	0.0595;0.267333333333333;0.693
PMI_007386	PMI_007386-tr	protein AED:0.05 eAED:0.05 QI:450|1|1|1|1|1|20|2045|964	conditionU0126	-0.522978	-1.32441	0.194307	-5.37623	0.691766	0.128089	not significant	ANMGASTCSPNGNK	15136	9	0.693	6;7;9	0.0595;0.267333333333333;0.693
XP_038046388.1	XM_038190460.1	RNA-binding protein 20-like [Patiria miniata]	conditionU0126	-0.225831	-0.6046	0.549507	-6.04178	0.706532	0.130823	not significant	ANMQQASSGWGSPPGTGSTR	25855	12	0.862	8;12;16;18;19	0.004;0.862;0.041;0.051;0.041
XP_038046388.1	XM_038190460.1	RNA-binding protein 20-like [Patiria miniata]	conditionU0126	-0.308742	-0.815925	0.420291	-5.89552	0.691766	0.128089	not significant	ANMQQASSGWGSPPGTGSTRPSLLDMSGNLR	51320	12	1	12	1
XP_038073480.1	XM_038217552.1	K06115 spectrin beta (SPTB)	conditionU0126	-0.360298	-0.934214	0.356861	-5.79544	0.691766	0.128089	not significant	ANNQSPAQAASSFEK	38006	5	0.9995	5;11	0.9995;0.001
PMI_004948	PMI_004948-tr	K06115 spectrin beta (SPTB)	conditionU0126	-0.360298	-0.934214	0.356861	-5.79544	0.691766	0.128089	not significant	ANNQSPAQAASSFEK	38006	5	0.9995	5;11	0.9995;0.001
PMI_020679	PMI_020679-tr	K10862 tyrosyl-DNA phosphodiesterase 1 (TDP1)	conditionU0126	-0.417395	-0.75254	0.456968	-5.94381	0.691766	0.128089	not significant	ANNRTPGDLSENQTDSDKPK	22145	5	0.999	5;10	0.999;0.002
XP_038045909.1	XM_038189981.1	K10862 tyrosyl-DNA phosphodiesterase 1 (TDP1)	conditionU0126	-0.560952	-1.05822	0.297507	-5.6768	0.691766	0.128089	not significant	ANNRTPGDLSENQTDSDKPK	22145	5	0.999	5;10	0.999;0.002
PMI_023762	PMI_023762-tr	K10687 ubiquitin-conjugating enzyme E2 F (UBE2F)	conditionU0126	-0.544691	-1.37656	0.177755	-5.31024	0.691766	0.128089	not significant	ANNSLSSPQTSDNSK	22512	7	0.612167	4;6;7;10	0.302;0.402666666666667;0.612166666666667;0.002
PMI_010939	PMI_010939-tr	K10687 ubiquitin-conjugating enzyme E2 F (UBE2F)	conditionU0126	-0.544691	-1.37656	0.177755	-5.31024	0.691766	0.128089	not significant	ANNSLSSPQTSDNSK	22512	7	0.612167	4;6;7;10	0.302;0.402666666666667;0.612166666666667;0.002
PMI_023762	PMI_023762-tr	K10687 ubiquitin-conjugating enzyme E2 F (UBE2F)	conditionU0126	-0.327356	-0.845671	0.40372	-5.87157	0.691766	0.128089	not significant	ANNSLSSPQTSDNSK	21855	7	0.612167	4;6;7;10	0.302;0.402666666666667;0.612166666666667;0.002
PMI_010939	PMI_010939-tr	K10687 ubiquitin-conjugating enzyme E2 F (UBE2F)	conditionU0126	-0.327356	-0.845671	0.40372	-5.87157	0.691766	0.128089	not significant	ANNSLSSPQTSDNSK	21855	7	0.612167	4;6;7;10	0.302;0.402666666666667;0.612166666666667;0.002
PMI_023762	PMI_023762-tr	K10687 ubiquitin-conjugating enzyme E2 F (UBE2F)	conditionU0126	-0.16968	-0.409401	0.684844	-6.13895	0.772505	0.143039	not significant	ANNSLSSPQTSDNSKR	17067	7	0.82325	4;6;7;10;11;14	0.00966666666666667;0.16375;0.82325;0.00466666666666667;0.003;0.001
PMI_010939	PMI_010939-tr	K10687 ubiquitin-conjugating enzyme E2 F (UBE2F)	conditionU0126	-0.16968	-0.409401	0.684844	-6.13895	0.772505	0.143039	not significant	ANNSLSSPQTSDNSKR	17067	7	0.82325	4;6;7;10;11;14	0.00966666666666667;0.16375;0.82325;0.00466666666666667;0.003;0.001
XP_038076973.1	XM_038221045.1	treacle protein-like [Patiria miniata]	conditionU0126	0.92883	1.73007	0.0927956	-4.80487	0.691766	0.128089	not significant	ANPGSSALQR	19494	6	0.756	5;6	0.244;0.756
XP_038075551.1	XM_038219623.1	K11853 ubiquitin carboxyl-terminal hydrolase 34 (USP34)	conditionU0126	-0.308	-0.787455	0.436536	-5.91768	0.691766	0.128089	not significant	ANPPTCQPLHDDVSPSSTVSSLSR	38918	14	0.996	14;16;17	0.996;0.003;0.001
PMI_021859	PMI_021859-tr	protein AED:0.08 eAED:0.08 QI:734|1|1|1|0.85|1|15|2034|551	conditionU0126	-0.308	-0.787455	0.436536	-5.91768	0.691766	0.128089	not significant	ANPPTCQPLHDDVSPSSTVSSLSR	38918	14	0.996	14;16;17	0.996;0.003;0.001
XP_038075147.1	XM_038219219.1	K11320 E1A-binding protein p400 (EP400); K11661 helicase SRCAP (SRCAP)	conditionU0126	-0.301418	-0.801368	0.428551	-5.90695	0.691766	0.128089	not significant	ANPVPSSPSR	18212	7	0.986	6;7;9	0.002;0.986;0.0135
XP_038054727.1	XM_038198799.1	uncharacterized protein LOC119726954 [Patiria miniata]	conditionU0126	-0.283386	-0.704296	0.486103	-5.97804	0.693329	0.128379	not significant	ANQEESGKENANLEGSQK	23457	16	1	16	1
PMI_004535	PMI_004535-tr	K18467 vacuolar protein sorting-associated protein 29 (VPS29)	conditionU0126	-0.283386	-0.704296	0.486103	-5.97804	0.693329	0.128379	not significant	ANQEESGKENANLEGSQK	23457	16	1	16	1
XP_038071137.1	XM_038215209.1	K10402 kinesin family member 20 (KIF20)	conditionU0126	-0.492642	-1.29608	0.203781	-5.41112	0.691766	0.128089	not significant	ANRGETDLDQDENTLAAETPSASNR	28001	14	1	14;19;21;23	1;0.335333333333333;0.153666666666667;0.7665
XP_038071141.1	XM_038215213.1	K10402 kinesin family member 20 (KIF20)	conditionU0126	-0.492642	-1.29608	0.203781	-5.41112	0.691766	0.128089	not significant	ANRGETDLDQDENTLAAETPSASNR	28001	14	1	14;19;21;23	1;0.335333333333333;0.153666666666667;0.7665
XP_038071137.1	XM_038215209.1	K10402 kinesin family member 20 (KIF20)	conditionU0126	-0.556606	-1.40561	0.169022	-5.27249	0.691766	0.128089	not significant	ANRGETDLDQDENTLAAETPSASNR	29621	14	1	14;19;21;23	1;0.335333333333333;0.153666666666667;0.7665
XP_038071141.1	XM_038215213.1	K10402 kinesin family member 20 (KIF20)	conditionU0126	-0.556606	-1.40561	0.169022	-5.27249	0.691766	0.128089	not significant	ANRGETDLDQDENTLAAETPSASNR	29621	14	1	14;19;21;23	1;0.335333333333333;0.153666666666667;0.7665
XP_038052663.1	XM_038196735.1	K11491 condensin-2 complex subunit D3 (NCAPD3)	conditionU0126	-0.518539	-1.39295	0.172785	-5.28903	0.691766	0.128089	not significant	ANRPISLAAQAIVNSAR	41226	15	1	15	1
XP_038069574.1	XM_038213646.1	K19948 MICAL-like protein 1 (MICALL1)	conditionU0126	-0.389558	-1.02405	0.313131	-5.71087	0.691766	0.128089	not significant	ANSDVATKPVPSPR	29522	12	0.9995	3;7;12	0.8965;0.0696666666666667;0.9995
XP_038069574.1	XM_038213646.1	K19948 MICAL-like protein 1 (MICALL1)	conditionU0126	-0.406487	-1.05606	0.298478	-5.67898	0.691766	0.128089	not significant	ANSDVATKPVPSPR	26356	12	0.9995	3;7;12	0.8965;0.0696666666666667;0.9995
XP_038073649.1	XM_038217721.1	protein shank-like isoform X1 [Patiria miniata]	conditionU0126	-0.399817	-1.06297	0.295378	-5.67198	0.691766	0.128089	not significant	ANSFDSLEAK	40532	3	0.866667	3;6	0.866666666666667;0.133333333333333
XP_038073650.1	XM_038217722.1	protein shank-like isoform X2 [Patiria miniata]	conditionU0126	-0.399817	-1.06297	0.295378	-5.67198	0.691766	0.128089	not significant	ANSFDSLEAK	40532	3	0.866667	3;6	0.866666666666667;0.133333333333333
XP_038073649.1	XM_038217721.1	protein shank-like isoform X1 [Patiria miniata]	conditionU0126	-0.2435	-0.640742	0.526037	-6.01977	0.699453	0.129513	not significant	ANSFDSLEAKSPLQLALAAR	54342	11	0.942	3;6;11	0.867;0.19;0.942
XP_038073650.1	XM_038217722.1	protein shank-like isoform X2 [Patiria miniata]	conditionU0126	-0.2435	-0.640742	0.526037	-6.01977	0.699453	0.129513	not significant	ANSFDSLEAKSPLQLALAAR	54342	11	0.942	3;6;11	0.867;0.19;0.942
XP_038058946.1	XM_038203018.1	K07466 replication factor A1 (RFA1, RPA1, rpa)	conditionU0126	-0.24135	-0.64118	0.525756	-6.01949	0.699453	0.129513	not significant	ANSFPGAGGSFNK	41259	3;10	1	3;10	1;1
XP_038058945.1	XM_038203017.1	K07466 replication factor A1 (RFA1, RPA1, rpa)	conditionU0126	-0.302655	-0.815628	0.420459	-5.89576	0.691766	0.128089	not significant	ANSFPGAGGSFNK	41259	3;10	1	3;10	1;1
XP_038064551.1	XM_038208623.1	K06276 3-phosphoinositide dependent protein kinase-1 (PDPK1)	conditionU0126	-0.366585	-0.944033	0.351893	-5.78655	0.691766	0.128089	not significant	ANSFVGTAQYVSPELLTEK	54057	3	0.997	3;7	0.997;0.006
PMI_017026	PMI_017026-tr	K06276 3-phosphoinositide dependent protein kinase-1 (PDPK1)	conditionU0126	-0.366585	-0.944033	0.351893	-5.78655	0.691766	0.128089	not significant	ANSFVGTAQYVSPELLTEK	54057	3	0.997	3;7	0.997;0.006
PMI_000518	PMI_000518-tr	protein AED:0.02 eAED:0.02 QI:0|0.85|0.88|0.94|1|1|142|0|10267	conditionU0126	-0.33125	-0.882425	0.383818	-5.84084	0.691766	0.128089	not significant	ANSFVQQCDPVEAQVIK	49505	3	1	3	1
XP_038057319.1	XM_038201391.1	uncharacterized protein LOC119728943 [Patiria miniata]	conditionU0126	-0.347156	-0.927653	0.360205	-5.80132	0.691766	0.128089	not significant	ANSFVQQCDPVEAQVIK	49505	3	1	3	1
XP_038064193.1	XM_038208265.1	K16739 nuclear distribution protein NudE-like 1 (NDEL1)	conditionU0126	-0.265886	-0.715608	0.479178	-5.97021	0.692373	0.128202	not significant	ANSPVDSPR	12705	3;7	1	3;7	1;1
PMI_012412	PMI_012412-tr	K06560 mannose receptor, C type (MRC, CD206, CD280); K16738 nuclear distribution protein NudE (NDE1, NUDE); K16739 nuclear distribution protein NudE-like 1 (NDEL1)	conditionU0126	-0.265886	-0.715608	0.479178	-5.97021	0.692373	0.128202	not significant	ANSPVDSPR	12705	3;7	1	3;7	1;1
XP_038045692.1	XM_038189764.1	pleckstrin homology domain-containing family A member 1-like isoform X1 [Patiria miniata]	conditionU0126	-0.278972	-0.728485	0.471364	-5.96115	0.69232	0.128192	not significant	ANSQANSSPKSPVR	16665	11	0.992	3;7;8;11	0.0015;0.2325;0.519;0.992
XP_038045694.1	XM_038189766.1	pleckstrin homology domain-containing family A member 1-like isoform X3 [Patiria miniata]	conditionU0126	-0.278972	-0.728485	0.471364	-5.96115	0.69232	0.128192	not significant	ANSQANSSPKSPVR	16665	11	0.992	3;7;8;11	0.0015;0.2325;0.519;0.992
PMI_023455	PMI_023455-tr	protein AED:0.49 eAED:0.49 QI:0|0.6|0.5|0.83|0.6|0.83|6|0|203	conditionU0126	-0.278972	-0.728485	0.471364	-5.96115	0.69232	0.128192	not significant	ANSQANSSPKSPVR	16665	11	0.992	3;7;8;11	0.0015;0.2325;0.519;0.992
PMI_028247	PMI_028247-tr	protein AED:0.00 eAED:0.00 QI:71|1|1|1|0.25|0.6|5|0|166	conditionU0126	-0.278972	-0.728485	0.471364	-5.96115	0.69232	0.128192	not significant	ANSQANSSPKSPVR	16665	11	0.992	3;7;8;11	0.0015;0.2325;0.519;0.992
XP_038045692.1	XM_038189764.1	pleckstrin homology domain-containing family A member 1-like isoform X1 [Patiria miniata]	conditionU0126	-0.256755	-0.661664	0.5127	-6.00646	0.696895	0.129039	not significant	ANSQANSSPKSPVR	14995	11	0.992	3;7;8;11	0.0015;0.2325;0.519;0.992
XP_038045694.1	XM_038189766.1	pleckstrin homology domain-containing family A member 1-like isoform X3 [Patiria miniata]	conditionU0126	-0.256755	-0.661664	0.5127	-6.00646	0.696895	0.129039	not significant	ANSQANSSPKSPVR	14995	11	0.992	3;7;8;11	0.0015;0.2325;0.519;0.992
PMI_023455	PMI_023455-tr	protein AED:0.49 eAED:0.49 QI:0|0.6|0.5|0.83|0.6|0.83|6|0|203	conditionU0126	-0.256755	-0.661664	0.5127	-6.00646	0.696895	0.129039	not significant	ANSQANSSPKSPVR	14995	11	0.992	3;7;8;11	0.0015;0.2325;0.519;0.992
PMI_028247	PMI_028247-tr	protein AED:0.00 eAED:0.00 QI:71|1|1|1|0.25|0.6|5|0|166	conditionU0126	-0.256755	-0.661664	0.5127	-6.00646	0.696895	0.129039	not significant	ANSQANSSPKSPVR	14995	11	0.992	3;7;8;11	0.0015;0.2325;0.519;0.992
XP_038064371.1	XM_038208443.1	voltage-dependent T-type calcium channel subunit alpha-1I-like isoform X5 [Patiria miniata]	conditionU0126	-0.165304	-0.442504	0.660961	-6.12507	0.759149	0.140566	not significant	ANSSDENDPETPLTPLLK	53714	4	0.695	3;4	0.305;0.695
PMI_012001	PMI_012001-tr	K04854 voltage-dependent calcium channel T type alpha-1G (CACNA1G); K04855 voltage-dependent calcium channel T type alpha-1H (CACNA1H); K04856 voltage-dependent calcium channel T type alpha-1I (CACNA1I)	conditionU0126	-0.165304	-0.442504	0.660961	-6.12507	0.759149	0.140566	not significant	ANSSDENDPETPLTPLLK	53714	4	0.695	3;4	0.305;0.695
XP_038076603.1	XM_038220675.1	K00671 glycylpeptide N-tetradecanoyltransferase (NMT)	conditionU0126	-0.246177	-0.618788	0.540229	-6.03329	0.703501	0.130262	not significant	ANSTAVAVTANGDENDGASTSGTK	29004	19	0.8375	19;20;21;23	0.8375;0.134;0.027;0.0015
PMI_017821	PMI_017821-tr	K00671 glycylpeptide N-tetradecanoyltransferase (NMT)	conditionU0126	-0.246177	-0.618788	0.540229	-6.03329	0.703501	0.130262	not significant	ANSTAVAVTANGDENDGASTSGTK	29004	19	0.8375	19;20;21;23	0.8375;0.134;0.027;0.0015
PMI_029187	PMI_029187-tr	K09549 prefoldin subunit 2 (PFDN2)	conditionU0126	-0.274892	-0.701806	0.487634	-5.97975	0.693583	0.128426	not significant	ANTQGVLVTSGT	33835	12	0.777	9;10;12	0.002;0.22;0.777
XP_038065761.1	XM_038209833.1	K09549 prefoldin subunit 2 (PFDN2)	conditionU0126	-0.243212	-0.631824	0.531778	-6.02532	0.700434	0.129694	not significant	ANTQGVLVTSGT	33835	12	0.777	9;10;12	0.002;0.22;0.777
XP_038064229.1	XM_038208301.1	K12471 epsin (EPN)	conditionU0126	-0.436018	-1.13113	0.266012	-5.60062	0.691766	0.128089	not significant	ANTTAPTPPNNSNGNLFSSSSR	34836	7	0.998	3;4;7;12;18;19;20;21	0.001;0.003;0.998;0.871;0.028;0.034;0.034;0.034
XP_038064230.1	XM_038208302.1	K12471 epsin (EPN)	conditionU0126	-0.436018	-1.13113	0.266012	-5.60062	0.691766	0.128089	not significant	ANTTAPTPPNNSNGNLFSSSSR	34836	7	0.998	3;4;7;12;18;19;20;21	0.001;0.003;0.998;0.871;0.028;0.034;0.034;0.034
PMI_012208	PMI_012208-tr	K10416 dynein light intermediate chain 1, cytosolic (DYNC1LI, DNCLI)	conditionU0126	-0.311542	-0.818607	0.41878	-5.8934	0.691766	0.128089	not significant	ANVASVSPITPSGK	39372	10	0.821455	5;7;10;12	0.0769;0.816857142857143;0.821454545454545;0.0588571428571429
PMI_012208	PMI_012208-tr	K10416 dynein light intermediate chain 1, cytosolic (DYNC1LI, DNCLI)	conditionU0126	-0.262648	-0.681787	0.500047	-5.99326	0.695162	0.128718	not significant	ANVASVSPITPSGK	38993	10	0.821455	5;7;10;12	0.0769;0.816857142857143;0.821454545454545;0.0588571428571429
PMI_012208	PMI_012208-tr	K10416 dynein light intermediate chain 1, cytosolic (DYNC1LI, DNCLI)	conditionU0126	-0.507112	-1.21623	0.232374	-5.50579	0.691766	0.128089	not significant	ANVASVSPITPSGKGK	38124	7	0.958	5;7;10;12	0.036;0.958;0.957;0.049
XP_038056512.1	XM_038200584.1	K05678 ATP-binding cassette, subfamily D (ALD), member 4 (ABCD4, PXMP1L)	conditionU0126	-0.467786	-1.24258	0.222626	-5.47515	0.691766	0.128089	not significant	ANYGSPVQLPDR	36147	5	1	5	1
PMI_006465	PMI_006465-tr	K05678 ATP-binding cassette, subfamily D (ALD), member 4 (ABCD4, PXMP1L)	conditionU0126	-0.467786	-1.24258	0.222626	-5.47515	0.691766	0.128089	not significant	ANYGSPVQLPDR	36147	5	1	5	1
XP_038056512.1	XM_038200584.1	K05678 ATP-binding cassette, subfamily D (ALD), member 4 (ABCD4, PXMP1L)	conditionU0126	-0.333448	-0.86493	0.393211	-5.85563	0.691766	0.128089	not significant	ANYGSPVQLPDRQELLCNNK	45274	5	1	5	1
XP_038051591.1	XM_038195663.1	death-inducer obliterator 1-like [Patiria miniata]	conditionU0126	-0.122736	-0.327609	0.745241	-6.16867	0.80998	0.149978	not significant	APADSSTAIVDDQGGATPTKDEPQSK	33888	17	0.8915	5;6;7;17;19;25	0.001;0.001;0.001;0.8915;0.1055;0.003
PMI_009832	PMI_009832-tr	K09276 Y-box-binding protein 1 (YBX1, NSEP1); K09277 Y-box-binding protein 2 (YBX2)	conditionU0126	-0.153723	-0.388472	0.700118	-6.14718	0.779971	0.144422	not significant	APADTSENKE	19208	6	0.74575	5;6	0.25425;0.74575
PMI_008146	PMI_008146-tr	K08773 RalA-binding protein 1 (RALBP1)	conditionU0126	-0.411307	-1.08827	0.28422	-5.64596	0.691766	0.128089	not significant	APADVQPSADEETPAK	31349	13	0.953	8;13	0.713666666666667;0.953
XP_038058359.1	XM_038202431.1	K08773 RalA-binding protein 1 (RALBP1)	conditionU0126	-0.42401	-1.08223	0.286858	-5.65223	0.691766	0.128089	not significant	APADVQPSADEETPAK	31349	13	0.953	8;13	0.713666666666667;0.953
XP_038058356.1	XM_038202428.1	K08773 RalA-binding protein 1 (RALBP1)	conditionU0126	-0.42401	-1.08223	0.286858	-5.65223	0.691766	0.128089	not significant	APADVQPSADEETPAK	31349	13	0.953	8;13	0.713666666666667;0.953
PMI_008146	PMI_008146-tr	K08773 RalA-binding protein 1 (RALBP1)	conditionU0126	-0.284444	-0.749806	0.458591	-5.94581	0.691766	0.128089	not significant	APADVQPSADEETPAK	29493	13	0.953	8;13	0.713666666666667;0.953
XP_038058359.1	XM_038202431.1	K08773 RalA-binding protein 1 (RALBP1)	conditionU0126	-0.297147	-0.795258	0.432047	-5.91168	0.691766	0.128089	not significant	APADVQPSADEETPAK	29493	13	0.953	8;13	0.713666666666667;0.953
XP_038058356.1	XM_038202428.1	K08773 RalA-binding protein 1 (RALBP1)	conditionU0126	-0.297147	-0.795258	0.432047	-5.91168	0.691766	0.128089	not significant	APADVQPSADEETPAK	29493	13	0.953	8;13	0.713666666666667;0.953
XP_038078091.1	XM_038222163.1	K12470 SH3 domain-containing kinase-binding protein 1 (SH3KBP1, CIN85); K13738 CD2-associated protein (CD2AP)	conditionU0126	-0.549697	-1.47422	0.149733	-5.1806	0.691766	0.128089	not significant	APAEPSPAQSPAGSR	19423	6	1	6;10;14	1;0.995333333333333;0.007
XP_038078097.1	XM_038222169.1	K12470 SH3 domain-containing kinase-binding protein 1 (SH3KBP1, CIN85); K13738 CD2-associated protein (CD2AP)	conditionU0126	-0.549697	-1.47422	0.149733	-5.1806	0.691766	0.128089	not significant	APAEPSPAQSPAGSR	19423	6	1	6;10;14	1;0.995333333333333;0.007
XP_038078091.1	XM_038222163.1	K12470 SH3 domain-containing kinase-binding protein 1 (SH3KBP1, CIN85); K13738 CD2-associated protein (CD2AP)	conditionU0126	-0.604584	-1.46452	0.152349	-5.19383	0.691766	0.128089	not significant	APAEPSPAQSPAGSR	19053	6	1	6;10;14	1;0.995333333333333;0.007
XP_038078097.1	XM_038222169.1	K12470 SH3 domain-containing kinase-binding protein 1 (SH3KBP1, CIN85); K13738 CD2-associated protein (CD2AP)	conditionU0126	-0.604584	-1.46452	0.152349	-5.19383	0.691766	0.128089	not significant	APAEPSPAQSPAGSR	19053	6	1	6;10;14	1;0.995333333333333;0.007
XP_038078091.1	XM_038222163.1	K12470 SH3 domain-containing kinase-binding protein 1 (SH3KBP1, CIN85); K13738 CD2-associated protein (CD2AP)	conditionU0126	-0.429765	-1.08563	0.28537	-5.6487	0.691766	0.128089	not significant	APAEPSPAQSPAGSRPTSLASDAAINATNAQVEELK	50702	6	0.829	6;10;14;17;18;21	0.829;0.692;0.155;0.147;0.141;0.036
XP_038078097.1	XM_038222169.1	K12470 SH3 domain-containing kinase-binding protein 1 (SH3KBP1, CIN85); K13738 CD2-associated protein (CD2AP)	conditionU0126	-0.429765	-1.08563	0.28537	-5.6487	0.691766	0.128089	not significant	APAEPSPAQSPAGSRPTSLASDAAINATNAQVEELK	50702	6	0.829	6;10;14;17;18;21	0.829;0.692;0.155;0.147;0.141;0.036
XP_038078091.1	XM_038222163.1	K12470 SH3 domain-containing kinase-binding protein 1 (SH3KBP1, CIN85); K13738 CD2-associated protein (CD2AP)	conditionU0126	-0.469749	-1.0217	0.314224	-5.71317	0.691766	0.128089	not significant	APAEPSPAQSPAGSRPTSLASDAAINATNAQVEELKK	48328	10	0.7435	6;10;14;17;18;21	0.016;0.7435;0.072;0.0825;0.0825;0.006
XP_038078097.1	XM_038222169.1	K12470 SH3 domain-containing kinase-binding protein 1 (SH3KBP1, CIN85); K13738 CD2-associated protein (CD2AP)	conditionU0126	-0.469749	-1.0217	0.314224	-5.71317	0.691766	0.128089	not significant	APAEPSPAQSPAGSRPTSLASDAAINATNAQVEELKK	48328	10	0.7435	6;10;14;17;18;21	0.016;0.7435;0.072;0.0825;0.0825;0.006
XP_038046958.1	XM_038191030.1	EH domain-binding protein 1-like isoform X1 [Patiria miniata]	conditionU0126	-0.226853	-0.577981	0.567131	-6.0572	0.712148	0.131863	not significant	APAPPSASPNALAQLFQSQAVGSNQMR	54519	8	0.746	6;8	0.253;0.746
XP_038057548.1	XM_038201620.1	proteoglycan 4-like [Patiria miniata]	conditionU0126	-0.348642	-0.846914	0.403036	-5.87055	0.691766	0.128089	not significant	APAVPTPEGSPAK	35057	10	0.99925	6;10	0.334333333333333;0.99925
XP_038057548.1	XM_038201620.1	proteoglycan 4-like [Patiria miniata]	conditionU0126	-0.0588551	-0.144063	0.886312	-6.21143	0.91343	0.169133	not significant	APAVPTPEGSPAK	36215	10	0.99925	6;10	0.334333333333333;0.99925
XP_038057548.1	XM_038201620.1	proteoglycan 4-like [Patiria miniata]	conditionU0126	-0.248778	-0.614261	0.54318	-6.03602	0.704633	0.130472	not significant	APAVPTPEGSPAKK	33731	10	0.852	6;10	0.148;0.852
PMI_018193	PMI_018193-tr	protein AED:0.08 eAED:0.08 QI:216|1|1|1|0.81|0.76|17|1285|848	conditionU0126	-0.344941	-0.882709	0.383666	-5.8406	0.691766	0.128089	not significant	APDSPNLSAK	31170	4	0.999	4;8	0.999;0.001
XP_038067617.1	XM_038211689.1	K08601 ubiquitin thioesterase (CYLD, USLP2)	conditionU0126	-0.614872	-1.5776	0.124028	-5.03495	0.691766	0.128089	not significant	APEEYQDLYTKEPSPNLPSK	46576	14	0.862	5;9;10;14;19	0.003;0.03;0.08;0.862;0.024
XP_038076766.1	XM_038220838.1	transcriptional repressor CTCF-like [Patiria miniata]	conditionU0126	-0.347904	-0.927541	0.360262	-5.80142	0.691766	0.128089	not significant	APEGSAEQETDSDDGLPTMVQPQLK	50307	12	0.8445	5;10;12;18	0.002;0.5315;0.8445;0.123
XP_038076766.1	XM_038220838.1	transcriptional repressor CTCF-like [Patiria miniata]	conditionU0126	-0.358765	-0.929827	0.359094	-5.79938	0.691766	0.128089	not significant	APEGSAEQETDSDDGLPTMVQPQLK	51753	12	0.8445	5;10;12;18	0.002;0.5315;0.8445;0.123
XP_038044584.1	XM_038188656.1	K12168 E3 ubiquitin-protein ligase HECW2 (HECW2)	conditionU0126	-0.546698	-1.4468	0.15722	-5.21779	0.691766	0.128089	not significant	APETPTEDITHPITHEQLSAAAR	38448	4	0.798	4;6;10;14;19	0.798;0.202;0.001;0.303;0.696
PMI_016701	PMI_016701-tr	K12168 E3 ubiquitin-protein ligase HECW2 (HECW2)	conditionU0126	-0.546698	-1.4468	0.15722	-5.21779	0.691766	0.128089	not significant	APETPTEDITHPITHEQLSAAAR	38448	4	0.798	4;6;10;14;19	0.798;0.202;0.001;0.303;0.696
PMI_004702	PMI_004702-tr	K12168 E3 ubiquitin-protein ligase HECW2 (HECW2)	conditionU0126	-0.546698	-1.4468	0.15722	-5.21779	0.691766	0.128089	not significant	APETPTEDITHPITHEQLSAAAR	38448	4	0.798	4;6;10;14;19	0.798;0.202;0.001;0.303;0.696
XP_038070561.1	XM_038214633.1	K07371 B-cell linker protein (BLNK)	conditionU0126	-0.355175	-0.939138	0.354364	-5.79099	0.691766	0.128089	not significant	APEVSENSGSGSGTIGR	24437	10	0.779	8;10;12;14	0.063;0.779;0.106;0.052
PMI_027458	PMI_027458-tr	K07371 B-cell linker protein (BLNK)	conditionU0126	-0.355175	-0.939138	0.354364	-5.79099	0.691766	0.128089	not significant	APEVSENSGSGSGTIGR	24437	10	0.779	8;10;12;14	0.063;0.779;0.106;0.052
PMI_007070	PMI_007070-tr	K07371 B-cell linker protein (BLNK)	conditionU0126	-0.355175	-0.939138	0.354364	-5.79099	0.691766	0.128089	not significant	APEVSENSGSGSGTIGR	24437	10	0.779	8;10;12;14	0.063;0.779;0.106;0.052
XP_038055470.1	XM_038199542.1	K14297 nuclear pore complex protein Nup98-Nup96 (NUP98, ADAR2, NUP116)	conditionU0126	-0.329886	-0.87105	0.389909	-5.85049	0.691766	0.128089	not significant	APFGTSSFGSGGFASPTASATPFGQR	54635	15	0.986333	5;6;7;10;15;17;19	0.004;0.021;0.028;0.946;0.986333333333333;0.0195;0.001
XP_038055470.1	XM_038199542.1	K14297 nuclear pore complex protein Nup98-Nup96 (NUP98, ADAR2, NUP116)	conditionU0126	-0.434494	-1.13708	0.26355	-5.59419	0.691766	0.128089	not significant	APFGTSSFGSGGFASPTASATPFGQR	53602	15	0.986333	5;6;7;10;15;17;19	0.004;0.021;0.028;0.946;0.986333333333333;0.0195;0.001
PMI_016385	PMI_016385-tr	K15542 polyadenylation factor subunit 2 (PFS2)	conditionU0126	-0.167763	-0.445644	0.658713	-6.1237	0.757576	0.140275	not significant	APGIAPQQTESSEDDKSGNEEAK	29563	12	0.667444	9;11;12;17	0.366142857142857;0.642777777777778;0.667444444444444;0.580875
PMI_000347	PMI_000347-tr	K15542 polyadenylation factor subunit 2 (PFS2)	conditionU0126	-0.167763	-0.445644	0.658713	-6.1237	0.757576	0.140275	not significant	APGIAPQQTESSEDDKSGNEEAK	29563	12	0.667444	9;11;12;17	0.366142857142857;0.642777777777778;0.667444444444444;0.580875
PMI_016385	PMI_016385-tr	K15542 polyadenylation factor subunit 2 (PFS2)	conditionU0126	-0.0562494	-0.147723	0.883445	-6.21091	0.911577	0.16879	not significant	APGIAPQQTESSEDDKSGNEEAK	33243	12	0.667444	9;11;12;17	0.366142857142857;0.642777777777778;0.667444444444444;0.580875
PMI_000347	PMI_000347-tr	K15542 polyadenylation factor subunit 2 (PFS2)	conditionU0126	-0.0562494	-0.147723	0.883445	-6.21091	0.911577	0.16879	not significant	APGIAPQQTESSEDDKSGNEEAK	33243	12	0.667444	9;11;12;17	0.366142857142857;0.642777777777778;0.667444444444444;0.580875
PMI_016385	PMI_016385-tr	K15542 polyadenylation factor subunit 2 (PFS2)	conditionU0126	-0.225844	-0.590843	0.55858	-6.04983	0.709614	0.131394	not significant	APGIAPQQTESSEDDKSGNEEAK	36436	12	0.667444	9;11;12;17	0.366142857142857;0.642777777777778;0.667444444444444;0.580875
PMI_000347	PMI_000347-tr	K15542 polyadenylation factor subunit 2 (PFS2)	conditionU0126	-0.225844	-0.590843	0.55858	-6.04983	0.709614	0.131394	not significant	APGIAPQQTESSEDDKSGNEEAK	36436	12	0.667444	9;11;12;17	0.366142857142857;0.642777777777778;0.667444444444444;0.580875
PMI_016385	PMI_016385-tr	K15542 polyadenylation factor subunit 2 (PFS2)	conditionU0126	-0.274935	-0.701545	0.487795	-5.97993	0.693658	0.12844	not significant	APGIAPQQTESSEDDKSGNEEAKGTGDETK	32081	17	0.9865	9;11;12;17;25;29	0.2805;0.5385;0.687;0.9865;0.012;0.003
PMI_016385	PMI_016385-tr	K15542 polyadenylation factor subunit 2 (PFS2)	conditionU0126	-0.282291	-0.704825	0.485777	-5.97768	0.693272	0.128368	not significant	APGIAPQQTESSEDDKSGNEEAKGTGDETK	34611	17	0.9865	9;11;12;17;25;29	0.2805;0.5385;0.687;0.9865;0.012;0.003
XP_038067686.1	XM_038211758.1	K02883 large subunit ribosomal protein L18e (RP-L18e, RPL18); K09056 albumin D box-binding protein (DBP)	conditionU0126	-0.27147	-0.721193	0.47578	-5.9663	0.69232	0.128192	not significant	APGTPHSHTKPYVR	19283	4	0.999	4;7;9;12	0.999;0.899;0.101;0.001
XP_038067976.1	XM_038212048.1	K14650 transcription initiation factor TFIID subunit 3 (TAF3)	conditionU0126	-0.309247	-0.830761	0.411974	-5.88368	0.691766	0.128089	not significant	APGTPPPSGGVTVGGSAQR	26152	4	1	4;12;16	1;0.128;0.872
XP_038067976.1	XM_038212048.1	K14650 transcription initiation factor TFIID subunit 3 (TAF3)	conditionU0126	-0.415138	-1.0975	0.280225	-5.63633	0.691766	0.128089	not significant	APGTPPPSGGVTVGGSAQR	28614	4	1	4;12;16	1;0.128;0.872
XP_038049828.1	XM_038193900.1	K16687 transcriptional coactivator YAP1 (YAP1, Yki)	conditionU0126	-0.29739	-0.792596	0.433575	-5.91373	0.691766	0.128089	not significant	APGTVQAAAAALQQNTQQTAQQPAQQTMAMSPTPAQQAGK	46496	31	0.523429	16;19;27;31;33	0.186333333333333;0.140625;0.108363636363636;0.523428571428571;0.231071428571429
XP_038049828.1	XM_038193900.1	K16687 transcriptional coactivator YAP1 (YAP1, Yki)	conditionU0126	-0.188983	-0.501534	0.619266	-6.09768	0.734846	0.136066	not significant	APGTVQAAAAALQQNTQQTAQQPAQQTMAMSPTPAQQAGK	47780	31	0.523429	16;19;27;31;33	0.186333333333333;0.140625;0.108363636363636;0.523428571428571;0.231071428571429
XP_038049828.1	XM_038193900.1	K16687 transcriptional coactivator YAP1 (YAP1, Yki)	conditionU0126	-0.247456	-0.643658	0.524167	-6.01794	0.699027	0.129434	not significant	APGTVQAAAAALQQNTQQTAQQPAQQTMAMSPTPAQQAGK	50212	31	0.523429	16;19;27;31;33	0.186333333333333;0.140625;0.108363636363636;0.523428571428571;0.231071428571429
XP_038050087.1	XM_038194159.1	uncharacterized protein LOC119723484 [Patiria miniata]	conditionU0126	-0.590727	-1.52605	0.136357	-5.10864	0.691766	0.128089	not significant	APIIGLNQSAK	48741	9	1	9	1
XP_038072711.1	XM_038216783.1	LOW QUALITY PROTEIN: neuroblast differentiation-associated protein AHNAK-like [Patiria miniata]	conditionU0126	-0.517452	-1.18211	0.245464	-5.54457	0.691766	0.128089	not significant	APKPDGSFSVGGGLALAGEGFGK	53845	7	0.833	7;9	0.833;0.167
XP_038075374.1	XM_038219446.1	neuroblast differentiation-associated protein AHNAK-like isoform X2 [Patiria miniata]	conditionU0126	-0.468656	-1.0948	0.281392	-5.63916	0.691766	0.128089	not significant	APKPDGSFSVGGGLALAGEGFGK	53845	7	0.833	7;9	0.833;0.167
XP_038065078.1	XM_038209150.1	K10447 kelch-like protein 9/13 (KLHL9_13)	conditionU0126	-0.160171	-0.415165	0.680661	-6.13661	0.770574	0.142682	not significant	APKSDDEDCEPSQK	20786	4	0.999	4;12	0.999;0.003
PMI_001376	PMI_001376-tr	K10401 kinesin family member 18/19 (KIF18_19)	conditionU0126	-0.426255	-1.1243	0.268856	-5.60795	0.691766	0.128089	not significant	APLAALTNNSPQLQDR	46595	10	0.996	7;10	0.008;0.996
PMI_001376	PMI_001376-tr	K10401 kinesin family member 18/19 (KIF18_19)	conditionU0126	-0.194394	-0.486606	0.629697	-6.10493	0.741779	0.13735	not significant	APLAALTNNSPQLQDRPVK	46949	10	0.978	7;10	0.0366666666666667;0.978
XP_038053118.1	XM_038197190.1	rho GTPase-activating protein 5-like isoform X19 [Patiria miniata]	conditionU0126	-0.397054	-1.01994	0.315045	-5.7149	0.691766	0.128089	not significant	APLATPEKGVFSSPMEAIK	51964	5	0.996	5;12;13	0.996;0.387333333333333;0.616444444444444
XP_038053098.1	XM_038197170.1	rho GTPase-activating protein 5-like isoform X1 [Patiria miniata]	conditionU0126	-0.397054	-1.01994	0.315045	-5.7149	0.691766	0.128089	not significant	APLATPEKGVFSSPMEAIK	51964	5	0.996	5;12;13	0.996;0.387333333333333;0.616444444444444
XP_038053118.1	XM_038197190.1	rho GTPase-activating protein 5-like isoform X19 [Patiria miniata]	conditionU0126	-0.414984	-1.03917	0.306146	-5.69592	0.691766	0.128089	not significant	APLATPEKGVFSSPMEAIK	53918	5	0.996	5;12;13	0.996;0.387333333333333;0.616444444444444
XP_038053098.1	XM_038197170.1	rho GTPase-activating protein 5-like isoform X1 [Patiria miniata]	conditionU0126	-0.414984	-1.03917	0.306146	-5.69592	0.691766	0.128089	not significant	APLATPEKGVFSSPMEAIK	53918	5	0.996	5;12;13	0.996;0.387333333333333;0.616444444444444
XP_038068290.1	XM_038212362.1	K17299 POTE ankyrin domain family protein (POTE)	conditionU0126	-0.292327	-0.782546	0.439376	-5.92142	0.691766	0.128089	not significant	APNPTAATDSPSK	25096	10	0.941	8;10;12	0.043;0.941;0.015
PMI_019462	PMI_019462-tr	protein AED:0.00 eAED:0.00 QI:0|1|0.33|1|0|0.33|3|0|168	conditionU0126	-0.292327	-0.782546	0.439376	-5.92142	0.691766	0.128089	not significant	APNPTAATDSPSK	25096	10	0.941	8;10;12	0.043;0.941;0.015
PMI_008946	PMI_008946-tr	K17299 POTE ankyrin domain family protein (POTE)	conditionU0126	-0.292327	-0.782546	0.439376	-5.92142	0.691766	0.128089	not significant	APNPTAATDSPSK	25096	10	0.941	8;10;12	0.043;0.941;0.015
XP_038066895.1	XM_038210967.1	K19513 protein CLEC16A (CLEC16A)	conditionU0126	-0.221931	-0.572299	0.57093	-6.0604	0.713577	0.132128	not significant	APPLTLIPSSDSAGGNVESPK	52698	19	1	19	1
XP_038062963.1	XM_038207035.1	K06267 hyaluronan-mediated motility receptor (HMMR, RHAMM, CD168)	conditionU0126	-0.150522	-0.401233	0.69079	-6.14222	0.775156	0.14353	not significant	APPPGSLQQAHSNSSTSLPESGR	27370	14	0.585	12;14;15;16;17	0.201;0.585;0.143;0.061;0.01
PMI_017442	PMI_017442-tr	K06267 hyaluronan-mediated motility receptor (HMMR, RHAMM, CD168)	conditionU0126	-0.150522	-0.401233	0.69079	-6.14222	0.775156	0.14353	not significant	APPPGSLQQAHSNSSTSLPESGR	27370	14	0.585	12;14;15;16;17	0.201;0.585;0.143;0.061;0.01
PMI_012545	PMI_012545-tr	protein AED:0.12 eAED:0.12 QI:0|0.5|0.42|1|0.66|0.57|7|68|230	conditionU0126	-0.150522	-0.401233	0.69079	-6.14222	0.775156	0.14353	not significant	APPPGSLQQAHSNSSTSLPESGR	27370	14	0.585	12;14;15;16;17	0.201;0.585;0.143;0.061;0.01
PMI_010934	PMI_010934-tr	protein AED:0.03 eAED:0.03 QI:698|0.75|0.88|0.88|0.87|0.77|9|524|417	conditionU0126	-0.25709	-0.690303	0.494745	-5.98756	0.695162	0.128718	not significant	APPPPAYPPPSVSSPVTSGDDDVFVK	53469	11	0.484	7;11;13;14;17;18	0.118;0.484;0.44;0.441;0.437;0.079
XP_038057561.1	XM_038201633.1	K11884 RNA-binding protein PNO1 (PNO1, DIM2); K14971 nuclear receptor coactivator 6 (NCOA6, ASC2)	conditionU0126	-0.257331	-0.653416	0.517936	-6.01175	0.696936	0.129047	not significant	APPSNIQNQPSPGDAPASK	29809	11	0.9925	4;11;18	0.003;0.9925;0.006
XP_038071054.1	XM_038215126.1	K18405 tudor domain-containing protein 1/4/6/7 (TDRD1_4_6_7)	conditionU0126	-0.319203	-0.702843	0.486996	-5.97904	0.693487	0.128408	not significant	APPTAQANQEGQPAAAEKSPAGK	26745	19	1	19	1
PMI_021786	PMI_021786-tr	K18405 tudor domain-containing protein 1/4/6/7 (TDRD1_4_6_7)	conditionU0126	-0.363207	-0.832688	0.410901	-5.88213	0.691766	0.128089	not significant	APPTAQANQEGQPAAAEKSPAGK	26745	19	1	19	1
PMI_004043	PMI_004043-tr	protein AED:0.08 eAED:0.08 QI:38|0.83|0.85|1|0.83|0.71|7|982|355	conditionU0126	-0.545095	-1.37612	0.177888	-5.3108	0.691766	0.128089	not significant	APPVNTVAPVQTFSTPPTVQSK	49939	15	0.619	6;12;14;15;18;21	0.001;0.182;0.182;0.619;0.015;0.001
PMI_018260	PMI_018260-tr	protein AED:0.06 eAED:0.06 QI:29|1|1|1|0.8|0.83|6|0|203	conditionU0126	-0.545095	-1.37612	0.177888	-5.3108	0.691766	0.128089	not significant	APPVNTVAPVQTFSTPPTVQSK	49939	15	0.619	6;12;14;15;18;21	0.001;0.182;0.182;0.619;0.015;0.001
XP_038067318.1	XM_038211390.1	K16353 protein sidekick (SDK); K19599 cytokine receptor domeless (DOME)	conditionU0126	-0.383878	-1.01997	0.315034	-5.71487	0.691766	0.128089	not significant	APQEIIVATALSPQTPNSSTAPR	51923	15	0.8955	9;12;15;18;19;20	0.3825;0.612;0.8955;0.0775;0.0245;0.008
XP_038067317.1	XM_038211389.1	K16353 protein sidekick (SDK); K19599 cytokine receptor domeless (DOME)	conditionU0126	-0.383878	-1.01997	0.315034	-5.71487	0.691766	0.128089	not significant	APQEIIVATALSPQTPNSSTAPR	51923	15	0.8955	9;12;15;18;19;20	0.3825;0.612;0.8955;0.0775;0.0245;0.008
XP_038056285.1	XM_038200357.1	K16537 pericentriolar material 1 protein (PCM1)	conditionU0126	-0.286742	-0.764369	0.449984	-5.93509	0.691766	0.128089	not significant	APQPSAEDQEDRLSQPYIPPLDIQR	50068	14	1	14	1
XP_038056290.1	XM_038200362.1	K16537 pericentriolar material 1 protein (PCM1)	conditionU0126	-0.286742	-0.764369	0.449984	-5.93509	0.691766	0.128089	not significant	APQPSAEDQEDRLSQPYIPPLDIQR	50068	14	1	14	1
PMI_000186	PMI_000186-tr	K08333 phosphoinositide-3-kinase, regulatory subunit 4 (PIK3R4, VPS15)	conditionU0126	-0.374502	-1.00296	0.323051	-5.73138	0.691766	0.128089	not significant	APQQPTSPVHPAQDAMATLNAGPK	35121	7	0.51125	6;7;18	0.48875;0.51125;0.001
XP_038048592.1	XM_038192664.1	K08333 phosphoinositide-3-kinase, regulatory subunit 4 (PIK3R4, VPS15)	conditionU0126	-0.374502	-1.00296	0.323051	-5.73138	0.691766	0.128089	not significant	APQQPTSPVHPAQDAMATLNAGPK	35121	7	0.51125	6;7;18	0.48875;0.51125;0.001
PMI_000186	PMI_000186-tr	K08333 phosphoinositide-3-kinase, regulatory subunit 4 (PIK3R4, VPS15)	conditionU0126	-0.31119	-0.826215	0.414512	-5.88733	0.691766	0.128089	not significant	APQQPTSPVHPAQDAMATLNAGPK	43312	7	0.51125	6;7;18	0.48875;0.51125;0.001
XP_038048592.1	XM_038192664.1	K08333 phosphoinositide-3-kinase, regulatory subunit 4 (PIK3R4, VPS15)	conditionU0126	-0.31119	-0.826215	0.414512	-5.88733	0.691766	0.128089	not significant	APQQPTSPVHPAQDAMATLNAGPK	43312	7	0.51125	6;7;18	0.48875;0.51125;0.001
PMI_000186	PMI_000186-tr	K08333 phosphoinositide-3-kinase, regulatory subunit 4 (PIK3R4, VPS15)	conditionU0126	-0.186413	-0.471951	0.640013	-6.11183	0.747481	0.138406	not significant	APQQPTSPVHPAQDAMATLNAGPKSPGPTGQQGGK	42587	25	0.671	6;7;18;25;29	0.515;0.487;0.279;0.671;0.048
XP_038070938.1	XM_038215010.1	uncharacterized protein LOC119739888 [Patiria miniata]	conditionU0126	-0.408457	-1.09647	0.280672	-5.63742	0.691766	0.128089	not significant	APQTLSGDDNAPSLVTVK	48353	4	0.596	4;6;13	0.596;0.401;0.003
XP_038052643.1	XM_038196715.1	WD repeat-containing protein 76-like isoform X2 [Patiria miniata]	conditionU0126	-0.286808	-0.751396	0.457646	-5.94465	0.691766	0.128089	not significant	APSAAVSPVSK	30863	7	0.999	7;10	0.999;0.001
XP_038052642.1	XM_038196714.1	WD repeat-containing protein 76-like isoform X1 [Patiria miniata]	conditionU0126	-0.286808	-0.751396	0.457646	-5.94465	0.691766	0.128089	not significant	APSAAVSPVSK	30863	7	0.999	7;10	0.999;0.001
PMI_028332	PMI_028332-tr	protein AED:0.06 eAED:0.06 QI:548|1|0.8|1|0.5|0.6|5|0|186	conditionU0126	-0.286808	-0.751396	0.457646	-5.94465	0.691766	0.128089	not significant	APSAAVSPVSK	30863	7	0.999	7;10	0.999;0.001
XP_038046522.1	XM_038190594.1	rab GTPase-activating protein 1-like isoform X2 [Patiria miniata]	conditionU0126	-0.498474	-1.32583	0.19384	-5.37446	0.691766	0.128089	not significant	APSAGGSEASSGWETPTNSDK	32582	15	0.923	10;11;15;17;19	0.095;0.095;0.923;0.0195;0.001
XP_038046522.1	XM_038190594.1	rab GTPase-activating protein 1-like isoform X2 [Patiria miniata]	conditionU0126	-0.447731	-1.15926	0.254526	-5.56997	0.691766	0.128089	not significant	APSAGGSEASSGWETPTNSDKFR	39065	15	0.642	3;7;10;11;15;17;19	0.001;0.0025;0.268;0.292;0.642;0.210333333333333;0.439
XP_038046522.1	XM_038190594.1	rab GTPase-activating protein 1-like isoform X2 [Patiria miniata]	conditionU0126	-0.339452	-0.868675	0.391189	-5.85249	0.691766	0.128089	not significant	APSAGGSEASSGWETPTNSDKFR	36205	15	0.642	3;7;10;11;15;17;19	0.001;0.0025;0.268;0.292;0.642;0.210333333333333;0.439
XP_038049134.1	XM_038193206.1	K15144 mediator of RNA polymerase II transcription subunit 1 (MED1)	conditionU0126	-0.238055	-0.63081	0.532433	-6.02594	0.70094	0.129788	not significant	APSATVSAFGSPSSSSTTPNRPSPISIPPAAK	51605	11	0.4562	3;5;7;11;13;14;15;16;17;18;23;26	0.0015;0.00133333333333333;0.00471428571428571;0.4562;0.2385;0.2375;0.2364;0.2522;0.2495;0.3577;0.3004;0.1675
XP_038049134.1	XM_038193206.1	K15144 mediator of RNA polymerase II transcription subunit 1 (MED1)	conditionU0126	-0.237787	-0.62157	0.53842	-6.0316	0.703325	0.13023	not significant	APSATVSAFGSPSSSSTTPNRPSPISIPPAAK	50992	11	0.4562	3;5;7;11;13;14;15;16;17;18;23;26	0.0015;0.00133333333333333;0.00471428571428571;0.4562;0.2385;0.2375;0.2364;0.2522;0.2495;0.3577;0.3004;0.1675
XP_038072711.1	XM_038216783.1	LOW QUALITY PROTEIN: neuroblast differentiation-associated protein AHNAK-like [Patiria miniata]	conditionU0126	-0.343192	-0.883672	0.383154	-5.83978	0.691766	0.128089	not significant	APSFGGGIGVSGSGPK	48510	13	0.7736	3;11;13	0.002;0.626;0.7736
XP_038075374.1	XM_038219446.1	neuroblast differentiation-associated protein AHNAK-like isoform X2 [Patiria miniata]	conditionU0126	-0.294396	-0.698504	0.489669	-5.982	0.694422	0.128581	not significant	APSFGGGIGVSGSGPK	48510	13	0.7736	3;11;13	0.002;0.626;0.7736
XP_038072711.1	XM_038216783.1	LOW QUALITY PROTEIN: neuroblast differentiation-associated protein AHNAK-like [Patiria miniata]	conditionU0126	-0.489168	-1.30533	0.200649	-5.3998	0.691766	0.128089	not significant	APSFGGGIGVSGSGPK	45670	13	0.7736	3;11;13	0.002;0.626;0.7736
XP_038075374.1	XM_038219446.1	neuroblast differentiation-associated protein AHNAK-like isoform X2 [Patiria miniata]	conditionU0126	-0.440372	-0.981171	0.333522	-5.75215	0.691766	0.128089	not significant	APSFGGGIGVSGSGPK	45670	13	0.7736	3;11;13	0.002;0.626;0.7736
XP_038072711.1	XM_038216783.1	LOW QUALITY PROTEIN: neuroblast differentiation-associated protein AHNAK-like [Patiria miniata]	conditionU0126	-0.746328	-1.9135	0.0642365	-4.50501	0.691766	0.128089	not significant	APSIGGSIGSGFGR	46313	3	0.833667	3;7;10	0.833666666666667;0.6015;0.4778
XP_038075374.1	XM_038219446.1	neuroblast differentiation-associated protein AHNAK-like isoform X2 [Patiria miniata]	conditionU0126	-0.697532	-1.62407	0.113708	-4.96673	0.691766	0.128089	not significant	APSIGGSIGSGFGR	46313	3	0.833667	3;7;10	0.833666666666667;0.6015;0.4778
XP_038072711.1	XM_038216783.1	LOW QUALITY PROTEIN: neuroblast differentiation-associated protein AHNAK-like [Patiria miniata]	conditionU0126	-0.529546	-1.38247	0.17595	-5.30261	0.691766	0.128089	not significant	APSIGGSIGSGFGR	43794	3	0.833667	3;7;10	0.833666666666667;0.6015;0.4778
XP_038075374.1	XM_038219446.1	neuroblast differentiation-associated protein AHNAK-like isoform X2 [Patiria miniata]	conditionU0126	-0.48075	-1.0827	0.286653	-5.65174	0.691766	0.128089	not significant	APSIGGSIGSGFGR	43794	3	0.833667	3;7;10	0.833666666666667;0.6015;0.4778
XP_038056719.1	XM_038200791.1	K13198 KH domain-containing, RNA-binding, signal transduction-associated protein 1 (KHDRBS1); K14942 KH domain-containing, RNA-binding, signal transduction-associated protein 3 (KHDRBS3, SLM2); K17843 KH domain-containing, RNA-binding, signal transduction-associated protein 2 (KHDRBS2, SLM1)	conditionU0126	-0.575827	-1.50851	0.140772	-5.13324	0.691766	0.128089	not significant	APSPFAPHK	32879	3	1	3	1
PMI_004116	PMI_004116-tr	protein AED:0.01 eAED:0.01 QI:19|0.5|0|1|0.5|0.66|3|1159|98	conditionU0126	-0.575827	-1.50851	0.140772	-5.13324	0.691766	0.128089	not significant	APSPFAPHK	32879	3	1	3	1
XP_038047246.1	XM_038191318.1	K16540 5-azacytidine-induced protein 1 (AZI1, CEP131)	conditionU0126	-0.356428	-0.931908	0.358033	-5.79751	0.691766	0.128089	not significant	APSPLKPTANSSR	26418	3	0.996	3;8;11;12	0.996;0.002;0.001;0.001
PMI_009362	PMI_009362-tr	K12470 SH3 domain-containing kinase-binding protein 1 (SH3KBP1, CIN85); K13738 CD2-associated protein (CD2AP)	conditionU0126	-0.392602	-1.03769	0.306824	-5.69739	0.691766	0.128089	not significant	APSPPPATR	19146	3	1	3	1
XP_038078091.1	XM_038222163.1	K12470 SH3 domain-containing kinase-binding protein 1 (SH3KBP1, CIN85); K13738 CD2-associated protein (CD2AP)	conditionU0126	-0.370494	-0.989194	0.32964	-5.74455	0.691766	0.128089	not significant	APSPPPATR	19146	3	1	3	1
XP_038078097.1	XM_038222169.1	K12470 SH3 domain-containing kinase-binding protein 1 (SH3KBP1, CIN85); K13738 CD2-associated protein (CD2AP)	conditionU0126	-0.370494	-0.989194	0.32964	-5.74455	0.691766	0.128089	not significant	APSPPPATR	19146	3	1	3	1
PMI_009362	PMI_009362-tr	K12470 SH3 domain-containing kinase-binding protein 1 (SH3KBP1, CIN85); K13738 CD2-associated protein (CD2AP)	conditionU0126	-0.318466	-0.814409	0.421147	-5.89672	0.691766	0.128089	not significant	APSPPPATREPSPPPAAR	27949	3	0.992167	3;8;12	0.992166666666667;0.426166666666667;0.414833333333333
XP_038078091.1	XM_038222163.1	K12470 SH3 domain-containing kinase-binding protein 1 (SH3KBP1, CIN85); K13738 CD2-associated protein (CD2AP)	conditionU0126	-0.296358	-0.78134	0.440074	-5.92234	0.691766	0.128089	not significant	APSPPPATREPSPPPAAR	27949	3	0.992167	3;8;12	0.992166666666667;0.426166666666667;0.414833333333333
XP_038078097.1	XM_038222169.1	K12470 SH3 domain-containing kinase-binding protein 1 (SH3KBP1, CIN85); K13738 CD2-associated protein (CD2AP)	conditionU0126	-0.296358	-0.78134	0.440074	-5.92234	0.691766	0.128089	not significant	APSPPPATREPSPPPAAR	27949	3	0.992167	3;8;12	0.992166666666667;0.426166666666667;0.414833333333333
PMI_009362	PMI_009362-tr	K12470 SH3 domain-containing kinase-binding protein 1 (SH3KBP1, CIN85); K13738 CD2-associated protein (CD2AP)	conditionU0126	-0.27373	-0.674374	0.504688	-5.99816	0.695662	0.128811	not significant	APSPPPATREPSPPPAAR	25238	3	0.992167	3;8;12	0.992166666666667;0.426166666666667;0.414833333333333
XP_038078091.1	XM_038222163.1	K12470 SH3 domain-containing kinase-binding protein 1 (SH3KBP1, CIN85); K13738 CD2-associated protein (CD2AP)	conditionU0126	-0.251622	-0.642345	0.525009	-6.01876	0.699384	0.1295	not significant	APSPPPATREPSPPPAAR	25238	3	0.992167	3;8;12	0.992166666666667;0.426166666666667;0.414833333333333
XP_038078097.1	XM_038222169.1	K12470 SH3 domain-containing kinase-binding protein 1 (SH3KBP1, CIN85); K13738 CD2-associated protein (CD2AP)	conditionU0126	-0.251622	-0.642345	0.525009	-6.01876	0.699384	0.1295	not significant	APSPPPATREPSPPPAAR	25238	3	0.992167	3;8;12	0.992166666666667;0.426166666666667;0.414833333333333
PMI_009220	PMI_009220-tr	K09557 BCL2-associated athanogene 3 (BAG3)	conditionU0126	-0.346579	-0.932632	0.357665	-5.79686	0.691766	0.128089	not significant	APSPQPSGR	12306	3	0.967	3;7	0.967;0.033
XP_038052205.1	XM_038196277.1	K09557 BCL2-associated athanogene 3 (BAG3)	conditionU0126	-0.346579	-0.932632	0.357665	-5.79686	0.691766	0.128089	not significant	APSPQPSGR	12306	3	0.967	3;7	0.967;0.033
PMI_004111	PMI_004111-tr	protein AED:0.00 eAED:0.00 QI:645|1|1|1|0.5|0.66|3|2354|586	conditionU0126	-0.363745	-0.937465	0.35521	-5.7925	0.691766	0.128089	not significant	APSPTRNTPPPVQSLQGNQPTSPILMLPSR	52394	22	0.683	3;5;8;14;21;22;29	0.552;0.465666666666667;0.526;0.415;0.3534;0.683;0.032
PMI_004111	PMI_004111-tr	protein AED:0.00 eAED:0.00 QI:645|1|1|1|0.5|0.66|3|2354|586	conditionU0126	-0.227532	-0.591421	0.558197	-6.0495	0.709502	0.131373	not significant	APSPTRNTPPPVQSLQGNQPTSPILMLPSR	53820	22	0.683	3;5;8;14;21;22;29	0.552;0.465666666666667;0.526;0.415;0.3534;0.683;0.032
PMI_004111	PMI_004111-tr	protein AED:0.00 eAED:0.00 QI:645|1|1|1|0.5|0.66|3|2354|586	conditionU0126	-0.0624565	-0.161337	0.872794	-6.20883	0.903188	0.167237	not significant	APSPTRNTPPPVQSLQGNQPTSPILMLPSR	53355	22	0.683	3;5;8;14;21;22;29	0.552;0.465666666666667;0.526;0.415;0.3534;0.683;0.032
XP_038045383.1	XM_038189455.1	axonemal dynein light chain domain-containing protein 1-like isoform X1 [Patiria miniata]	conditionU0126	-0.836143	-2.2117	0.0338951	-3.96747	0.564209	0.10447	not significant	APSQPSQPSRPPSQGSLR	20694	13	0.919	9;13;16	0.027;0.919;0.053
XP_038056507.1	XM_038200579.1	K12879 THO complex subunit 2 (THOC2)	conditionU0126	-0.141485	-0.36269	0.719109	-6.15672	0.792421	0.146727	not significant	APSSDRGQDK	12490	4	0.855	3;4	0.145;0.855
PMI_014259	PMI_014259-tr	K08857 NIMA (never in mitosis gene a)-related kinase 1/4/5 (NEK1_4_5)	conditionU0126	-0.445414	-1.09511	0.281258	-5.63884	0.691766	0.128089	not significant	APSSGDDRPITPLKK	33783	11	0.67	3;4;11	0.385333333333333;0.611;0.67
PMI_002619	PMI_002619-tr	K08857 NIMA (never in mitosis gene a)-related kinase 1/4/5 (NEK1_4_5)	conditionU0126	-0.445414	-1.09511	0.281258	-5.63884	0.691766	0.128089	not significant	APSSGDDRPITPLKK	33783	11	0.67	3;4;11	0.385333333333333;0.611;0.67
PMI_014259	PMI_014259-tr	K08857 NIMA (never in mitosis gene a)-related kinase 1/4/5 (NEK1_4_5)	conditionU0126	-0.519586	-1.37771	0.177402	-5.30875	0.691766	0.128089	not significant	APSSGDDRPITPLKK	30414	11	0.67	3;4;11	0.385333333333333;0.611;0.67
PMI_002619	PMI_002619-tr	K08857 NIMA (never in mitosis gene a)-related kinase 1/4/5 (NEK1_4_5)	conditionU0126	-0.519586	-1.37771	0.177402	-5.30875	0.691766	0.128089	not significant	APSSGDDRPITPLKK	30414	11	0.67	3;4;11	0.385333333333333;0.611;0.67
XP_038048385.1	XM_038192457.1	neuromedin-U receptor 2-like [Patiria miniata]	conditionU0126	-0.969788	-2.26784	0.0298893	-3.85979	0.524393	0.097098	not significant	APSSNSVAVGR	21970	6	0.994	3;4;6	0.253;0.75;0.994
XP_038048385.1	XM_038192457.1	neuromedin-U receptor 2-like [Patiria miniata]	conditionU0126	-1.31605	-2.99219	0.00516069	-2.31225	0.174322	0.032278	not significant	APSSNSVAVGR	21265	6	0.994	3;4;6	0.253;0.75;0.994
PMI_011914	PMI_011914-tr	protein AED:0.28 eAED:0.28 QI:11|1|1|1|1|1|5|1532|200	conditionU0126	-0.243227	-0.651815	0.518955	-6.01277	0.697438	0.12914	not significant	APSSPDDGGQK	18009	4	0.668	3;4	0.332;0.668
PMI_011914	PMI_011914-tr	protein AED:0.28 eAED:0.28 QI:11|1|1|1|1|1|5|1532|200	conditionU0126	-0.335298	-0.877795	0.38629	-5.84478	0.691766	0.128089	not significant	APSSPDDGGQKK	19193	4	0.87	3;4	0.13;0.87
XP_038057120.1	XM_038201192.1	K08857 NIMA (never in mitosis gene a)-related kinase 1/4/5 (NEK1_4_5)	conditionU0126	-0.113658	-0.294045	0.770532	-6.17896	0.827913	0.153299	not significant	APSSPLKPASPGSSTSLDK	40043	10	0.794	3;4;10;13;14;15;16	0.27125;0.725;0.794;0.149;0.03575;0.02025;0.006
XP_038057121.1	XM_038201193.1	K08857 NIMA (never in mitosis gene a)-related kinase 1/4/5 (NEK1_4_5)	conditionU0126	-0.113658	-0.294045	0.770532	-6.17896	0.827913	0.153299	not significant	APSSPLKPASPGSSTSLDK	40043	10	0.794	3;4;10;13;14;15;16	0.27125;0.725;0.794;0.149;0.03575;0.02025;0.006
PMI_002617	PMI_002617-tr	protein AED:0.05 eAED:0.05 QI:250|0.90|0.95|1|0.95|0.90|43|3902|943	conditionU0126	-0.17052	-0.450572	0.655192	-6.12153	0.755646	0.139918	not significant	APSSPLKPASPGSSTSLDK	40043	10	0.794	3;4;10;13;14;15;16	0.27125;0.725;0.794;0.149;0.03575;0.02025;0.006
XP_038057120.1	XM_038201192.1	K08857 NIMA (never in mitosis gene a)-related kinase 1/4/5 (NEK1_4_5)	conditionU0126	0.0173699	0.0452187	0.964201	-6.22069	0.972462	0.180064	not significant	APSSPLKPASPGSSTSLDKLPSPDK	47367	4	0.57975	3;4;10;13;14;15;16;22	0.392;0.57975;0.423;0.289;0.1755;0.13925;0.19375;0.410333333333333
XP_038057121.1	XM_038201193.1	K08857 NIMA (never in mitosis gene a)-related kinase 1/4/5 (NEK1_4_5)	conditionU0126	0.0173699	0.0452187	0.964201	-6.22069	0.972462	0.180064	not significant	APSSPLKPASPGSSTSLDKLPSPDK	47367	4	0.57975	3;4;10;13;14;15;16;22	0.392;0.57975;0.423;0.289;0.1755;0.13925;0.19375;0.410333333333333
PMI_002617	PMI_002617-tr	protein AED:0.05 eAED:0.05 QI:250|0.90|0.95|1|0.95|0.90|43|3902|943	conditionU0126	-0.0394923	-0.104234	0.917604	-6.21633	0.936976	0.173493	not significant	APSSPLKPASPGSSTSLDKLPSPDK	47367	4	0.57975	3;4;10;13;14;15;16;22	0.392;0.57975;0.423;0.289;0.1755;0.13925;0.19375;0.410333333333333
XP_038057120.1	XM_038201192.1	K08857 NIMA (never in mitosis gene a)-related kinase 1/4/5 (NEK1_4_5)	conditionU0126	-0.400055	-1.03206	0.309419	-5.70298	0.691766	0.128089	not significant	APSSPLKPASPGSSTSLDKLPSPDK	48803	4	0.57975	3;4;10;13;14;15;16;22	0.392;0.57975;0.423;0.289;0.1755;0.13925;0.19375;0.410333333333333
XP_038057121.1	XM_038201193.1	K08857 NIMA (never in mitosis gene a)-related kinase 1/4/5 (NEK1_4_5)	conditionU0126	-0.400055	-1.03206	0.309419	-5.70298	0.691766	0.128089	not significant	APSSPLKPASPGSSTSLDKLPSPDK	48803	4	0.57975	3;4;10;13;14;15;16;22	0.392;0.57975;0.423;0.289;0.1755;0.13925;0.19375;0.410333333333333
PMI_002617	PMI_002617-tr	protein AED:0.05 eAED:0.05 QI:250|0.90|0.95|1|0.95|0.90|43|3902|943	conditionU0126	-0.456918	-1.19717	0.239618	-5.52757	0.691766	0.128089	not significant	APSSPLKPASPGSSTSLDKLPSPDK	48803	4	0.57975	3;4;10;13;14;15;16;22	0.392;0.57975;0.423;0.289;0.1755;0.13925;0.19375;0.410333333333333
XP_038051030.1	XM_038195102.1	fibronectin type-III domain-containing protein 3A-like isoform X1 [Patiria miniata]	conditionU0126	-0.282562	-0.74847	0.459385	-5.94679	0.691815	0.128098	not significant	APSYIPSPQTSPR	36696	11	0.6125	3;4;7;10;11	0.0035;0.0035;0.29675;0.337;0.6125
XP_038051030.1	XM_038195102.1	fibronectin type-III domain-containing protein 3A-like isoform X1 [Patiria miniata]	conditionU0126	-0.338494	-0.91122	0.368672	-5.8159	0.691766	0.128089	not significant	APSYIPSPQTSPR	38088	11	0.6125	3;4;7;10;11	0.0035;0.0035;0.29675;0.337;0.6125
XP_038072918.1	XM_038216990.1	K11339 mortality factor 4-like protein 1 (MORF4L1, MRG15, EAF3); K11342 mortality factor 4-like protein 2 (MORF4L2, MRGX)	conditionU0126	-0.586034	-1.53845	0.133305	-5.09111	0.691766	0.128089	not significant	APTPSAEKPASK	25420	3	0.731	3;5;11	0.731;0.2615;0.015
XP_038047258.1	XM_038191330.1	nascent polypeptide-associated complex subunit alpha, muscle-specific form-like isoform X3 [Patiria miniata]	conditionU0126	-0.151662	-0.391106	0.698189	-6.14617	0.779534	0.144341	not significant	APTPTPSSPR	17817	3	0.981	3;5;7;8	0.981;0.0115;0.3365;0.661
PMI_019523	PMI_019523-tr	protein AED:0.08 eAED:0.08 QI:146|0.66|1|1|1|1|4|47|709	conditionU0126	-0.151662	-0.391106	0.698189	-6.14617	0.779534	0.144341	not significant	APTPTPSSPR	17817	3	0.981	3;5;7;8	0.981;0.0115;0.3365;0.661
XP_038047258.1	XM_038191330.1	nascent polypeptide-associated complex subunit alpha, muscle-specific form-like isoform X3 [Patiria miniata]	conditionU0126	-0.2657	-0.66707	0.509284	-6.00295	0.696635	0.128991	not significant	APTPTPSSPR	18868	3	0.981	3;5;7;8	0.981;0.0115;0.3365;0.661
PMI_019523	PMI_019523-tr	protein AED:0.08 eAED:0.08 QI:146|0.66|1|1|1|1|4|47|709	conditionU0126	-0.2657	-0.66707	0.509284	-6.00295	0.696635	0.128991	not significant	APTPTPSSPR	18868	3	0.981	3;5;7;8	0.981;0.0115;0.3365;0.661
PMI_018855	PMI_018855-tr	K08855 cyclin G-associated kinase (GAK)	conditionU0126	-0.589044	-1.39665	0.171677	-5.2842	0.691766	0.128089	not significant	APTSHGVSASPK	19006	8	0.579	3;4;8;10	0.002;0.00133333333333333;0.579;0.4192
XP_038056284.1	XM_038200356.1	K08855 cyclin G-associated kinase (GAK)	conditionU0126	-0.307349	-0.811054	0.423044	-5.89937	0.691766	0.128089	not significant	APTSHGVSASPK	19006	8	0.579	3;4;8;10	0.002;0.00133333333333333;0.579;0.4192
XP_038076780.1	XM_038220852.1	titin homolog isoform X1 [Patiria miniata]	conditionU0126	-0.0162843	-0.0431053	0.965873	-6.22078	0.973638	0.180282	not significant	APTSHQSDELLSER	26224	7	0.998	7;12	0.998;0.001
XP_038076781.1	XM_038220853.1	titin homolog isoform X2 [Patiria miniata]	conditionU0126	-0.0162843	-0.0431053	0.965873	-6.22078	0.973638	0.180282	not significant	APTSHQSDELLSER	26224	7	0.998	7;12	0.998;0.001
XP_038065359.1	XM_038209431.1	K11269 chromosome transmission fidelity protein 18 (CTF18, CHL12)	conditionU0126	-0.176598	-0.473816	0.638696	-6.11096	0.746699	0.138261	not significant	APTSPPPSPTPEEK	31744	8	0.795375	3;4;8;10	0.287875;0.719875;0.795375;0.19675
PMI_006351	PMI_006351-tr	K11269 chromosome transmission fidelity protein 18 (CTF18, CHL12)	conditionU0126	-0.293406	-0.78397	0.43855	-5.92034	0.691766	0.128089	not significant	APTSPPPSPTPEEK	31744	8	0.795375	3;4;8;10	0.287875;0.719875;0.795375;0.19675
XP_038079135.1	XM_038223207.1	nascent polypeptide-associated complex subunit alpha, muscle-specific form-like isoform X1 [Patiria miniata]	conditionU0126	0.942069	2.53198	0.0161915	-3.32781	0.359551	0.0665755	not significant	APYADSDSDEEQDER	21450	6;8	0.997	3;6;8	0.005;0.997;0.997
XP_038071753.1	XM_038215825.1	K13103 tuftelin-interacting protein 11 (TFIP11)	conditionU0126	-0.47207	-1.26952	0.21298	-5.44321	0.691766	0.128089	not significant	AQAIYGVWADSDDETDER	48702	11	0.95	5;11;15	0.003;0.95;0.0485
PMI_005121	PMI_005121-tr	K13103 tuftelin-interacting protein 11 (TFIP11)	conditionU0126	-0.47207	-1.26952	0.21298	-5.44321	0.691766	0.128089	not significant	AQAIYGVWADSDDETDER	48702	11	0.95	5;11;15	0.003;0.95;0.0485
XP_038057776.1	XM_038201848.1	myelin transcription factor 1-like isoform X1 [Patiria miniata]	conditionU0126	-0.23168	-0.590562	0.558766	-6.05	0.709614	0.131394	not significant	AQAQAEASNEENPDDPMMR	22625	8	1	8	1
XP_038057786.1	XM_038201858.1	myelin transcription factor 1-like isoform X10 [Patiria miniata]	conditionU0126	-0.23168	-0.590562	0.558766	-6.05	0.709614	0.131394	not significant	AQAQAEASNEENPDDPMMR	22625	8	1	8	1
XP_038057776.1	XM_038201848.1	myelin transcription factor 1-like isoform X1 [Patiria miniata]	conditionU0126	-0.376054	-0.910855	0.368862	-5.81622	0.691766	0.128089	not significant	AQAQAEASNEENPDDPMMR	27906	8	1	8	1
XP_038057786.1	XM_038201858.1	myelin transcription factor 1-like isoform X10 [Patiria miniata]	conditionU0126	-0.376054	-0.910855	0.368862	-5.81622	0.691766	0.128089	not significant	AQAQAEASNEENPDDPMMR	27906	8	1	8	1
XP_038044769.1	XM_038188841.1	integral membrane protein GPR155-like isoform X3 [Patiria miniata]	conditionU0126	-0.188849	-0.272951	0.786562	-6.18487	0.839701	0.155481	not significant	AQASSADCSEGEGETER	10002	9	0.888667	4;5;9;15	0.105;0.5615;0.888666666666667;0.001
XP_038044769.1	XM_038188841.1	integral membrane protein GPR155-like isoform X3 [Patiria miniata]	conditionU0126	-0.179676	-0.480516	0.633975	-6.10782	0.744087	0.137777	not significant	AQASSADCSEGEGETER	11045	9	0.888667	4;5;9;15	0.105;0.5615;0.888666666666667;0.001
XP_038052156.1	XM_038196228.1	protein kinase C-binding protein 1-like isoform X1 [Patiria miniata]	conditionU0126	-0.551675	-1.46009	0.153554	-5.19984	0.691766	0.128089	not significant	AQDEDIPSTSQSLPR	31917	12	0.784667	8;9;10;12	0.054;0.095;0.0846666666666667;0.784666666666667
XP_038052161.1	XM_038196233.1	protein kinase C-binding protein 1-like isoform X5 [Patiria miniata]	conditionU0126	-0.551675	-1.46009	0.153554	-5.19984	0.691766	0.128089	not significant	AQDEDIPSTSQSLPR	31917	12	0.784667	8;9;10;12	0.054;0.095;0.0846666666666667;0.784666666666667
PMI_002117	PMI_002117-tr	protein AED:0.38 eAED:0.41 QI:367|0.5|0.66|1|0.5|0.66|3|0|322	conditionU0126	-0.271826	-0.686875	0.496876	-5.98986	0.695162	0.128718	not significant	AQDEEEHYFDQEAAETWSLGSEER	47977	21	0.8	8;16;18;21	0.001;0.4685;0.7315;0.8
XP_038044089.1	XM_038188161.1	coiled-coil domain-containing protein 97-like [Patiria miniata]	conditionU0126	-0.271826	-0.686875	0.496876	-5.98986	0.695162	0.128718	not significant	AQDEEEHYFDQEAAETWSLGSEER	47977	21	0.8	8;16;18;21	0.001;0.4685;0.7315;0.8
XP_038068654.1	XM_038212726.1	K03232 elongation factor 1-beta (EEF1B); K15410 elongation factor 1-delta (EEF1D)	conditionU0126	-0.301129	-0.793205	0.433225	-5.91327	0.691766	0.128089	not significant	AQDLGGLVVQASSPSSQTESANSGLAGQIAR	52452	13	0.4689	12;13;15;16;18;20;23	0.359;0.4689;0.292444444444444;0.280444444444444;0.0876666666666667;0.00633333333333333;0.001
XP_038068654.1	XM_038212726.1	K03232 elongation factor 1-beta (EEF1B); K15410 elongation factor 1-delta (EEF1D)	conditionU0126	-0.323168	-0.862415	0.394574	-5.85773	0.691766	0.128089	not significant	AQDLGGLVVQASSPSSQTESANSGLAGQIAR	50473	13	0.4689	12;13;15;16;18;20;23	0.359;0.4689;0.292444444444444;0.280444444444444;0.0876666666666667;0.00633333333333333;0.001
XP_038068149.1	XM_038212221.1	uncharacterized protein LOC119737684 [Patiria miniata]	conditionU0126	-0.389886	-0.98204	0.3331	-5.75133	0.691766	0.128089	not significant	AQEEQRASPELDEVVGTSR	32632	8	1	8	1
PMI_022824	PMI_022824-tr	protein AED:0.02 eAED:0.02 QI:261|1|1|1|1|1|3|1099|307	conditionU0126	-0.389886	-0.98204	0.3331	-5.75133	0.691766	0.128089	not significant	AQEEQRASPELDEVVGTSR	32632	8	1	8	1
PMI_029191	PMI_029191-tr	protein AED:0.09 eAED:0.09 QI:182|1|1|1|1|1|3|935|340	conditionU0126	-0.389886	-0.98204	0.3331	-5.75133	0.691766	0.128089	not significant	AQEEQRASPELDEVVGTSR	32632	8	1	8	1
XP_038068147.1	XM_038212219.1	uncharacterized protein LOC119737683 isoform X1 [Patiria miniata]	conditionU0126	-0.389886	-0.98204	0.3331	-5.75133	0.691766	0.128089	not significant	AQEEQRASPELDEVVGTSR	32632	8	1	8	1
XP_038061456.1	XM_038205528.1	K13864 solute carrier family 7 (cationic amino acid transporter), member 2 (SLC7A2, ATRC2); K13865 solute carrier family 7 (cationic amino acid transporter), member 3 (SLC7A3, ATRC3)	conditionU0126	-0.165273	-0.446394	0.658177	-6.12337	0.757158	0.140197	not significant	AQELEQSGK	24982	7	1	7	1
PMI_020542	PMI_020542-tr	protein AED:0.04 eAED:0.04 QI:330|1|1|1|0.76|0.64|14|9799|649	conditionU0126	-0.165273	-0.446394	0.658177	-6.12337	0.757158	0.140197	not significant	AQELEQSGK	24982	7	1	7	1
XP_038061456.1	XM_038205528.1	K13864 solute carrier family 7 (cationic amino acid transporter), member 2 (SLC7A2, ATRC2); K13865 solute carrier family 7 (cationic amino acid transporter), member 3 (SLC7A3, ATRC3)	conditionU0126	-0.385828	-0.989558	0.329465	-5.7442	0.691766	0.128089	not significant	AQELEQSGKLGR	28188	7	1	7	1
PMI_020542	PMI_020542-tr	protein AED:0.04 eAED:0.04 QI:330|1|1|1|0.76|0.64|14|9799|649	conditionU0126	-0.385828	-0.989558	0.329465	-5.7442	0.691766	0.128089	not significant	AQELEQSGKLGR	28188	7	1	7	1
XP_038078201.1	XM_038222273.1	K00710 polypeptide N-acetylgalactosaminyltransferase (GALNT)	conditionU0126	-0.394993	-0.997972	0.325428	-5.73617	0.691766	0.128089	not significant	AQESGVGPHEESR	11126	4	1	4	1
PMI_013993	PMI_013993-tr	K10867 nibrin (NBN, NBS1)	conditionU0126	-0.274531	-0.707084	0.484391	-5.97612	0.693191	0.128353	not significant	AQESSKVSPDAK	22202	8	0.881	4;5;8	0.06;0.06;0.881
XP_038068146.1	XM_038212218.1	K11976 E3 ubiquitin-protein ligase RNF216 (TRIAD3)	conditionU0126	-0.824034	-2.12996	0.0405847	-4.12069	0.632228	0.117065	not significant	AQGNFPSPFVPK	50629	7	1	7	1
XP_038045773.1	XM_038189845.1	GTPase-activating protein and VPS9 domain-containing protein 1-like isoform X1 [Patiria miniata]	conditionU0126	-0.185312	-0.454117	0.652665	-6.11995	0.754032	0.139619	not significant	AQGNPETFSETWSTEVIGSDTSEPPSEPNTIER	53303	13;14;19;21;22	0.394	11;13;14;19;21;22;26;30	0.009;0.394;0.394;0.394;0.394;0.394;0.013;0.006
XP_038060951.1	XM_038205023.1	general vesicular transport factor p115-like [Patiria miniata]	conditionU0126	-0.165704	-0.42869	0.670886	-6.131	0.765631	0.141766	not significant	AQHGAQSGQGDVNNSDSTSLAAADNGR	16841	15	0.937	15;17;18;19	0.937;0.048;0.011;0.003
XP_038051594.1	XM_038195666.1	K04411 serine/threonine kinase 4 (STK4, MST1); K04412 serine/threonine kinase 3 (STK3, MST2)	conditionU0126	-0.267209	-0.660223	0.513612	-6.00739	0.696895	0.129039	not significant	AQHTPPQAK	13373	4	1	4	1
XP_038077634.1	XM_038221706.1	uncharacterized protein LOC119745386 [Patiria miniata]	conditionU0126	-1.11024	-2.75174	0.00948364	-2.85584	0.250519	0.0463869	not significant	AQIPSPSSSPDINGNVAR	35896	5	0.855	5;7;8;9	0.855;0.075;0.315;0.255
XP_038077634.1	XM_038221706.1	uncharacterized protein LOC119745386 [Patiria miniata]	conditionU0126	-0.847526	-2.14314	0.0394323	-4.09627	0.620139	0.114827	not significant	AQIPSPSSSPDINGNVAR	36968	5	0.855	5;7;8;9	0.855;0.075;0.315;0.255
XP_038046401.1	XM_038190473.1	chromobox protein homolog 1-like [Patiria miniata]	conditionU0126	-0.540792	-1.37659	0.177746	-5.3102	0.691766	0.128089	not significant	AQKEEDDPMRSEEDEEEEEEEYQVEK	30226	11	1	11	1
XP_038046401.1	XM_038190473.1	chromobox protein homolog 1-like [Patiria miniata]	conditionU0126	-0.61584	-1.54056	0.132792	-5.08812	0.691766	0.128089	not significant	AQKEEDDPMRSEEDEEEEEEEYQVEK	35050	11	1	11	1
XP_038077860.1	XM_038221932.1	K01099 inositol polyphosphate 5-phosphatase INPP5B/F (INPP5B_F)	conditionU0126	-0.209518	-0.389616	0.69928	-6.14674	0.779817	0.144393	not significant	AQLMAALGSPK	51024	9	1	9	1
PMI_002394	PMI_002394-tr	K01099 inositol polyphosphate 5-phosphatase INPP5B/F (INPP5B_F)	conditionU0126	-0.209518	-0.389616	0.69928	-6.14674	0.779817	0.144393	not significant	AQLMAALGSPK	51024	9	1	9	1
PMI_010108	PMI_010108-tr	K01099 inositol polyphosphate 5-phosphatase INPP5B/F (INPP5B_F)	conditionU0126	-0.209518	-0.389616	0.69928	-6.14674	0.779817	0.144393	not significant	AQLMAALGSPK	51024	9	1	9	1
XP_038071137.1	XM_038215209.1	K10402 kinesin family member 20 (KIF20)	conditionU0126	-0.344105	-0.885088	0.382401	-5.83857	0.691766	0.128089	not significant	AQLSESESTLK	36083	4	0.756	4;6;8	0.756;0.243;0.001
XP_038067177.1	XM_038211249.1	ubiquitin-associated protein 2-like isoform X3 [Patiria miniata]	conditionU0126	-0.214138	-0.561647	0.578085	-6.06632	0.716895	0.132742	not significant	AQPPMPGNDKVNSIGMPPGQGAPGQESPSSQQTQQR	32638	27	0.897563	13;27;29;30;33	0.02275;0.8975625;0.0765625;0.0185625;0.00314285714285714
PMI_019132	PMI_019132-tr	protein AED:0.05 eAED:0.05 QI:0|0.9|0.72|1|1|1|11|0|652	conditionU0126	-0.214138	-0.561647	0.578085	-6.06632	0.716895	0.132742	not significant	AQPPMPGNDKVNSIGMPPGQGAPGQESPSSQQTQQR	32638	27	0.897563	13;27;29;30;33	0.02275;0.8975625;0.0765625;0.0185625;0.00314285714285714
XP_038067177.1	XM_038211249.1	ubiquitin-associated protein 2-like isoform X3 [Patiria miniata]	conditionU0126	-0.254702	-0.654013	0.517555	-6.01137	0.696936	0.129047	not significant	AQPPMPGNDKVNSIGMPPGQGAPGQESPSSQQTQQR	36920	27	0.897563	13;27;29;30;33	0.02275;0.8975625;0.0765625;0.0185625;0.00314285714285714
PMI_019132	PMI_019132-tr	protein AED:0.05 eAED:0.05 QI:0|0.9|0.72|1|1|1|11|0|652	conditionU0126	-0.254702	-0.654013	0.517555	-6.01137	0.696936	0.129047	not significant	AQPPMPGNDKVNSIGMPPGQGAPGQESPSSQQTQQR	36920	27	0.897563	13;27;29;30;33	0.02275;0.8975625;0.0765625;0.0185625;0.00314285714285714
XP_038067177.1	XM_038211249.1	ubiquitin-associated protein 2-like isoform X3 [Patiria miniata]	conditionU0126	-0.293539	-0.749721	0.458641	-5.94587	0.691766	0.128089	not significant	AQPPMPGNDKVNSIGMPPGQGAPGQESPSSQQTQQR	41075	27	0.897563	13;27;29;30;33	0.02275;0.8975625;0.0765625;0.0185625;0.00314285714285714
PMI_019132	PMI_019132-tr	protein AED:0.05 eAED:0.05 QI:0|0.9|0.72|1|1|1|11|0|652	conditionU0126	-0.293539	-0.749721	0.458641	-5.94587	0.691766	0.128089	not significant	AQPPMPGNDKVNSIGMPPGQGAPGQESPSSQQTQQR	41075	27	0.897563	13;27;29;30;33	0.02275;0.8975625;0.0765625;0.0185625;0.00314285714285714
PMI_011276	PMI_011276-tr	protein AED:0.08 eAED:0.08 QI:41|0.76|0.77|0.83|0.94|0.94|18|0|1536	conditionU0126	-0.467731	-1.00623	0.321498	-5.72823	0.691766	0.128089	not significant	AQPVKEPDLGSSSSYDILQPTQAHQDR	45738	11	0.755	11;12;13;14;15	0.755;0.216;0.345;0.312;0.372
XP_038062792.1	XM_038206864.1	nucleoprotein TPR-like isoform X1 [Patiria miniata]	conditionU0126	-0.429884	-1.13412	0.264775	-5.59739	0.691766	0.128089	not significant	AQQALLEQSQNQLEEQR	35360	9	1	9	1
XP_038044701.1	XM_038188773.1	K03345 sentrin-specific protease 2 (axin associating molecule) (SENP2, AXAM2); K08592 sentrin-specific protease 1 (SENP1)	conditionU0126	-0.451958	-1.09549	0.281094	-5.63844	0.691766	0.128089	not significant	AQQESTELGSIIERPQVPTNK	46600	5	0.765	5;6	0.765;0.235
PMI_010214	PMI_010214-tr	K00026 malate dehydrogenase (MDH2)	conditionU0126	-0.263524	-0.699947	0.48878	-5.98102	0.693862	0.128477	not significant	AQQMASPSLAPK	29057	6	0.739	6;8	0.739;0.261
PMI_013617	PMI_013617-tr	K00026 malate dehydrogenase (MDH2)	conditionU0126	-0.189223	-0.501273	0.619448	-6.09781	0.734846	0.136066	not significant	AQQMASPSLAPK	29057	6	0.739	6;8	0.739;0.261
PMI_010214	PMI_010214-tr	K00026 malate dehydrogenase (MDH2)	conditionU0126	-0.221867	-0.588412	0.560191	-6.05124	0.709826	0.131433	not significant	AQQMASPSLAPK	35185	6	0.739	6;8	0.739;0.261
PMI_013617	PMI_013617-tr	K00026 malate dehydrogenase (MDH2)	conditionU0126	-0.147565	-0.390574	0.698578	-6.14637	0.779708	0.144373	not significant	AQQMASPSLAPK	35185	6	0.739	6;8	0.739;0.261
XP_038045447.1	XM_038189519.1	large proline-rich protein BAG6-like isoform X1 [Patiria miniata]	conditionU0126	-0.399169	-1.03997	0.305783	-5.69513	0.691766	0.128089	not significant	AQQNSQSTPSPQNQNQSQSR	8165	10	0.6838	5;7;8;10;17;19	0.331;0.0688;0.374166666666667;0.6838;0.499;0.499
XP_038045447.1	XM_038189519.1	large proline-rich protein BAG6-like isoform X1 [Patiria miniata]	conditionU0126	-0.44533	-1.15524	0.256145	-5.57439	0.691766	0.128089	not significant	AQQNSQSTPSPQNQNQSQSR	9474	10	0.6838	5;7;8;10;17;19	0.331;0.0688;0.374166666666667;0.6838;0.499;0.499
PMI_000882	PMI_000882-tr	K02605 origin recognition complex subunit 3 (ORC3)	conditionU0126	-0.180143	-0.466842	0.643626	-6.11419	0.7495	0.13878	not significant	AQQQEASPPK	18182	7	1	7	1
PMI_000882	PMI_000882-tr	K02605 origin recognition complex subunit 3 (ORC3)	conditionU0126	-0.414773	-1.06549	0.294254	-5.66941	0.691766	0.128089	not significant	AQQQEASPPKLAK	30206	7	1	7	1
XP_038076973.1	XM_038221045.1	treacle protein-like [Patiria miniata]	conditionU0126	-0.287878	-0.757299	0.45415	-5.94032	0.691766	0.128089	not significant	AQSASQHSGQLSPQPAGAK	19785	12	0.989308	3;5;8;12	0.233;0.0993333333333333;0.0156666666666667;0.989307692307692
XP_038076973.1	XM_038221045.1	treacle protein-like [Patiria miniata]	conditionU0126	-0.909756	-2.33258	0.0258021	-3.7332	0.478137	0.0885331	not significant	AQSASQHSGQLSPQPAGAK	23082	12	0.989308	3;5;8;12	0.233;0.0993333333333333;0.0156666666666667;0.989307692307692
XP_038054715.1	XM_038198787.1	E3 ubiquitin-protein ligase RNF34-like [Patiria miniata]	conditionU0126	-0.262318	-0.68867	0.49576	-5.98866	0.695162	0.128718	not significant	AQSGDAAVQASQEQLNR	20526	11	1	11	1
XP_038058234.1	XM_038202306.1	K12480 Rab GTPase-binding effector protein 1 (RABEP1)	conditionU0126	-0.3617	-0.960291	0.34377	-5.77164	0.691766	0.128089	not significant	AQSPATPPETTVNTAAELDEK	42848	6	0.799	3;6;10;11;14	0.1255;0.799;0.128;0.021;0.001
PMI_021957	PMI_021957-tr	K12480 Rab GTPase-binding effector protein 1 (RABEP1)	conditionU0126	-0.3617	-0.960291	0.34377	-5.77164	0.691766	0.128089	not significant	AQSPATPPETTVNTAAELDEK	42848	6	0.799	3;6;10;11;14	0.1255;0.799;0.128;0.021;0.001
PMI_028208	PMI_028208-tr	K12480 Rab GTPase-binding effector protein 1 (RABEP1)	conditionU0126	-0.3617	-0.960291	0.34377	-5.77164	0.691766	0.128089	not significant	AQSPATPPETTVNTAAELDEK	42848	6	0.799	3;6;10;11;14	0.1255;0.799;0.128;0.021;0.001
PMI_008343	PMI_008343-tr	K04936 potassium large conductance calcium-activated channel subfamily M alpha member 1 (KCNMA1)	conditionU0126	-0.17976	-0.468088	0.642745	-6.11362	0.748927	0.138673	not significant	AQSPEATNGGGGGGGGGQYK	20885	3	0.6255	3;7	0.6255;0.3745
XP_038061215.1	XM_038205287.1	calcium-activated potassium channel subunit alpha-1-like isoform X1 [Patiria miniata]	conditionU0126	-0.17976	-0.468088	0.642745	-6.11362	0.748927	0.138673	not significant	AQSPEATNGGGGGGGGGQYK	20885	3	0.6255	3;7	0.6255;0.3745
XP_038061229.1	XM_038205301.1	K04936 potassium large conductance calcium-activated channel subfamily M alpha member 1 (KCNMA1)	conditionU0126	-0.17976	-0.468088	0.642745	-6.11362	0.748927	0.138673	not significant	AQSPEATNGGGGGGGGGQYK	20885	3	0.6255	3;7	0.6255;0.3745
PMI_008343	PMI_008343-tr	K04936 potassium large conductance calcium-activated channel subfamily M alpha member 1 (KCNMA1)	conditionU0126	-0.176917	-0.404535	0.688383	-6.14091	0.773999	0.143316	not significant	AQSPEATNGGGGGGGGGQYKK	20953	3	0.6775	3;7	0.6775;0.3225
XP_038061215.1	XM_038205287.1	calcium-activated potassium channel subunit alpha-1-like isoform X1 [Patiria miniata]	conditionU0126	-0.176917	-0.404535	0.688383	-6.14091	0.773999	0.143316	not significant	AQSPEATNGGGGGGGGGQYKK	20953	3	0.6775	3;7	0.6775;0.3225
XP_038061229.1	XM_038205301.1	K04936 potassium large conductance calcium-activated channel subfamily M alpha member 1 (KCNMA1)	conditionU0126	-0.176917	-0.404535	0.688383	-6.14091	0.773999	0.143316	not significant	AQSPEATNGGGGGGGGGQYKK	20953	3	0.6775	3;7	0.6775;0.3225
XP_038064768.1	XM_038208840.1	K11321 bromodomain-containing protein 8 (BRD8)	conditionU0126	-0.388571	-1.01395	0.317854	-5.72074	0.691766	0.128089	not significant	AQSQEDQESSIQEK	23500	3	1	3;9;10	1;0.358;0.642
PMI_004703	PMI_004703-tr	K14296 nuclear pore complex protein Nup153 (NUP153)	conditionU0126	-0.555598	-0.914415	0.367016	-5.81308	0.691766	0.128089	not significant	AQSSPHRPLGLGSK	24912	4	0.755	3;4	0.245;0.755
PMI_001200	PMI_001200-tr	K10798 poly [ADP-ribose] polymerase (PARP)	conditionU0126	-1.31976	-2.84803	0.00745334	-2.64139	0.220179	0.0407689	not significant	AQSSTASKPSTSK	18436	4	0.606	3;4;5;7	0.363;0.606;0.029;0.001
XP_038051328.1	XM_038195400.1	proteasomal ubiquitin receptor ADRM1-B-like isoform X1 [Patiria miniata]	conditionU0126	-0.260589	-0.602128	0.551131	-6.04324	0.706869	0.130886	not significant	AQSTPAVHAQETTPSATQPR	18478	13	0.6385	3;4;12;13;15;17	0.4595;0.5405;0.3275;0.6385;0.0352857142857143;0.0042
XP_038051328.1	XM_038195400.1	proteasomal ubiquitin receptor ADRM1-B-like isoform X1 [Patiria miniata]	conditionU0126	-0.398692	-0.924077	0.362036	-5.80452	0.691766	0.128089	not significant	AQSTPAVHAQETTPSATQPR	19234	13	0.6385	3;4;12;13;15;17	0.4595;0.5405;0.3275;0.6385;0.0352857142857143;0.0042
PMI_010224	PMI_010224-tr	protein AED:0.03 eAED:0.03 QI:217|0.86|0.87|0.96|0.96|1|31|340|1847	conditionU0126	-0.483378	-1.19006	0.242367	-5.53562	0.691766	0.128089	not significant	AQSTPGQTPTTTSIITPTDPSEGLK	49112	3	0.457333	3;4;8;10;11;12;13;16	0.457333333333333;0.370333333333333;0.116333333333333;0.014;0.014;0.014;0.014;0.001
XP_038047210.1	XM_038191282.1	K04420 mitogen-activated protein kinase kinase kinase 2 (MAP3K2, MEKK2); K04421 mitogen-activated protein kinase kinase kinase 3 (MAP3K3, MEKK3)	conditionU0126	-0.513573	-1.35963	0.183003	-5.33191	0.691766	0.128089	not significant	AQSTTSYDEFSGSQYPER	34305	3	0.489	3;4;5;6;7	0.489;0.379;0.095;0.03;0.007
XP_038047208.1	XM_038191280.1	K04420 mitogen-activated protein kinase kinase kinase 2 (MAP3K2, MEKK2); K04421 mitogen-activated protein kinase kinase kinase 3 (MAP3K3, MEKK3)	conditionU0126	-0.513573	-1.35963	0.183003	-5.33191	0.691766	0.128089	not significant	AQSTTSYDEFSGSQYPER	34305	3	0.489	3;4;5;6;7	0.489;0.379;0.095;0.03;0.007
PMI_022185	PMI_022185-tr	K04420 mitogen-activated protein kinase kinase kinase 2 (MAP3K2, MEKK2); K04421 mitogen-activated protein kinase kinase kinase 3 (MAP3K3, MEKK3)	conditionU0126	-0.513573	-1.35963	0.183003	-5.33191	0.691766	0.128089	not significant	AQSTTSYDEFSGSQYPER	34305	3	0.489	3;4;5;6;7	0.489;0.379;0.095;0.03;0.007
XP_038076135.1	XM_038220207.1	K08518 syntaxin-binding protein 5 (STXBP5, SRO7_77)	conditionU0126	-0.548301	-1.32356	0.194585	-5.37728	0.691766	0.128089	not significant	AQSVCSDSGNCGPGEAPPNGSPPTPPPSPK	32886	28	0.999	21;24;28	0.019;0.982;0.999
PMI_002393	PMI_002393-tr	K08518 syntaxin-binding protein 5 (STXBP5, SRO7_77)	conditionU0126	-0.548301	-1.32356	0.194585	-5.37728	0.691766	0.128089	not significant	AQSVCSDSGNCGPGEAPPNGSPPTPPPSPK	32886	28	0.999	21;24;28	0.019;0.982;0.999
PMI_013184	PMI_013184-tr	K08867 WNK lysine deficient protein kinase (WNK, PRKWNK)	conditionU0126	-0.757466	-1.879	0.0689441	-4.56328	0.691766	0.128089	not significant	AQSVPDVSVAEK	38215	3	0.998	3;8	0.998;0.002
XP_038054306.1	XM_038198378.1	K08867 WNK lysine deficient protein kinase (WNK, PRKWNK)	conditionU0126	-0.660974	-1.72329	0.0940298	-4.81548	0.691766	0.128089	not significant	AQSVPDVSVAEK	38215	3	0.998	3;8	0.998;0.002
XP_038051027.1	XM_038195099.1	K12172 E3 SUMO-protein ligase RanBP2 (RANBP2, NUP358)	conditionU0126	-0.298	-0.782265	0.439538	-5.92164	0.691766	0.128089	not significant	AQTEAEGQGLEVISSPLSR	46628	15	0.5834	14;15;18	0.3716;0.5834;0.30575
PMI_006293	PMI_006293-tr	K12172 E3 SUMO-protein ligase RanBP2 (RANBP2, NUP358)	conditionU0126	-0.316415	-0.790511	0.434774	-5.91534	0.691766	0.128089	not significant	AQTEAEGQGLEVISSPLSR	46628	15	0.5834	14;15;18	0.3716;0.5834;0.30575
XP_038051027.1	XM_038195099.1	K12172 E3 SUMO-protein ligase RanBP2 (RANBP2, NUP358)	conditionU0126	-0.484764	-1.27961	0.209451	-5.4311	0.691766	0.128089	not significant	AQTEAEGQGLEVISSPLSR	45570	15	0.5834	14;15;18	0.3716;0.5834;0.30575
PMI_006293	PMI_006293-tr	K12172 E3 SUMO-protein ligase RanBP2 (RANBP2, NUP358)	conditionU0126	-0.503179	-1.27764	0.210134	-5.43346	0.691766	0.128089	not significant	AQTEAEGQGLEVISSPLSR	45570	15	0.5834	14;15;18	0.3716;0.5834;0.30575
PMI_023667	PMI_023667-tr	K11422 histone-lysine N-methyltransferase SETD1 (SETD1, SET1); K14553 U3 small nucleolar RNA-associated protein 18 (UTP18)	conditionU0126	-0.432518	-1.04052	0.30553	-5.69458	0.691766	0.128089	not significant	AQTPQLLDEDVSDTEQEK	46482	3	1	3;12;14	1;0.8684;0.1316
XP_038055486.1	XM_038199558.1	K11422 histone-lysine N-methyltransferase SETD1 (SETD1, SET1)	conditionU0126	-0.33234	-0.844719	0.404244	-5.87235	0.691766	0.128089	not significant	AQTPQLLDEDVSDTEQEK	46482	3	1	3;12;14	1;0.8684;0.1316
PMI_023667	PMI_023667-tr	K11422 histone-lysine N-methyltransferase SETD1 (SETD1, SET1); K14553 U3 small nucleolar RNA-associated protein 18 (UTP18)	conditionU0126	-0.591545	-1.47121	0.150539	-5.18471	0.691766	0.128089	not significant	AQTPQLLDEDVSDTEQEK	44742	3	1	3;12;14	1;0.8684;0.1316
XP_038055486.1	XM_038199558.1	K11422 histone-lysine N-methyltransferase SETD1 (SETD1, SET1)	conditionU0126	-0.491367	-1.25713	0.217377	-5.45798	0.691766	0.128089	not significant	AQTPQLLDEDVSDTEQEK	44742	3	1	3;12;14	1;0.8684;0.1316
PMI_023667	PMI_023667-tr	K11422 histone-lysine N-methyltransferase SETD1 (SETD1, SET1); K14553 U3 small nucleolar RNA-associated protein 18 (UTP18)	conditionU0126	-0.348892	-0.848001	0.402439	-5.86966	0.691766	0.128089	not significant	AQTPQLLDEDVSDTEQEKDGKPSEK	41841	3	1	3;12;14	1;0.968;0.03225
XP_038055486.1	XM_038199558.1	K11422 histone-lysine N-methyltransferase SETD1 (SETD1, SET1)	conditionU0126	-0.248713	-0.611236	0.545157	-6.03783	0.705062	0.130551	not significant	AQTPQLLDEDVSDTEQEKDGKPSEK	41841	3	1	3;12;14	1;0.968;0.03225
XP_038051998.1	XM_038196070.1	K10754 replication factor C subunit 1 (RFC1)	conditionU0126	-0.146397	-0.381521	0.705219	-6.14982	0.783233	0.145026	not significant	AQTSNVTPSK	19530	7	0.9935	7;9	0.9935;0.0065
XP_038051998.1	XM_038196070.1	K10754 replication factor C subunit 1 (RFC1)	conditionU0126	0.0123865	0.0330881	0.9738	-6.22116	0.98043	0.181539	not significant	AQTSNVTPSKATPTK	25815	7	0.936333	3;4;7;9;12;14	0.005;0.0186666666666667;0.936333333333333;0.166;0.575;0.301
XP_038051998.1	XM_038196070.1	K10754 replication factor C subunit 1 (RFC1)	conditionU0126	-0.198968	-0.514741	0.610104	-6.09109	0.731026	0.135359	not significant	AQTSNVTPSKATPTKATPK	29682	17	0.742429	3;4;7;9;12;14;17	0.045;0.0711666666666667;0.612571428571429;0.259714285714286;0.706571428571429;0.293285714285714;0.742428571428571
XP_038051998.1	XM_038196070.1	K10754 replication factor C subunit 1 (RFC1)	conditionU0126	-0.123986	-0.330662	0.742953	-6.16768	0.808475	0.1497	not significant	AQTSNVTPSKATPTKATPK	28079	17	0.742429	3;4;7;9;12;14;17	0.045;0.0711666666666667;0.612571428571429;0.259714285714286;0.706571428571429;0.293285714285714;0.742428571428571
XP_038044397.1	XM_038188469.1	coiled-coil domain-containing protein 93-like [Patiria miniata]	conditionU0126	-0.504673	-1.17926	0.246579	-5.54776	0.691766	0.128089	not significant	ARADSMDSEESR	9832	5	0.9765	5;8;11	0.9765;0.023;0.001
PMI_000252	PMI_000252-tr	protein AED:0.23 eAED:0.23 QI:48|0.61|0.64|1|0.84|0.78|14|1544|501	conditionU0126	-0.504673	-1.17926	0.246579	-5.54776	0.691766	0.128089	not significant	ARADSMDSEESR	9832	5	0.9765	5;8;11	0.9765;0.023;0.001
XP_038075416.1	XM_038219488.1	eukaryotic translation initiation factor 4 gamma 1-like isoform X1 [Patiria miniata]	conditionU0126	-0.535776	-1.37305	0.178834	-5.31476	0.691766	0.128089	not significant	AREPPTQVSPSPAPPPAEVSSK	31818	9	0.652	6;9;11	0.06375;0.652;0.284
XP_038076046.1	XM_038220118.1	K16914 bifunctional lysine-specific demethylase and histidyl-hydroxylase NO66 (RIOX1, NO66)	conditionU0126	-0.627469	-1.50125	0.142631	-5.14334	0.691766	0.128089	not significant	ARGSSLSPELGIK	42869	7	0.965	4;5;7	0.654;0.38;0.965
XP_038070960.1	XM_038215032.1	uncharacterized protein LOC119739903 isoform X1 [Patiria miniata]	conditionU0126	-0.165658	-0.405924	0.687373	-6.14035	0.773602	0.143242	not significant	ARKSSDEAITLPAGESQNVSR	33659	4	0.971	4;5;10	0.971;0.895;0.133
XP_038070961.1	XM_038215033.1	coiled-coil domain-containing protein R3HCC1L-like isoform X2 [Patiria miniata]	conditionU0126	-0.165658	-0.405924	0.687373	-6.14035	0.773602	0.143242	not significant	ARKSSDEAITLPAGESQNVSR	33659	4	0.971	4;5;10	0.971;0.895;0.133
PMI_000305	PMI_000305-tr	protein AED:0.14 eAED:0.13 QI:0|0.57|0.5|1|0.71|0.5|8|1592|622	conditionU0126	-0.165658	-0.405924	0.687373	-6.14035	0.773602	0.143242	not significant	ARKSSDEAITLPAGESQNVSR	33659	4	0.971	4;5;10	0.971;0.895;0.133
PMI_012345	PMI_012345-tr	K01805 xylose isomerase (xylA)	conditionU0126	-0.422141	-1.10979	0.27497	-5.6234	0.691766	0.128089	not significant	ARLSGENAPR	15128	4	1	4	1
XP_038057181.1	XM_038201253.1	K01805 xylose isomerase (xylA)	conditionU0126	-0.482127	-1.10302	0.277857	-5.63054	0.691766	0.128089	not significant	ARLSGENAPR	15128	4	1	4	1
PMI_020007	PMI_020007-tr	K10744 ribonuclease H2 subunit B (RNASEH2B)	conditionU0126	-1.13571	-2.76685	0.00913408	-2.82248	0.245038	0.0453719	not significant	ARLSTANGEPEEDYSK	28064	4	0.683	4;5	0.683;0.317
XP_038062727.1	XM_038206799.1	K04707 E3 ubiquitin-protein ligase CBL (CBL)	conditionU0126	-0.290533	-0.773611	0.444571	-5.92818	0.691766	0.128089	not significant	ARLTPPATTNDLILLSTPAPTGDDSSPAR	53595	4	0.9005	4;8;9;21;25;26	0.9005;0.0465;0.053;0.003;0.608;0.389
PMI_010757	PMI_010757-tr	K04707 E3 ubiquitin-protein ligase CBL (CBL)	conditionU0126	-0.290533	-0.773611	0.444571	-5.92818	0.691766	0.128089	not significant	ARLTPPATTNDLILLSTPAPTGDDSSPAR	53595	4	0.9005	4;8;9;21;25;26	0.9005;0.0465;0.053;0.003;0.608;0.389
PMI_004703	PMI_004703-tr	K14296 nuclear pore complex protein Nup153 (NUP153)	conditionU0126	-0.797967	-1.49334	0.144682	-5.15431	0.691766	0.128089	not significant	ARPASPFSRPQQPAISTR	26702	5	0.943	5;8	0.943;0.057
XP_038057669.1	XM_038201741.1	K14296 nuclear pore complex protein Nup153 (NUP153)	conditionU0126	-0.555345	-1.43977	0.159187	-5.22722	0.691766	0.128089	not significant	ARPASPFSRPQQPAISTR	26702	5	0.943	5;8	0.943;0.057
XP_038070722.1	XM_038214794.1	K05866 M-phase inducer phosphatase 2 (CDC25B); K05867 M-phase inducer phosphatase 3 (CDC25C); K06645 M-phase inducer phosphatase 1 (CDC25A); K16723 M-phase inducer phosphatase (STG)	conditionU0126	-0.903959	-2.29932	0.0278345	-3.79856	0.501695	0.0928952	not significant	ARPISAPATLLDQSSRPQTIVVNSPVK	50222	24	1	5;9;24	0.998;0.004;1
XP_038070722.1	XM_038214794.1	K05866 M-phase inducer phosphatase 2 (CDC25B); K05867 M-phase inducer phosphatase 3 (CDC25C); K06645 M-phase inducer phosphatase 1 (CDC25A); K16723 M-phase inducer phosphatase (STG)	conditionU0126	-0.50038	-1.24823	0.220577	-5.4685	0.691766	0.128089	not significant	ARPISAPATLLDQSSRPQTIVVNSPVK	47009	24	1	5;9;24	0.998;0.004;1
XP_038078898.1	XM_038222970.1	K07203 serine/threonine-protein kinase mTOR (MTOR, FRAP, TOR)	conditionU0126	-0.538434	-1.42431	0.163581	-5.24784	0.691766	0.128089	not significant	ARSDSFSSSQNNADLLDDVNIDTPK	50137	23	1	3;5;7;8;9;23	0.17825;0.387;0.2555;0.1935;0.2355;1
PMI_017581	PMI_017581-tr	K07203 serine/threonine-protein kinase mTOR (MTOR, FRAP, TOR)	conditionU0126	-0.538434	-1.42431	0.163581	-5.24784	0.691766	0.128089	not significant	ARSDSFSSSQNNADLLDDVNIDTPK	50137	23	1	3;5;7;8;9;23	0.17825;0.387;0.2555;0.1935;0.2355;1
XP_038078898.1	XM_038222970.1	K07203 serine/threonine-protein kinase mTOR (MTOR, FRAP, TOR)	conditionU0126	-0.527697	-1.37046	0.179633	-5.31808	0.691766	0.128089	not significant	ARSDSFSSSQNNADLLDDVNIDTPK	49460	23	1	3;5;7;8;9;23	0.17825;0.387;0.2555;0.1935;0.2355;1
PMI_017581	PMI_017581-tr	K07203 serine/threonine-protein kinase mTOR (MTOR, FRAP, TOR)	conditionU0126	-0.527697	-1.37046	0.179633	-5.31808	0.691766	0.128089	not significant	ARSDSFSSSQNNADLLDDVNIDTPK	49460	23	1	3;5;7;8;9;23	0.17825;0.387;0.2555;0.1935;0.2355;1
XP_038078898.1	XM_038222970.1	K07203 serine/threonine-protein kinase mTOR (MTOR, FRAP, TOR)	conditionU0126	-0.364958	-0.928264	0.359892	-5.80078	0.691766	0.128089	not significant	ARSDSFSSSQNNADLLDDVNIDTPKQK	47221	23	1	3;5;7;8;9;23	0.099;0.633;0.063;0.095;0.11;1
PMI_017581	PMI_017581-tr	K07203 serine/threonine-protein kinase mTOR (MTOR, FRAP, TOR)	conditionU0126	-0.364958	-0.928264	0.359892	-5.80078	0.691766	0.128089	not significant	ARSDSFSSSQNNADLLDDVNIDTPKQK	47221	23	1	3;5;7;8;9;23	0.099;0.633;0.063;0.095;0.11;1
PMI_004537	PMI_004537-tr	K18266 protein NDRG1 (NDRG1)	conditionU0126	-0.591083	-1.52188	0.137398	-5.11452	0.691766	0.128089	not significant	ARSFDGFEGTTK	34775	3	1	3	1
XP_038069728.1	XM_038213800.1	K18266 protein NDRG1 (NDRG1)	conditionU0126	-0.564324	-1.40107	0.170363	-5.27843	0.691766	0.128089	not significant	ARSFDGFEGTTK	34775	3	1	3	1
XP_038069730.1	XM_038213802.1	K18266 protein NDRG1 (NDRG1)	conditionU0126	-0.564324	-1.40107	0.170363	-5.27843	0.691766	0.128089	not significant	ARSFDGFEGTTK	34775	3	1	3	1
XP_038052167.1	XM_038196239.1	leucine-rich repeat-containing protein 56-like isoform X1 [Patiria miniata]	conditionU0126	-0.556727	-1.43785	0.159727	-5.22979	0.691766	0.128089	not significant	ARSFEEHQGLDQR	18279	3	1	3	1
PMI_024682	PMI_024682-tr	protein AED:0.01 eAED:0.01 QI:248|0.77|0.8|1|0.77|0.9|10|2804|1037	conditionU0126	-1.04899	-2.44987	0.019662	-3.4975	0.398264	0.0737437	not significant	ARSLDSDAYK	25747	3	0.995	3;6	0.995;0.005
PMI_003937	PMI_003937-tr	K04442 mitogen-activated protein kinase-activated protein kinase 5 (MAPKAPK5, PRAK)	conditionU0126	-1.35726	-3.54907	0.00116629	-0.962975	0.0633114	0.0117229	not significant	ARSSCQSLDNR	10164	3	0.868	3;4;7	0.868;0.131;0.001
XP_038072635.1	XM_038216707.1	K10369 supervillin (SVIL)	conditionU0126	-0.366113	-0.962713	0.34257	-5.7694	0.691766	0.128089	not significant	ARSTPNSPIVEIR	34987	3	0.942	3;4;7	0.942;0.26;0.798
XP_038076651.1	XM_038220723.1	protein ELYS-like [Patiria miniata]	conditionU0126	-0.224359	-0.599412	0.552919	-6.04484	0.707548	0.131012	not significant	ARTPSPVMVK	27048	3;5	1	3;5	1;1
PMI_011267	PMI_011267-tr	protein AED:0.05 eAED:0.05 QI:942|0.82|0.87|1|0.82|0.91|24|4315|1010	conditionU0126	-0.134545	-0.35532	0.724571	-6.15933	0.795755	0.147344	not significant	ARTPSPVMVK	27048	3;5	1	3;5	1;1
XP_038076651.1	XM_038220723.1	protein ELYS-like [Patiria miniata]	conditionU0126	-0.244373	-0.649227	0.520606	-6.01442	0.698031	0.129249	not significant	ARTPSPVMVK	32365	3;5	1	3;5	1;1
PMI_011267	PMI_011267-tr	protein AED:0.05 eAED:0.05 QI:942|0.82|0.87|1|0.82|0.91|24|4315|1010	conditionU0126	-0.15456	-0.418063	0.678561	-6.13543	0.769233	0.142433	not significant	ARTPSPVMVK	32365	3;5	1	3;5	1;1
PMI_006941	PMI_006941-tr	K02324 DNA polymerase epsilon subunit 1 (POLE)	conditionU0126	-0.351095	-0.611245	0.545151	-6.03783	0.705062	0.130551	not significant	ARVESSEGEGGAR	8878	5	0.99	5;6	0.99;0.01
PMI_009884	PMI_009884-tr	K18728 eukaryotic translation initiation factor 4E transporter (EIF4ENIF1)	conditionU0126	-0.218206	-0.55665	0.581456	-6.06906	0.718209	0.132986	not significant	ARVLHSGEQGGEQHGTPPRPPMQQGENLTSQQQQQQR	23677	6;16	0.496	6;16;29;30	0.496;0.496;0.007;0.001
PMI_013635	PMI_013635-tr	K03424 TatD DNase family protein (tatD)	conditionU0126	-0.230795	-0.60195	0.551249	-6.04335	0.706949	0.130901	not significant	ARWSGDNK	21598	4	1	4	1
PMI_015280	PMI_015280-tr	K03424 TatD DNase family protein (tatD)	conditionU0126	-0.187465	-0.486511	0.629764	-6.10497	0.741782	0.13735	not significant	ARWSGDNK	21598	4	1	4	1
PMI_011592	PMI_011592-tr	K12404 ADP-ribosylation factor-binding protein GGA (GGA)	conditionU0126	-0.403913	-1.02511	0.312635	-5.70983	0.691766	0.128089	not significant	ASADENETLETLLNK	54678	2	1	2	1
PMI_027314	PMI_027314-tr	K12404 ADP-ribosylation factor-binding protein GGA (GGA)	conditionU0126	-0.403913	-1.02511	0.312635	-5.70983	0.691766	0.128089	not significant	ASADENETLETLLNK	54678	2	1	2	1
XP_038068081.1	XM_038212153.1	K12404 ADP-ribosylation factor-binding protein GGA (GGA)	conditionU0126	-0.491263	-1.27978	0.209389	-5.43088	0.691766	0.128089	not significant	ASADENETLETLLNK	54678	2	1	2	1
XP_038070305.1	XM_038214377.1	K14437 chromodomain-helicase-DNA-binding protein 7 (CHD7)	conditionU0126	-0.0675495	-0.180333	0.857974	-6.20562	0.891556	0.165083	not significant	ASAEHGSPQK	11409	7	1	7	1
XP_038075714.1	XM_038219786.1	uncharacterized protein LOC119743397 isoform X2 [Patiria miniata]	conditionU0126	-0.285521	-0.750365	0.458258	-5.9454	0.691766	0.128089	not significant	ASAGGSSDQQGLTEESRPDGEGR	17100	6	0.787	2;6;7	0.051;0.787;0.161
PMI_002042	PMI_002042-tr	K12875 apoptotic chromatin condensation inducer in the nucleus (ACIN1, ACINUS)	conditionU0126	-0.439896	-1.16818	0.250956	-5.5601	0.691766	0.128089	not significant	ASAPEPDQEPSPEPVAAPK	35080	11	0.999333	2;11	0.002;0.999333333333333
XP_038061937.1	XM_038206009.1	K03259 translation initiation factor 4E (EIF4E)	conditionU0126	-0.45315	-1.20354	0.237181	-5.52033	0.691766	0.128089	not significant	ASAVATSQEEKPQK	27421	7	0.519667	2;6;7	0.367666666666667;0.112666666666667;0.519666666666667
XP_038061937.1	XM_038206009.1	K03259 translation initiation factor 4E (EIF4E)	conditionU0126	-0.445127	-1.12204	0.2698	-5.61036	0.691766	0.128089	not significant	ASAVATSQEEKPQKDSK	25853	6;7	0.469	2;6;7	0.061;0.469;0.469
XP_038049466.1	XM_038193538.1	acyl-CoA-binding domain-containing protein 5A-like isoform X1 [Patiria miniata]	conditionU0126	-0.564421	-1.45508	0.154929	-5.20662	0.691766	0.128089	not significant	ASAVEEPLQPIREEQVLMTSTPQGK	46960	21	0.59825	19;20;21	0.10925;0.29275;0.59825
XP_038049466.1	XM_038193538.1	acyl-CoA-binding domain-containing protein 5A-like isoform X1 [Patiria miniata]	conditionU0126	-0.541746	-1.43558	0.160369	-5.23283	0.691766	0.128089	not significant	ASAVEEPLQPIREEQVLMTSTPQGK	50568	21	0.59825	19;20;21	0.10925;0.29275;0.59825
XP_038049634.1	XM_038193706.1	K15304 Ran-binding protein 3 (RANBP3)	conditionU0126	-0.28852	-0.750378	0.458251	-5.9454	0.691766	0.128089	not significant	ASAVPVGSGDSDDSVSQSNSALTDR	36081	11	0.883071	2;8;11;14;16;18;20;23	0.0193;0.816307692307692;0.883071428571429;0.461769230769231;0.0653636363636364;0.0102857142857143;0.004;0.0035
XP_038049634.1	XM_038193706.1	K15304 Ran-binding protein 3 (RANBP3)	conditionU0126	-0.274685	-0.708166	0.483727	-5.97538	0.693191	0.128353	not significant	ASAVPVGSGDSDDSVSQSNSALTDR	38621	11	0.883071	2;8;11;14;16;18;20;23	0.0193;0.816307692307692;0.883071428571429;0.461769230769231;0.0653636363636364;0.0102857142857143;0.004;0.0035
XP_038049634.1	XM_038193706.1	K15304 Ran-binding protein 3 (RANBP3)	conditionU0126	-0.383971	-1.01383	0.317909	-5.72086	0.691766	0.128089	not significant	ASAVPVGSGDSDDSVSQSNSALTDR	34538	11	0.883071	2;8;11;14;16;18;20;23	0.0193;0.816307692307692;0.883071428571429;0.461769230769231;0.0653636363636364;0.0102857142857143;0.004;0.0035
PMI_002237	PMI_002237-tr	K08360 cytochrome b-561 (CYB561); K16295 cytochrome b ascorbate-dependent protein 3 (CYBASC3)	conditionU0126	-0.3664	-0.965889	0.341002	-5.76645	0.691766	0.128089	not significant	ASAVQSANPYEEQINIEKD	40216	10	1	10	1
PMI_015920	PMI_015920-tr	K10771 AP endonuclease 1 (APEX1)	conditionU0126	-0.120286	-0.301997	0.764516	-6.17662	0.823443	0.152471	not significant	ASCEEEQSTVK	21663	2	1	2	1
XP_038055216.1	XM_038199288.1	coiled-coil domain-containing protein 138-like [Patiria miniata]	conditionU0126	-0.392528	-1.01238	0.318595	-5.72227	0.691766	0.128089	not significant	ASDDIPTDSPHQLYESEDYFVPR	50133	9	0.807	2;7;9;14;16	0.002;0.178;0.807;0.011;0.001
XP_038048657.1	XM_038192729.1	K12396 AP-3 complex subunit delta (AP3D)	conditionU0126	-0.263292	-0.666084	0.509906	-6.00359	0.696839	0.129029	not significant	ASDEPSVATVVEDAPADTSEPPPEEK	46020	19	0.875	18;19	0.125;0.875
XP_038074790.1	XM_038218862.1	serrate RNA effector molecule homolog isoform X1 [Patiria miniata]	conditionU0126	-0.210639	-0.547976	0.587331	-6.07376	0.721325	0.133563	not significant	ASDTETTQDSKPGSPSENDVQMK	24839	14	0.8492	2;4;6;7;10;14;16	0.002;0.006;0.013;0.00466666666666667;0.0438;0.8492;0.0996
XP_038074790.1	XM_038218862.1	serrate RNA effector molecule homolog isoform X1 [Patiria miniata]	conditionU0126	-0.40196	-1.03434	0.308365	-5.70072	0.691766	0.128089	not significant	ASDTETTQDSKPGSPSENDVQMK	29891	14	0.8492	2;4;6;7;10;14;16	0.002;0.006;0.013;0.00466666666666667;0.0438;0.8492;0.0996
XP_038074790.1	XM_038218862.1	serrate RNA effector molecule homolog isoform X1 [Patiria miniata]	conditionU0126	-0.335018	-0.877319	0.386545	-5.84519	0.691766	0.128089	not significant	ASDTETTQDSKPGSPSENDVQMKEETR	26872	10	0.618	6;7;10;14;16	0.004;0.019;0.618;0.341;0.017
XP_038068579.1	XM_038212651.1	NCK-interacting protein with SH3 domain-like isoform X1 [Patiria miniata]	conditionU0126	-0.560798	-1.33647	0.190377	-5.36117	0.691766	0.128089	not significant	ASDTQTTSKSPPPSSTQPETESNPPNDR	20181	10	0.51	2;4;6;7;8;10;14;15;16	0.029;0.0305;0.0265;0.0645;0.0645;0.51;0.128;0.253;0.066
XP_038068583.1	XM_038212655.1	NCK-interacting protein with SH3 domain-like isoform X2 [Patiria miniata]	conditionU0126	-0.560798	-1.33647	0.190377	-5.36117	0.691766	0.128089	not significant	ASDTQTTSKSPPPSSTQPETESNPPNDR	20181	10	0.51	2;4;6;7;8;10;14;15;16	0.029;0.0305;0.0265;0.0645;0.0645;0.51;0.128;0.253;0.066
XP_038072787.1	XM_038216859.1	FERM domain-containing protein 5-like isoform X2 [Patiria miniata]	conditionU0126	-0.284461	-0.743205	0.462524	-5.95061	0.69213	0.128157	not significant	ASDVTTHSSGGFFR	32683	8;9	0.459	5;6;8;9	0.005;0.078;0.459;0.459
PMI_004364	PMI_004364-tr	K15178 RNA polymerase-associated protein RTF1 (RTF1)	conditionU0126	-0.312272	-0.783032	0.439094	-5.92105	0.691766	0.128089	not significant	ASDVYSDDDDEDEEEEK	27820	6	1	6	1
XP_038074214.1	XM_038218286.1	K15178 RNA polymerase-associated protein RTF1 (RTF1)	conditionU0126	-0.312272	-0.783032	0.439094	-5.92105	0.691766	0.128089	not significant	ASDVYSDDDDEDEEEEK	27820	6	1	6	1
PMI_004364	PMI_004364-tr	K15178 RNA polymerase-associated protein RTF1 (RTF1)	conditionU0126	-0.276706	-0.706893	0.484507	-5.97625	0.693191	0.128353	not significant	ASDVYSDDDDEDEEEEKK	28548	6	0.815	2;5;6	0.005;0.366;0.815
XP_038074214.1	XM_038218286.1	K15178 RNA polymerase-associated protein RTF1 (RTF1)	conditionU0126	-0.276706	-0.706893	0.484507	-5.97625	0.693191	0.128353	not significant	ASDVYSDDDDEDEEEEKK	28548	6	0.815	2;5;6	0.005;0.366;0.815
XP_038077836.1	XM_038221908.1	K10585 ubiquitin-conjugating enzyme E2 Z (UBE2Z)	conditionU0126	-0.334059	-0.827665	0.413701	-5.88617	0.691766	0.128089	not significant	ASEADSSSTSDNEMDTSSPCPSEK	26307	10	0.372	2;6;7;8;9;10;16;17;18	0.001;0.007;0.023;0.088;0.323;0.372;0.135;0.039;0.011
XP_038077835.1	XM_038221907.1	K10585 ubiquitin-conjugating enzyme E2 Z (UBE2Z)	conditionU0126	-0.334059	-0.827665	0.413701	-5.88617	0.691766	0.128089	not significant	ASEADSSSTSDNEMDTSSPCPSEK	26307	10	0.372	2;6;7;8;9;10;16;17;18	0.001;0.007;0.023;0.088;0.323;0.372;0.135;0.039;0.011
PMI_004749	PMI_004749-tr	protein AED:0.09 eAED:0.09 QI:0|0.73|0.78|0.84|0.98|0.96|64|3073|3063	conditionU0126	-0.031723	-0.0706143	0.944123	-6.21924	0.957066	0.177213	not significant	ASEDAEGDSETEEK	18256	9	0.904	9;11	0.904;0.096
PMI_007081	PMI_007081-tr	protein AED:0.19 eAED:0.19 QI:76|0.91|0.93|1|0.89|0.91|48|0|2248	conditionU0126	-0.355005	-0.908319	0.37018	-5.81845	0.691766	0.128089	not significant	ASEDAEGDSETEEK	18256	9	0.904	9;11	0.904;0.096
PMI_004749	PMI_004749-tr	protein AED:0.09 eAED:0.09 QI:0|0.73|0.78|0.84|0.98|0.96|64|3073|3063	conditionU0126	-0.0375165	-0.0783528	0.938012	-6.21867	0.95257	0.17638	not significant	ASEDAEGDSETEEKEK	21524	9	0.893	9;11	0.893;0.107
PMI_007081	PMI_007081-tr	protein AED:0.19 eAED:0.19 QI:76|0.91|0.93|1|0.89|0.91|48|0|2248	conditionU0126	-0.360799	-0.916714	0.365827	-5.81105	0.691766	0.128089	not significant	ASEDAEGDSETEEKEK	21524	9	0.893	9;11	0.893;0.107
PMI_004749	PMI_004749-tr	protein AED:0.09 eAED:0.09 QI:0|0.73|0.78|0.84|0.98|0.96|64|3073|3063	conditionU0126	0.59562	1.0507	0.300898	-5.68439	0.691766	0.128089	not significant	ASEDAEGDSETEEKEKR	18063	9	0.984	9;11	0.984;0.016
PMI_007081	PMI_007081-tr	protein AED:0.19 eAED:0.19 QI:76|0.91|0.93|1|0.89|0.91|48|0|2248	conditionU0126	0.272338	0.593262	0.556979	-6.04843	0.709047	0.131289	not significant	ASEDAEGDSETEEKEKR	18063	9	0.984	9;11	0.984;0.016
XP_038046616.1	XM_038190688.1	uncharacterized protein LOC119720832 [Patiria miniata]	conditionU0126	-0.0613341	-0.161054	0.873015	-6.20887	0.903239	0.167246	not significant	ASEDLGTFSSAK	38745	10	0.567	7;9;10	0.006;0.431;0.567
PMI_026373	PMI_026373-tr	protein AED:0.02 eAED:0.02 QI:1143|1|0.87|1|0.85|0.75|8|0|167	conditionU0126	-0.441352	-1.11154	0.274229	-5.62155	0.691766	0.128089	not significant	ASEDLGTFSSAK	38745	10	0.567	7;9;10	0.006;0.431;0.567
XP_038046616.1	XM_038190688.1	uncharacterized protein LOC119720832 [Patiria miniata]	conditionU0126	0.24172	0.624948	0.536228	-6.02954	0.702396	0.130058	not significant	ASEDLGTFSSAKRK	36195	10	0.987	7;9;10	0.081;0.932;0.987
PMI_026373	PMI_026373-tr	protein AED:0.02 eAED:0.02 QI:1143|1|0.87|1|0.85|0.75|8|0|167	conditionU0126	-0.138298	-0.35071	0.727996	-6.16094	0.798421	0.147838	not significant	ASEDLGTFSSAKRK	36195	10	0.987	7;9;10	0.081;0.932;0.987
XP_038060620.1	XM_038204692.1	serine/arginine repetitive matrix protein 2-like [Patiria miniata]	conditionU0126	-0.489935	-1.24954	0.220103	-5.46696	0.691766	0.128089	not significant	ASEEEDQDLESLR	36956	2	1	2	1
XP_038077666.1	XM_038221738.1	K12792 thyroid receptor-interacting protein 6 (TRIP6); K16676 lipoma-prefererred partner (LPP)	conditionU0126	-0.246534	-0.650822	0.519588	-6.01341	0.697464	0.129144	not significant	ASEELSSSPK	25783	8	0.78475	6;7;8	0.0035;0.2135;0.78475
XP_038077673.1	XM_038221745.1	K12792 thyroid receptor-interacting protein 6 (TRIP6); K16676 lipoma-prefererred partner (LPP)	conditionU0126	-0.246534	-0.650822	0.519588	-6.01341	0.697464	0.129144	not significant	ASEELSSSPK	25783	8	0.78475	6;7;8	0.0035;0.2135;0.78475
PMI_006515	PMI_006515-tr	K12792 thyroid receptor-interacting protein 6 (TRIP6); K16676 lipoma-prefererred partner (LPP)	conditionU0126	-0.246534	-0.650822	0.519588	-6.01341	0.697464	0.129144	not significant	ASEELSSSPK	25783	8	0.78475	6;7;8	0.0035;0.2135;0.78475
XP_038077666.1	XM_038221738.1	K12792 thyroid receptor-interacting protein 6 (TRIP6); K16676 lipoma-prefererred partner (LPP)	conditionU0126	-0.496345	-1.24812	0.220615	-5.46863	0.691766	0.128089	not significant	ASEELSSSPKGYTTQTVSSAR	32250	8	0.524	2;6;7;8;12;13;14	0.006;0.133;0.3235;0.524;0.0135;0.006;0.001
XP_038077673.1	XM_038221745.1	K12792 thyroid receptor-interacting protein 6 (TRIP6); K16676 lipoma-prefererred partner (LPP)	conditionU0126	-0.496345	-1.24812	0.220615	-5.46863	0.691766	0.128089	not significant	ASEELSSSPKGYTTQTVSSAR	32250	8	0.524	2;6;7;8;12;13;14	0.006;0.133;0.3235;0.524;0.0135;0.006;0.001
PMI_006515	PMI_006515-tr	K12792 thyroid receptor-interacting protein 6 (TRIP6); K16676 lipoma-prefererred partner (LPP)	conditionU0126	-0.496345	-1.24812	0.220615	-5.46863	0.691766	0.128089	not significant	ASEELSSSPKGYTTQTVSSAR	32250	8	0.524	2;6;7;8;12;13;14	0.006;0.133;0.3235;0.524;0.0135;0.006;0.001
XP_038049326.1	XM_038193398.1	LOW QUALITY PROTEIN: zinc finger MYM-type protein 3-like [Patiria miniata]	conditionU0126	-0.0895423	-0.232796	0.817332	-6.1949	0.861957	0.159602	not significant	ASEGILAPVGSGGK	43736	11	1	11	1
PMI_000729	PMI_000729-tr	protein AED:0.04 eAED:0.05 QI:0|0.76|0.85|1|1|0.92|14|7042|996	conditionU0126	-0.0895423	-0.232796	0.817332	-6.1949	0.861957	0.159602	not significant	ASEGILAPVGSGGK	43736	11	1	11	1
XP_038059104.1	XM_038203176.1	K08878 breakpoint cluster region protein (BCR1, BCR)	conditionU0126	-0.272612	-0.708827	0.483322	-5.97492	0.693151	0.128346	not significant	ASEGLDAGSTGSEESEMCLDTDDDTDAMMTDK	51595	21	0.576	9;10;12;15;21;25	0.19;0.19;0.513;0.513;0.576;0.019
XP_038068327.1	XM_038212399.1	K03359 anaphase-promoting complex subunit 12 (APC12, CDC26); K08959 casein kinase 1, delta (CSNK1D); K08960 casein kinase 1, epsilon (CSNK1E)	conditionU0126	-0.34488	-0.905712	0.371539	-5.82073	0.691766	0.128089	not significant	ASEGPPQGPAAGANPTSPR	22971	17	0.87	16;17	0.13;0.87
XP_038068327.1	XM_038212399.1	K03359 anaphase-promoting complex subunit 12 (APC12, CDC26); K08959 casein kinase 1, delta (CSNK1D); K08960 casein kinase 1, epsilon (CSNK1E)	conditionU0126	-0.366919	-0.982822	0.332721	-5.75059	0.691766	0.128089	not significant	ASEGPPQGPAAGANPTSPRPISR	27051	17	0.7225	16;17;22	0.2775;0.7225;0.5005
XP_038068327.1	XM_038212399.1	K03359 anaphase-promoting complex subunit 12 (APC12, CDC26); K08959 casein kinase 1, delta (CSNK1D); K08960 casein kinase 1, epsilon (CSNK1E)	conditionU0126	-0.267978	-0.690953	0.494342	-5.98712	0.695162	0.128718	not significant	ASEGPPQGPAAGANPTSPRPISR	25132	17	0.7225	16;17;22	0.2775;0.7225;0.5005
XP_038046522.1	XM_038190594.1	rab GTPase-activating protein 1-like isoform X2 [Patiria miniata]	conditionU0126	-0.184075	-0.464082	0.645583	-6.11545	0.750438	0.138953	not significant	ASEPAQDNISTTSAESTGLK	38659	13	0.429692	10;11;12;13;16;17	0.387833333333333;0.292230769230769;0.393416666666667;0.429692307692308;0.322916666666667;0.113666666666667
XP_038046522.1	XM_038190594.1	rab GTPase-activating protein 1-like isoform X2 [Patiria miniata]	conditionU0126	-0.186582	-0.497657	0.621968	-6.09958	0.736775	0.136423	not significant	ASEPAQDNISTTSAESTGLK	36983	13	0.429692	10;11;12;13;16;17	0.387833333333333;0.292230769230769;0.393416666666667;0.429692307692308;0.322916666666667;0.113666666666667
XP_038046522.1	XM_038190594.1	rab GTPase-activating protein 1-like isoform X2 [Patiria miniata]	conditionU0126	-0.28539	-0.751545	0.457558	-5.94454	0.691766	0.128089	not significant	ASEPAQDNISTTSAESTGLK	34778	13	0.429692	10;11;12;13;16;17	0.387833333333333;0.292230769230769;0.393416666666667;0.429692307692308;0.322916666666667;0.113666666666667
PMI_005456	PMI_005456-tr	K17499 protein phosphatase 1G (PPM1G, PP2CG)	conditionU0126	-1.26389	-3.09098	0.00399362	-2.08151	0.146949	0.0272094	not significant	ASESTPTDDDDSKR	14927	5	0.326667	2;4;5;7	0.323666666666667;0.257;0.326666666666667;0.139
PMI_016115	PMI_016115-tr	K17499 protein phosphatase 1G (PPM1G, PP2CG)	conditionU0126	-1.15232	-2.8847	0.00679317	-2.55855	0.207309	0.0383858	not significant	ASESTPTDDDDSKR	14927	5	0.326667	2;4;5;7	0.323666666666667;0.257;0.326666666666667;0.139
XP_038045326.1	XM_038189398.1	UBX domain-containing protein 4-like isoform X3 [Patiria miniata]	conditionU0126	-0.553503	-1.45204	0.155767	-5.21073	0.691766	0.128089	not significant	ASEYAQSPMGAR	23329	7	1	7	1
PMI_002676	PMI_002676-tr	protein AED:0.00 eAED:0.00 QI:50|1|1|1|1|1|4|4219|183	conditionU0126	-0.553503	-1.45204	0.155767	-5.21073	0.691766	0.128089	not significant	ASEYAQSPMGAR	23329	7	1	7	1
XP_038045326.1	XM_038189398.1	UBX domain-containing protein 4-like isoform X3 [Patiria miniata]	conditionU0126	-0.295284	-0.777089	0.442544	-5.92556	0.691766	0.128089	not significant	ASEYAQSPMGARPK	25742	7	1	7	1
PMI_002676	PMI_002676-tr	protein AED:0.00 eAED:0.00 QI:50|1|1|1|1|1|4|4219|183	conditionU0126	-0.295284	-0.777089	0.442544	-5.92556	0.691766	0.128089	not significant	ASEYAQSPMGARPK	25742	7	1	7	1
XP_038076585.1	XM_038220657.1	lisH domain-containing protein ARMC9-like [Patiria miniata]	conditionU0126	-0.199335	-0.533031	0.597521	-6.08168	0.724967	0.134237	not significant	ASFAPPSPIPEER	43353	7	1	7	1
XP_038067976.1	XM_038212048.1	K14650 transcription initiation factor TFIID subunit 3 (TAF3)	conditionU0126	-0.319804	-0.851496	0.400523	-5.86678	0.691766	0.128089	not significant	ASFDADSYEPHTPLLSPTSPR	51097	16	0.719	12;16;18;19	0.09;0.719;0.658;0.532
PMI_020734	PMI_020734-tr	K14650 transcription initiation factor TFIID subunit 3 (TAF3)	conditionU0126	-0.319804	-0.851496	0.400523	-5.86678	0.691766	0.128089	not significant	ASFDADSYEPHTPLLSPTSPR	51097	16	0.719	12;16;18;19	0.09;0.719;0.658;0.532
PMI_012582	PMI_012582-tr	protein AED:0.18 eAED:0.20 QI:0|0|0|0.57|1|1|14|0|958	conditionU0126	-0.626083	-1.55629	0.129011	-5.06567	0.691766	0.128089	not significant	ASFTVGNPNRSPK	31333	11	1	11	1
XP_038077720.1	XM_038221792.1	cytosolic carboxypeptidase 1-like [Patiria miniata]	conditionU0126	-0.626083	-1.55629	0.129011	-5.06567	0.691766	0.128089	not significant	ASFTVGNPNRSPK	31333	11	1	11	1
XP_038078352.1	XM_038222424.1	K11141 glutamyl aminopeptidase (ENPEP, CD249)	conditionU0126	-0.318439	-0.847962	0.40246	-5.86969	0.691766	0.128089	not significant	ASGANYSPLREEASNEDLSER	35048	14	0.996	2;6;7;14;19	0.617;0.378;0.5025;0.996;0.004
XP_038078352.1	XM_038222424.1	K11141 glutamyl aminopeptidase (ENPEP, CD249)	conditionU0126	6.22274	5.39441	5.46691e-06	4.00051	0.00172777	0.000319919	up	ASGANYSPLREEASNEDLSER	35857	14	0.996	2;6;7;14;19	0.617;0.378;0.5025;0.996;0.004
XP_038069690.1	XM_038213762.1	K14960 COMPASS component SPP1 (CXXC1, SPP1, CPS40)	conditionU0126	0.160444	0.421322	0.676204	-6.13408	0.768251	0.142251	not significant	ASGASAVTSSSSDREAR	12332	9	0.465	5;8;9;10;11;12	0.001;0.113333333333333;0.465;0.366333333333333;0.366333333333333;0.354333333333333
PMI_008250	PMI_008250-tr	K14960 COMPASS component SPP1 (CXXC1, SPP1, CPS40)	conditionU0126	0.160444	0.421322	0.676204	-6.13408	0.768251	0.142251	not significant	ASGASAVTSSSSDREAR	12332	9	0.465	5;8;9;10;11;12	0.001;0.113333333333333;0.465;0.366333333333333;0.366333333333333;0.354333333333333
XP_038069690.1	XM_038213762.1	K14960 COMPASS component SPP1 (CXXC1, SPP1, CPS40)	conditionU0126	-0.305551	-0.810643	0.423277	-5.89969	0.691766	0.128089	not significant	ASGASAVTSSSSDREAR	11900	9	0.465	5;8;9;10;11;12	0.001;0.113333333333333;0.465;0.366333333333333;0.366333333333333;0.354333333333333
PMI_008250	PMI_008250-tr	K14960 COMPASS component SPP1 (CXXC1, SPP1, CPS40)	conditionU0126	-0.305551	-0.810643	0.423277	-5.89969	0.691766	0.128089	not significant	ASGASAVTSSSSDREAR	11900	9	0.465	5;8;9;10;11;12	0.001;0.113333333333333;0.465;0.366333333333333;0.366333333333333;0.354333333333333
PMI_019856	PMI_019856-tr	K10735 GINS complex subunit 4 (GINS4, SLD5)	conditionU0126	-0.192258	-0.501903	0.61901	-6.0975	0.734704	0.13604	not significant	ASGDDDITEEWSDDEVEMTAADVQQK	53600	8;12	0.518444	2;8;12;19	0.504111111111111;0.518444444444444;0.518444444444444;0.067
PMI_019856	PMI_019856-tr	K10735 GINS complex subunit 4 (GINS4, SLD5)	conditionU0126	-0.2616	-0.686233	0.497275	-5.99029	0.695162	0.128718	not significant	ASGDDDITEEWSDDEVEMTAADVQQK	51934	8;12	0.518444	2;8;12;19	0.504111111111111;0.518444444444444;0.518444444444444;0.067
PMI_019856	PMI_019856-tr	K10735 GINS complex subunit 4 (GINS4, SLD5)	conditionU0126	-0.145138	-0.392467	0.697192	-6.14564	0.77899	0.14424	not significant	ASGDDDITEEWSDDEVEMTAADVQQK	53477	8;12	0.518444	2;8;12;19	0.504111111111111;0.518444444444444;0.518444444444444;0.067
PMI_019856	PMI_019856-tr	K10735 GINS complex subunit 4 (GINS4, SLD5)	conditionU0126	-0.120841	-0.307233	0.760563	-6.17505	0.820641	0.151952	not significant	ASGDDDITEEWSDDEVEMTAADVQQK	54940	8;12	0.518444	2;8;12;19	0.504111111111111;0.518444444444444;0.518444444444444;0.067
XP_038072711.1	XM_038216783.1	LOW QUALITY PROTEIN: neuroblast differentiation-associated protein AHNAK-like [Patiria miniata]	conditionU0126	-0.579553	-1.55298	0.129799	-5.07041	0.691766	0.128089	not significant	ASGDVDVNIDVSPPK	46628	12	0.9998	2;12	0.001;0.9998
XP_038075374.1	XM_038219446.1	neuroblast differentiation-associated protein AHNAK-like isoform X2 [Patiria miniata]	conditionU0126	-0.530757	-1.15933	0.254496	-5.56989	0.691766	0.128089	not significant	ASGDVDVNIDVSPPK	46628	12	0.9998	2;12	0.001;0.9998
XP_038044769.1	XM_038188841.1	integral membrane protein GPR155-like isoform X3 [Patiria miniata]	conditionU0126	-0.362719	-0.971166	0.338406	-5.76154	0.691766	0.128089	not significant	ASGQGESNHNLPSDIEDMR	34502	7	0.805	2;7;13	0.195;0.805;0.001
XP_038072711.1	XM_038216783.1	LOW QUALITY PROTEIN: neuroblast differentiation-associated protein AHNAK-like [Patiria miniata]	conditionU0126	-0.350434	-0.937728	0.355077	-5.79226	0.691766	0.128089	not significant	ASGSINVK	28718	4	0.995	2;4	0.005;0.995
XP_038075374.1	XM_038219446.1	neuroblast differentiation-associated protein AHNAK-like isoform X2 [Patiria miniata]	conditionU0126	-0.301638	-0.678659	0.502002	-5.99533	0.695472	0.128776	not significant	ASGSINVK	28718	4	0.995	2;4	0.005;0.995
XP_038070935.1	XM_038215007.1	drebrin-like protein [Patiria miniata]	conditionU0126	-0.335132	-0.894481	0.377429	-5.83049	0.691766	0.128089	not significant	ASGSNYSFHK	27932	7	0.989	4;6;7	0.002;0.009;0.989
PMI_010338	PMI_010338-tr	protein AED:0.18 eAED:0.18 QI:0|0.61|0.57|0.85|0.92|0.85|14|2122|501	conditionU0126	-0.302486	-0.782261	0.439541	-5.92164	0.691766	0.128089	not significant	ASGSNYSFHK	27932	7	0.989	4;6;7	0.002;0.009;0.989
XP_038070935.1	XM_038215007.1	drebrin-like protein [Patiria miniata]	conditionU0126	-0.517845	-1.36516	0.181274	-5.32485	0.691766	0.128089	not significant	ASGSNYSFHKEK	26459	7	0.742	2;4;6;7	0.002;0.004;0.252;0.742
PMI_010338	PMI_010338-tr	protein AED:0.18 eAED:0.18 QI:0|0.61|0.57|0.85|0.92|0.85|14|2122|501	conditionU0126	-0.485199	-1.22151	0.230396	-5.49969	0.691766	0.128089	not significant	ASGSNYSFHKEK	26459	7	0.742	2;4;6;7	0.002;0.004;0.252;0.742
PMI_015626	PMI_015626-tr	protein AED:0.04 eAED:0.05 QI:186|0.84|0.84|1|0.92|0.92|26|4473|772	conditionU0126	-0.521629	-1.38618	0.174823	-5.29781	0.691766	0.128089	not significant	ASGSPPMNRPSTGGSR	9482	4	0.979667	2;4;11;12	0.0196666666666667;0.979666666666667;0.001;0.001
XP_038076585.1	XM_038220657.1	lisH domain-containing protein ARMC9-like [Patiria miniata]	conditionU0126	-0.307508	-0.804931	0.42652	-5.90417	0.691766	0.128089	not significant	ASGSPPMNRPSTGGSR	9482	4	0.979667	2;4;11;12	0.0196666666666667;0.979666666666667;0.001;0.001
PMI_015626	PMI_015626-tr	protein AED:0.04 eAED:0.05 QI:186|0.84|0.84|1|0.92|0.92|26|4473|772	conditionU0126	-0.50072	-1.32622	0.193714	-5.37398	0.691766	0.128089	not significant	ASGSPPMNRPSTGGSR	13783	4	0.979667	2;4;11;12	0.0196666666666667;0.979666666666667;0.001;0.001
XP_038076585.1	XM_038220657.1	lisH domain-containing protein ARMC9-like [Patiria miniata]	conditionU0126	-0.286598	-0.752156	0.457195	-5.9441	0.691766	0.128089	not significant	ASGSPPMNRPSTGGSR	13783	4	0.979667	2;4;11;12	0.0196666666666667;0.979666666666667;0.001;0.001
XP_038077389.1	XM_038221461.1	transmembrane protein 106B-like, partial [Patiria miniata]	conditionU0126	-0.323954	-0.845641	0.403736	-5.8716	0.691766	0.128089	not significant	ASGTMYSYEELGSGLTCPTCQGTGK	51664	2	0.8005	2;4;6;7;8	0.8005;0.21;0.0555;0.327;0.214
PMI_006579	PMI_006579-tr	protein AED:0.11 eAED:0.11 QI:256|0.42|0.75|0.75|0.85|0.75|8|1095|424	conditionU0126	-0.323954	-0.845641	0.403736	-5.8716	0.691766	0.128089	not significant	ASGTMYSYEELGSGLTCPTCQGTGK	51664	2	0.8005	2;4;6;7;8	0.8005;0.21;0.0555;0.327;0.214
XP_038077389.1	XM_038221461.1	transmembrane protein 106B-like, partial [Patiria miniata]	conditionU0126	-0.32535	-0.856013	0.398055	-5.86305	0.691766	0.128089	not significant	ASGTMYSYEELGSGLTCPTCQGTGK	51034	2	0.8005	2;4;6;7;8	0.8005;0.21;0.0555;0.327;0.214
PMI_006579	PMI_006579-tr	protein AED:0.11 eAED:0.11 QI:256|0.42|0.75|0.75|0.85|0.75|8|1095|424	conditionU0126	-0.32535	-0.856013	0.398055	-5.86305	0.691766	0.128089	not significant	ASGTMYSYEELGSGLTCPTCQGTGK	51034	2	0.8005	2;4;6;7;8	0.8005;0.21;0.0555;0.327;0.214
XP_038074726.1	XM_038218798.1	K19944 TBC1 domain family member 10 (TBC1D10)	conditionU0126	-0.27983	-0.73493	0.467482	-5.95656	0.69232	0.128192	not significant	ASHSSSQPSSPLGSPDQEEPR	18823	10	0.653571	2;4;5;6;9;10;14	0.0135;0.0806;0.130166666666667;0.154666666666667;0.35;0.653571428571429;0.258285714285714
XP_038074726.1	XM_038218798.1	K19944 TBC1 domain family member 10 (TBC1D10)	conditionU0126	-0.372662	-0.973711	0.337159	-5.75916	0.691766	0.128089	not significant	ASHSSSQPSSPLGSPDQEEPR	20538	10	0.653571	2;4;5;6;9;10;14	0.0135;0.0806;0.130166666666667;0.154666666666667;0.35;0.653571428571429;0.258285714285714
XP_038045626.1	XM_038189698.1	stAR-related lipid transfer protein 3-like [Patiria miniata]	conditionU0126	-0.298995	-0.800297	0.429162	-5.90778	0.691766	0.128089	not significant	ASIGSFEDVEEHSPSLDSFGSV	54067	21	0.988	18;21	0.012;0.988
PMI_002674	PMI_002674-tr	protein AED:0.05 eAED:0.05 QI:0|0.5|0.66|0.66|1|1|3|2935|122	conditionU0126	-0.298995	-0.800297	0.429162	-5.90778	0.691766	0.128089	not significant	ASIGSFEDVEEHSPSLDSFGSV	54067	21	0.988	18;21	0.012;0.988
PMI_008985	PMI_008985-tr	protein AED:0.02 eAED:0.02 QI:519|0.84|0.92|0.92|0.76|0.71|14|1242|515	conditionU0126	-0.827597	-2.2175	0.03346	-3.95644	0.558984	0.103503	not significant	ASIQHDELTTEQK	29566	2	1	2	1
PMI_012494	PMI_012494-tr	protein AED:0.15 eAED:0.15 QI:0|1|0.83|1|1|1|6|78|320	conditionU0126	-1.43108	-3.88198	0.000459965	-0.10898	0.0336885	0.00623785	down	ASITSSEASELK	39711	2	0.74425	2;4;5;6	0.74425;0.2525;0.006;0.001
PMI_012494	PMI_012494-tr	protein AED:0.15 eAED:0.15 QI:0|1|0.83|1|1|1|6|78|320	conditionU0126	-1.93415	-5.14016	1.16544e-05	3.29696	0.00284277	0.000526376	down	ASITSSEASELKK	37549	2	0.985	2;4;5;6	0.985;0.0145;0.001;0.001
XP_038072711.1	XM_038216783.1	LOW QUALITY PROTEIN: neuroblast differentiation-associated protein AHNAK-like [Patiria miniata]	conditionU0126	-0.646891	-1.54198	0.132447	-5.0861	0.691766	0.128089	not significant	ASKPDADVSIDLPSGK	44155	9	0.8942	2;9;14	0.0104;0.8942;0.565913043478261
XP_038075374.1	XM_038219446.1	neuroblast differentiation-associated protein AHNAK-like isoform X2 [Patiria miniata]	conditionU0126	-0.598095	-1.37153	0.179303	-5.31671	0.691766	0.128089	not significant	ASKPDADVSIDLPSGK	44155	9	0.8942	2;9;14	0.0104;0.8942;0.565913043478261
XP_038072711.1	XM_038216783.1	LOW QUALITY PROTEIN: neuroblast differentiation-associated protein AHNAK-like [Patiria miniata]	conditionU0126	-1.73317	-4.0977	0.000248554	0.458666	0.0211601	0.00391806	down	ASKPDADVSIDLPSGK	46434	9	0.8942	2;9;14	0.0104;0.8942;0.565913043478261
XP_038075374.1	XM_038219446.1	neuroblast differentiation-associated protein AHNAK-like isoform X2 [Patiria miniata]	conditionU0126	-1.68437	-3.72041	0.000724834	-0.527124	0.0469737	0.00869779	down	ASKPDADVSIDLPSGK	46434	9	0.8942	2;9;14	0.0104;0.8942;0.565913043478261
XP_038072711.1	XM_038216783.1	LOW QUALITY PROTEIN: neuroblast differentiation-associated protein AHNAK-like [Patiria miniata]	conditionU0126	-1.73806	-4.05928	0.000277524	0.356859	0.0231984	0.00429548	down	ASKPDADVSVDLPSGK	42718	9	0.762714	2;9;14	0.084;0.762714285714286;0.734916666666667
XP_038075374.1	XM_038219446.1	neuroblast differentiation-associated protein AHNAK-like isoform X2 [Patiria miniata]	conditionU0126	-1.68926	-4.01358	0.000316302	0.236154	0.0258773	0.00479151	down	ASKPDADVSVDLPSGK	42718	9	0.762714	2;9;14	0.084;0.762714285714286;0.734916666666667
XP_038072711.1	XM_038216783.1	LOW QUALITY PROTEIN: neuroblast differentiation-associated protein AHNAK-like [Patiria miniata]	conditionU0126	-0.996829	-2.44694	0.0197975	-3.50348	0.400656	0.0741866	not significant	ASKPDADVSVDLPSGK	40930	9	0.762714	2;9;14	0.084;0.762714285714286;0.734916666666667
XP_038075374.1	XM_038219446.1	neuroblast differentiation-associated protein AHNAK-like isoform X2 [Patiria miniata]	conditionU0126	-0.948033	-2.29608	0.02804	-3.80489	0.504217	0.0933623	not significant	ASKPDADVSVDLPSGK	40930	9	0.762714	2;9;14	0.084;0.762714285714286;0.734916666666667
XP_038072711.1	XM_038216783.1	LOW QUALITY PROTEIN: neuroblast differentiation-associated protein AHNAK-like [Patiria miniata]	conditionU0126	-1.48101	-3.6847	0.000800854	-0.618651	0.0506986	0.0093875	not significant	ASKPDADVSVNLPSGK	41457	9	0.773889	2;9;14	0.0105;0.773888888888889;0.749
XP_038075374.1	XM_038219446.1	neuroblast differentiation-associated protein AHNAK-like isoform X2 [Patiria miniata]	conditionU0126	-1.43221	-3.33133	0.00211045	-1.50387	0.0947919	0.0175519	not significant	ASKPDADVSVNLPSGK	41457	9	0.773889	2;9;14	0.0105;0.773888888888889;0.749
XP_038072711.1	XM_038216783.1	LOW QUALITY PROTEIN: neuroblast differentiation-associated protein AHNAK-like [Patiria miniata]	conditionU0126	-1.82328	-4.54552	6.76524e-05	1.66346	0.00945944	0.00175154	down	ASKPDADVSVNLPSGK	40058	9	0.773889	2;9;14	0.0105;0.773888888888889;0.749
XP_038075374.1	XM_038219446.1	neuroblast differentiation-associated protein AHNAK-like isoform X2 [Patiria miniata]	conditionU0126	-1.77448	-4.14497	0.000216952	0.584304	0.0198623	0.00367776	down	ASKPDADVSVNLPSGK	40058	9	0.773889	2;9;14	0.0105;0.773888888888889;0.749
XP_038072711.1	XM_038216783.1	LOW QUALITY PROTEIN: neuroblast differentiation-associated protein AHNAK-like [Patiria miniata]	conditionU0126	-0.854715	-2.23878	0.0319063	-3.91577	0.543655	0.100665	not significant	ASKPDIGLSGK	38559	9	1	9	1
XP_038075374.1	XM_038219446.1	neuroblast differentiation-associated protein AHNAK-like isoform X2 [Patiria miniata]	conditionU0126	-0.805919	-1.86685	0.0706702	-4.58359	0.691766	0.128089	not significant	ASKPDIGLSGK	38559	9	1	9	1
XP_038072711.1	XM_038216783.1	LOW QUALITY PROTEIN: neuroblast differentiation-associated protein AHNAK-like [Patiria miniata]	conditionU0126	-0.401841	-0.981192	0.333512	-5.75213	0.691766	0.128089	not significant	ASKPDMDLSGK	35927	9	0.986	2;9	0.014;0.986
XP_038075374.1	XM_038219446.1	neuroblast differentiation-associated protein AHNAK-like isoform X2 [Patiria miniata]	conditionU0126	-0.353045	-0.844768	0.404217	-5.87231	0.691766	0.128089	not significant	ASKPDMDLSGK	35927	9	0.986	2;9	0.014;0.986
XP_038072711.1	XM_038216783.1	LOW QUALITY PROTEIN: neuroblast differentiation-associated protein AHNAK-like [Patiria miniata]	conditionU0126	-2.06577	-5.28982	7.46519e-06	3.71097	0.00215165	0.000398406	down	ASKPEGNVSVDLPSGK	40467	14	0.998333	2;9;14	0.007;0.667166666666667;0.998333333333333
XP_038075374.1	XM_038219446.1	neuroblast differentiation-associated protein AHNAK-like isoform X2 [Patiria miniata]	conditionU0126	-2.01698	-4.34774	0.000120596	1.12763	0.0134136	0.0024837	down	ASKPEGNVSVDLPSGK	40467	14	0.998333	2;9;14	0.007;0.667166666666667;0.998333333333333
XP_038072711.1	XM_038216783.1	LOW QUALITY PROTEIN: neuroblast differentiation-associated protein AHNAK-like [Patiria miniata]	conditionU0126	-1.42158	-3.73623	0.000693444	-0.486475	0.0456486	0.00845243	down	ASKPEGNVSVDLPSGK	39014	14	0.998333	2;9;14	0.007;0.667166666666667;0.998333333333333
XP_038075374.1	XM_038219446.1	neuroblast differentiation-associated protein AHNAK-like isoform X2 [Patiria miniata]	conditionU0126	-1.37279	-3.00805	0.00495383	-2.2755	0.170327	0.0315383	not significant	ASKPEGNVSVDLPSGK	39014	14	0.998333	2;9;14	0.007;0.667166666666667;0.998333333333333
XP_038061937.1	XM_038206009.1	K03259 translation initiation factor 4E (EIF4E)	conditionU0126	-0.494823	-1.30581	0.200489	-5.39921	0.691766	0.128089	not significant	ASKTEGETETQSQAVLSPEEVIK	49616	17	1	2;4;8;10;12;17	0.372;0.572;0.047;0.014;0.003;1
XP_038061937.1	XM_038206009.1	K03259 translation initiation factor 4E (EIF4E)	conditionU0126	-0.686655	-1.81914	0.0778126	-4.66233	0.691766	0.128089	not significant	ASKTEGETETQSQAVLSPEEVIK	44872	17	1	2;4;8;10;12;17	0.372;0.572;0.047;0.014;0.003;1
XP_038063235.1	XM_038207307.1	K10693 E3 ubiquitin-protein ligase MYCBP2 (MYCBP2, PAM)	conditionU0126	0.389907	0.998318	0.325262	-5.73584	0.691766	0.128089	not significant	ASLGGDSPSPFK	43855	7	0.8698	2;7;9	0.202;0.8698;0.7284
XP_038063235.1	XM_038207307.1	K10693 E3 ubiquitin-protein ligase MYCBP2 (MYCBP2, PAM)	conditionU0126	0.0722	0.189583	0.850777	-6.20392	0.886232	0.164097	not significant	ASLGGDSPSPFK	42758	7	0.8698	2;7;9	0.202;0.8698;0.7284
XP_038063235.1	XM_038207307.1	K10693 E3 ubiquitin-protein ligase MYCBP2 (MYCBP2, PAM)	conditionU0126	0.34522	0.901119	0.37394	-5.82474	0.691766	0.128089	not significant	ASLGGDSPSPFKVDSGIQQPK	48765	9	0.81625	2;7;9;15	0.03825;0.74375;0.81625;0.535666666666667
XP_038061906.1	XM_038205978.1	K12495 IQ motif and SEC7 domain-containing protein (IQSEC)	conditionU0126	-0.41699	-1.0844	0.285908	-5.64998	0.691766	0.128089	not significant	ASLPIVSLSGHTASTPPTSASK	52660	9	0.651	2;7;9;12;14;15;18;19;21	0.002;0.29325;0.651;0.049;0.4678;0.5192;0.227;0.357;0.11925
XP_038061906.1	XM_038205978.1	K12495 IQ motif and SEC7 domain-containing protein (IQSEC)	conditionU0126	-0.334969	-0.886416	0.381695	-5.83743	0.691766	0.128089	not significant	ASLPIVSLSGHTASTPPTSASK	51415	9	0.651	2;7;9;12;14;15;18;19;21	0.002;0.29325;0.651;0.049;0.4678;0.5192;0.227;0.357;0.11925
XP_038067854.1	XM_038211926.1	protein MON2 homolog isoform X1 [Patiria miniata]	conditionU0126	-0.357213	-0.948369	0.349714	-5.7826	0.691766	0.128089	not significant	ASLPPHYALTVLNIAAPQTPSSAQR	53524	19	0.636	19;21;22	0.636;0.163;0.201
PMI_004635	PMI_004635-tr	protein AED:0.10 eAED:0.11 QI:0|0.53|0.42|0.85|0.84|0.85|14|0|559	conditionU0126	-0.357213	-0.948369	0.349714	-5.7826	0.691766	0.128089	not significant	ASLPPHYALTVLNIAAPQTPSSAQR	53524	19	0.636	19;21;22	0.636;0.163;0.201
XP_038048296.1	XM_038192368.1	katanin-interacting protein-like [Patiria miniata]	conditionU0126	0.00840664	0.0215025	0.982972	-6.22148	0.987552	0.182858	not significant	ASLPQTQASPPQQDTQASAEEHPEQEDYDK	31999	9	0.8975	2;6;9;15	0.033;0.0845;0.8975;0.002
XP_038078953.1	XM_038223025.1	uncharacterized protein LOC119746211 isoform X1 [Patiria miniata]	conditionU0126	-0.660564	-1.76121	0.0873041	-4.75572	0.691766	0.128089	not significant	ASLTSDDDSFR	35457	9	0.8665	2;4;5;9	0.29;0.1675;0.1755;0.8665
XP_038078953.1	XM_038223025.1	uncharacterized protein LOC119746211 isoform X1 [Patiria miniata]	conditionU0126	-0.211128	-0.560088	0.579135	-6.06718	0.717189	0.132797	not significant	ASLTSDDDSFR	33251	9	0.8665	2;4;5;9	0.29;0.1675;0.1755;0.8665
XP_038078953.1	XM_038223025.1	uncharacterized protein LOC119746211 isoform X1 [Patiria miniata]	conditionU0126	-0.337782	-0.882695	0.383674	-5.84061	0.691766	0.128089	not significant	ASLTSDDDSFRIVQK	47580	9	0.994333	2;4;5;9	0.5055;0.23;0.273;0.994333333333333
XP_038078953.1	XM_038223025.1	uncharacterized protein LOC119746211 isoform X1 [Patiria miniata]	conditionU0126	-0.199506	-0.512248	0.611829	-6.09235	0.731525	0.135451	not significant	ASLTSDDDSFRIVQK	44067	9	0.994333	2;4;5;9	0.5055;0.23;0.273;0.994333333333333
PMI_000141	PMI_000141-tr	protein AED:0.00 eAED:0.00 QI:193|1|1|1|1|1|17|7071|1240	conditionU0126	-0.353854	-0.901822	0.373572	-5.82412	0.691766	0.128089	not significant	ASMNQVNQTQSQNPPAPSPTAR	18925	18	0.6875	9;11;18;20	0.013;0.1992;0.6875;0.137833333333333
PMI_000141	PMI_000141-tr	protein AED:0.00 eAED:0.00 QI:193|1|1|1|1|1|17|7071|1240	conditionU0126	-0.599292	-1.48718	0.146293	-5.16281	0.691766	0.128089	not significant	ASMNQVNQTQSQNPPAPSPTAR	24526	18	0.6875	9;11;18;20	0.013;0.1992;0.6875;0.137833333333333
XP_038070938.1	XM_038215010.1	uncharacterized protein LOC119739888 [Patiria miniata]	conditionU0126	-0.331828	-0.830082	0.412353	-5.88423	0.691766	0.128089	not significant	ASNEEGSPSKPK	19420	7	0.812667	7;9	0.812666666666667;0.187333333333333
PMI_013635	PMI_013635-tr	K03424 TatD DNase family protein (tatD)	conditionU0126	-0.345743	-0.909148	0.369748	-5.81772	0.691766	0.128089	not significant	ASNEVDDVKKDAEVSGEADTVDASNR	37103	15	0.9735	2;15;20;24	0.012;0.9735;0.019;0.001
XP_038046147.1	XM_038190219.1	K08517 vesicle transport protein SEC22 (SEC22)	conditionU0126	-0.564197	-1.44364	0.158103	-5.22204	0.691766	0.128089	not significant	ASNLSSLSK	35813	5	0.824	2;5;6;8	0.004;0.824;0.157;0.015
PMI_013868	PMI_013868-tr	K08517 vesicle transport protein SEC22 (SEC22)	conditionU0126	-0.564197	-1.44364	0.158103	-5.22204	0.691766	0.128089	not significant	ASNLSSLSK	35813	5	0.824	2;5;6;8	0.004;0.824;0.157;0.015
XP_038063565.1	XM_038207637.1	FK506-binding protein 15-like isoform X1 [Patiria miniata]	conditionU0126	-0.440448	-1.16344	0.252848	-5.56535	0.691766	0.128089	not significant	ASNQGGNESLTYTAPK	31341	9	0.9945	9;11;12	0.9945;0.0045;0.001
XP_038059151.1	XM_038203223.1	K20068 RalBP1-associated Eps domain-containing protein (REPS)	conditionU0126	-0.477621	-1.28389	0.207965	-5.42592	0.691766	0.128089	not significant	ASNVPHMTGSPPPSSPR	26365	10	0.783667	2;8;10;14;15	0.0045;0.250666666666667;0.783666666666667;0.463166666666667;0.497666666666667
XP_038059152.1	XM_038203224.1	K20068 RalBP1-associated Eps domain-containing protein (REPS)	conditionU0126	-0.477621	-1.28389	0.207965	-5.42592	0.691766	0.128089	not significant	ASNVPHMTGSPPPSSPR	26365	10	0.783667	2;8;10;14;15	0.0045;0.250666666666667;0.783666666666667;0.463166666666667;0.497666666666667
PMI_008796	PMI_008796-tr	K20068 RalBP1-associated Eps domain-containing protein (REPS)	conditionU0126	-0.477621	-1.28389	0.207965	-5.42592	0.691766	0.128089	not significant	ASNVPHMTGSPPPSSPR	26365	10	0.783667	2;8;10;14;15	0.0045;0.250666666666667;0.783666666666667;0.463166666666667;0.497666666666667
XP_038059151.1	XM_038203223.1	K20068 RalBP1-associated Eps domain-containing protein (REPS)	conditionU0126	-0.236595	-0.630247	0.532797	-6.02629	0.7011	0.129818	not significant	ASNVPHMTGSPPPSSPR	17132	10	0.783667	2;8;10;14;15	0.0045;0.250666666666667;0.783666666666667;0.463166666666667;0.497666666666667
XP_038059152.1	XM_038203224.1	K20068 RalBP1-associated Eps domain-containing protein (REPS)	conditionU0126	-0.236595	-0.630247	0.532797	-6.02629	0.7011	0.129818	not significant	ASNVPHMTGSPPPSSPR	17132	10	0.783667	2;8;10;14;15	0.0045;0.250666666666667;0.783666666666667;0.463166666666667;0.497666666666667
PMI_008796	PMI_008796-tr	K20068 RalBP1-associated Eps domain-containing protein (REPS)	conditionU0126	-0.236595	-0.630247	0.532797	-6.02629	0.7011	0.129818	not significant	ASNVPHMTGSPPPSSPR	17132	10	0.783667	2;8;10;14;15	0.0045;0.250666666666667;0.783666666666667;0.463166666666667;0.497666666666667
XP_038047883.1	XM_038191955.1	K03164 DNA topoisomerase II (TOP2)	conditionU0126	-0.216553	-0.577858	0.567213	-6.05727	0.712173	0.131868	not significant	ASPAFNLDDVSDADNDDDTDDYSPSPVR	53294	2	1	2;11;19;22;23;25	1;0.4875;0.33;0.24975;0.31625;0.6165
PMI_020012	PMI_020012-tr	K03164 DNA topoisomerase II (TOP2)	conditionU0126	-0.216553	-0.577858	0.567213	-6.05727	0.712173	0.131868	not significant	ASPAFNLDDVSDADNDDDTDDYSPSPVR	53294	2	1	2;11;19;22;23;25	1;0.4875;0.33;0.24975;0.31625;0.6165
XP_038047883.1	XM_038191955.1	K03164 DNA topoisomerase II (TOP2)	conditionU0126	-0.240787	-0.630185	0.532837	-6.02633	0.7011	0.129818	not significant	ASPAFNLDDVSDADNDDDTDDYSPSPVR	50818	2	1	2;11;19;22;23;25	1;0.4875;0.33;0.24975;0.31625;0.6165
PMI_020012	PMI_020012-tr	K03164 DNA topoisomerase II (TOP2)	conditionU0126	-0.240787	-0.630185	0.532837	-6.02633	0.7011	0.129818	not significant	ASPAFNLDDVSDADNDDDTDDYSPSPVR	50818	2	1	2;11;19;22;23;25	1;0.4875;0.33;0.24975;0.31625;0.6165
XP_038076272.1	XM_038220344.1	tectonin beta-propeller repeat-containing protein 2-like [Patiria miniata]	conditionU0126	-0.160988	-0.418758	0.678059	-6.13514	0.768992	0.142389	not significant	ASPAGGNVASPQFGTR	29778	2	1	2;10;15	1;0.9952;0.008
XP_038076272.1	XM_038220344.1	tectonin beta-propeller repeat-containing protein 2-like [Patiria miniata]	conditionU0126	-0.10172	-0.262794	0.794315	-6.18756	0.844966	0.156456	not significant	ASPAGGNVASPQFGTR	32091	2	1	2;10;15	1;0.9952;0.008
XP_038047794.1	XM_038191866.1	K02603 origin recognition complex subunit 1 (ORC1)	conditionU0126	-0.292465	-0.781176	0.44017	-5.92246	0.691766	0.128089	not significant	ASPAIVISEHPSPAVVK	48339	12	0.9252	2;8;12	0.746;0.0776;0.9252
XP_038047794.1	XM_038191866.1	K02603 origin recognition complex subunit 1 (ORC1)	conditionU0126	-0.339456	-0.904556	0.372142	-5.82174	0.691766	0.128089	not significant	ASPAIVISEHPSPAVVK	46087	12	0.9252	2;8;12	0.746;0.0776;0.9252
XP_038047794.1	XM_038191866.1	K02603 origin recognition complex subunit 1 (ORC1)	conditionU0126	-0.317539	-0.819237	0.418425	-5.8929	0.691766	0.128089	not significant	ASPAIVISEHPSPAVVKK	45729	2	1	2;8;12	1;0.011;0.989
XP_038070938.1	XM_038215010.1	uncharacterized protein LOC119739888 [Patiria miniata]	conditionU0126	-0.369626	-0.99126	0.328645	-5.74258	0.691766	0.128089	not significant	ASPATGLLTSPLAFIQATTGPTR	55098	2	0.915	2;5;9;10	0.915;0.086;0.541;0.459
XP_038067658.1	XM_038211730.1	K04739 cAMP-dependent protein kinase regulator (PRKAR)	conditionU0126	-0.505705	-1.34089	0.188953	-5.35562	0.691766	0.128089	not significant	ASPATPSAAPQTEEAEEPEDTASTPPVVQPK	41619	24	0.613778	2;5;7;12;21;23;24	0.246888888888889;0.516555555555556;0.242333333333333;0.0776666666666667;0.0678;0.253333333333333;0.613777777777778
XP_038067661.1	XM_038211733.1	K04739 cAMP-dependent protein kinase regulator (PRKAR)	conditionU0126	-0.505705	-1.34089	0.188953	-5.35562	0.691766	0.128089	not significant	ASPATPSAAPQTEEAEEPEDTASTPPVVQPK	41619	24	0.613778	2;5;7;12;21;23;24	0.246888888888889;0.516555555555556;0.242333333333333;0.0776666666666667;0.0678;0.253333333333333;0.613777777777778
XP_038067658.1	XM_038211730.1	K04739 cAMP-dependent protein kinase regulator (PRKAR)	conditionU0126	-0.593762	-1.57674	0.124228	-5.03621	0.691766	0.128089	not significant	ASPATPSAAPQTEEAEEPEDTASTPPVVQPK	39179	24	0.613778	2;5;7;12;21;23;24	0.246888888888889;0.516555555555556;0.242333333333333;0.0776666666666667;0.0678;0.253333333333333;0.613777777777778
XP_038067661.1	XM_038211733.1	K04739 cAMP-dependent protein kinase regulator (PRKAR)	conditionU0126	-0.593762	-1.57674	0.124228	-5.03621	0.691766	0.128089	not significant	ASPATPSAAPQTEEAEEPEDTASTPPVVQPK	39179	24	0.613778	2;5;7;12;21;23;24	0.246888888888889;0.516555555555556;0.242333333333333;0.0776666666666667;0.0678;0.253333333333333;0.613777777777778
PMI_000084	PMI_000084-tr	K01227 mannosyl-glycoprotein endo-beta-N-acetylglucosaminidase (E3.2.1.96)	conditionU0126	-0.486102	-1.13278	0.265329	-5.59884	0.691766	0.128089	not significant	ASPDSAGENEFISPEKR	37718	13	1	2;5;13	0.516333333333333;0.7255;1
PMI_021419	PMI_021419-tr	K15424 serine/threonine-protein phosphatase 4 regulatory subunit 1 (PPP4R1)	conditionU0126	-0.312762	-0.832937	0.410763	-5.88193	0.691766	0.128089	not significant	ASPDSGIASPAGTPDSGTGSDGEGSPSVSEQTK	35056	25	0.360143	2;5;9;13;16;18;20;25;27;29;32	0.001;0.005;0.2495;0.105333333333333;0.269166666666667;0.269166666666667;0.221125;0.360142857142857;0.1416;0.024;0.002
XP_038070185.1	XM_038214257.1	K15424 serine/threonine-protein phosphatase 4 regulatory subunit 1 (PPP4R1)	conditionU0126	-0.371788	-0.994843	0.326925	-5.73916	0.691766	0.128089	not significant	ASPDSGIASPAGTPDSGTGSDGEGSPSVSEQTK	35056	25	0.360143	2;5;9;13;16;18;20;25;27;29;32	0.001;0.005;0.2495;0.105333333333333;0.269166666666667;0.269166666666667;0.221125;0.360142857142857;0.1416;0.024;0.002
PMI_021419	PMI_021419-tr	K15424 serine/threonine-protein phosphatase 4 regulatory subunit 1 (PPP4R1)	conditionU0126	-0.291578	-0.744666	0.461652	-5.94955	0.691961	0.128125	not significant	ASPDSGIASPAGTPDSGTGSDGEGSPSVSEQTK	37066	25	0.360143	2;5;9;13;16;18;20;25;27;29;32	0.001;0.005;0.2495;0.105333333333333;0.269166666666667;0.269166666666667;0.221125;0.360142857142857;0.1416;0.024;0.002
XP_038070185.1	XM_038214257.1	K15424 serine/threonine-protein phosphatase 4 regulatory subunit 1 (PPP4R1)	conditionU0126	-0.350604	-0.917716	0.36531	-5.81017	0.691766	0.128089	not significant	ASPDSGIASPAGTPDSGTGSDGEGSPSVSEQTK	37066	25	0.360143	2;5;9;13;16;18;20;25;27;29;32	0.001;0.005;0.2495;0.105333333333333;0.269166666666667;0.269166666666667;0.221125;0.360142857142857;0.1416;0.024;0.002
PMI_014510	PMI_014510-tr	K13619 phospholipase DDHD1 (DDHD1)	conditionU0126	-0.303961	-0.810296	0.423473	-5.89996	0.691766	0.128089	not significant	ASPEELTSTDTGSSNQGSPPSGASAK	34765	2	0.914	2;7;8;9;11;13;14;18;21;24	0.914;0.0515;0.058;0.07775;0.125666666666667;0.1335;0.152166666666667;0.669888888888889;0.196;0.016
PMI_014510	PMI_014510-tr	K13619 phospholipase DDHD1 (DDHD1)	conditionU0126	-0.153085	-0.365414	0.717093	-6.15575	0.791998	0.146649	not significant	ASPEELTSTDTGSSNQGSPPSGASAK	33034	2	0.914	2;7;8;9;11;13;14;18;21;24	0.914;0.0515;0.058;0.07775;0.125666666666667;0.1335;0.152166666666667;0.669888888888889;0.196;0.016
XP_038068149.1	XM_038212221.1	uncharacterized protein LOC119737684 [Patiria miniata]	conditionU0126	-0.362763	-0.936422	0.355739	-5.79344	0.691766	0.128089	not significant	ASPELDEVVGTSR	40922	2	1	2	1
PMI_022824	PMI_022824-tr	protein AED:0.02 eAED:0.02 QI:261|1|1|1|1|1|3|1099|307	conditionU0126	-0.362763	-0.936422	0.355739	-5.79344	0.691766	0.128089	not significant	ASPELDEVVGTSR	40922	2	1	2	1
PMI_029191	PMI_029191-tr	protein AED:0.09 eAED:0.09 QI:182|1|1|1|1|1|3|935|340	conditionU0126	-0.362763	-0.936422	0.355739	-5.79344	0.691766	0.128089	not significant	ASPELDEVVGTSR	40922	2	1	2	1
XP_038068147.1	XM_038212219.1	uncharacterized protein LOC119737683 isoform X1 [Patiria miniata]	conditionU0126	-0.362763	-0.936422	0.355739	-5.79344	0.691766	0.128089	not significant	ASPELDEVVGTSR	40922	2	1	2	1
XP_038064371.1	XM_038208443.1	voltage-dependent T-type calcium channel subunit alpha-1I-like isoform X5 [Patiria miniata]	conditionU0126	-0.0663591	-0.170138	0.865922	-6.20738	0.897617	0.166205	not significant	ASPENSDIGSSPTR	20168	2	1	2;6;10;11;13	1;0.9005;0.0585;0.4405;0.0673333333333333
PMI_008101	PMI_008101-tr	K04854 voltage-dependent calcium channel T type alpha-1G (CACNA1G)	conditionU0126	-0.0663591	-0.170138	0.865922	-6.20738	0.897617	0.166205	not significant	ASPENSDIGSSPTR	20168	2	1	2;6;10;11;13	1;0.9005;0.0585;0.4405;0.0673333333333333
XP_038064371.1	XM_038208443.1	voltage-dependent T-type calcium channel subunit alpha-1I-like isoform X5 [Patiria miniata]	conditionU0126	-0.130634	-0.344111	0.732907	-6.1632	0.801522	0.148412	not significant	ASPENSDIGSSPTR	18893	2	1	2;6;10;11;13	1;0.9005;0.0585;0.4405;0.0673333333333333
PMI_008101	PMI_008101-tr	K04854 voltage-dependent calcium channel T type alpha-1G (CACNA1G)	conditionU0126	-0.130634	-0.344111	0.732907	-6.1632	0.801522	0.148412	not significant	ASPENSDIGSSPTR	18893	2	1	2;6;10;11;13	1;0.9005;0.0585;0.4405;0.0673333333333333
XP_038058945.1	XM_038203017.1	K07466 replication factor A1 (RFA1, RPA1, rpa)	conditionU0126	-0.351155	-0.927954	0.360051	-5.80105	0.691766	0.128089	not significant	ASPEPACPIVDR	30711	2	1	2	1
XP_038054770.1	XM_038198842.1	K10608 tripartite motif-containing protein 37 (TRIM37, MUL)	conditionU0126	-0.306428	-0.794417	0.432529	-5.91233	0.691766	0.128089	not significant	ASPESEVSDSDFK	38540	2	0.996	2;5	0.996;0.004
XP_038054769.1	XM_038198841.1	K10608 tripartite motif-containing protein 37 (TRIM37, MUL)	conditionU0126	-0.306428	-0.794417	0.432529	-5.91233	0.691766	0.128089	not significant	ASPESEVSDSDFK	38540	2	0.996	2;5	0.996;0.004
PMI_019747	PMI_019747-tr	K18405 tudor domain-containing protein 1/4/6/7 (TDRD1_4_6_7)	conditionU0126	-0.229895	-0.598472	0.553539	-6.04539	0.707925	0.131081	not significant	ASPGVGR	13117	2	1	2	1
XP_038065474.1	XM_038209546.1	K09186 histone-lysine N-methyltransferase MLL1 (MLL1)	conditionU0126	-0.125469	-0.324769	0.74737	-6.16958	0.811721	0.1503	not significant	ASPHSSEVKTPQHSR	12830	2	1	2;10;14	1;0.997;0.002
PMI_014359	PMI_014359-tr	protein AED:0.06 eAED:0.06 QI:461|0.25|0.6|0.8|0.5|0.4|5|3365|861	conditionU0126	-0.421247	-1.12059	0.270409	-5.61191	0.691766	0.128089	not significant	ASPIGESNEENK	24957	2	1	2	1
XP_038063950.1	XM_038208022.1	K01528 dynamin GTPase (DNM)	conditionU0126	-0.357963	-0.935461	0.356227	-5.79431	0.691766	0.128089	not significant	ASPIPMIPSRPDMPAR	40605	2	0.931	2;9	0.931;0.138
PMI_023936	PMI_023936-tr	K01528 dynamin GTPase (DNM)	conditionU0126	-0.357963	-0.935461	0.356227	-5.79431	0.691766	0.128089	not significant	ASPIPMIPSRPDMPAR	40605	2	0.931	2;9	0.931;0.138
PMI_012437	PMI_012437-tr	protein AED:0.01 eAED:0.01 QI:50|0.5|0.33|0.66|0.5|1|3|7989|94	conditionU0126	-0.357963	-0.935461	0.356227	-5.79431	0.691766	0.128089	not significant	ASPIPMIPSRPDMPAR	40605	2	0.931	2;9	0.931;0.138
XP_038063950.1	XM_038208022.1	K01528 dynamin GTPase (DNM)	conditionU0126	-0.411398	-1.10526	0.276901	-5.62819	0.691766	0.128089	not significant	ASPIPMIPSRPDMPAR	45038	2	0.931	2;9	0.931;0.138
PMI_023936	PMI_023936-tr	K01528 dynamin GTPase (DNM)	conditionU0126	-0.411398	-1.10526	0.276901	-5.62819	0.691766	0.128089	not significant	ASPIPMIPSRPDMPAR	45038	2	0.931	2;9	0.931;0.138
PMI_012437	PMI_012437-tr	protein AED:0.01 eAED:0.01 QI:50|0.5|0.33|0.66|0.5|1|3|7989|94	conditionU0126	-0.411398	-1.10526	0.276901	-5.62819	0.691766	0.128089	not significant	ASPIPMIPSRPDMPAR	45038	2	0.931	2;9	0.931;0.138
PMI_007501	PMI_007501-tr	K10609 cullin 4 (CUL4)	conditionU0126	-0.467124	-1.21738	0.231943	-5.50446	0.691766	0.128089	not significant	ASPLANSKPGSSK	31087	2	1	2;7;11;12	1;0.0165;0.69;0.299
PMI_007501	PMI_007501-tr	K10609 cullin 4 (CUL4)	conditionU0126	-0.326965	-0.86564	0.392827	-5.85503	0.691766	0.128089	not significant	ASPLANSKPGSSK	28622	2	1	2;7;11;12	1;0.0165;0.69;0.299
PMI_007501	PMI_007501-tr	K10609 cullin 4 (CUL4)	conditionU0126	-0.416653	-1.10214	0.278233	-5.63147	0.691766	0.128089	not significant	ASPLANSKPGSSKK	30746	2	0.996	2;7;11;12	0.996;0.374;0.558;0.0725
XP_038070561.1	XM_038214633.1	K07371 B-cell linker protein (BLNK)	conditionU0126	-0.210883	-0.569262	0.572965	-6.0621	0.714512	0.132301	not significant	ASPLPPVSPR	34887	2;8	1	2;8	1;1
XP_038063235.1	XM_038207307.1	K10693 E3 ubiquitin-protein ligase MYCBP2 (MYCBP2, PAM)	conditionU0126	-0.284624	-0.756729	0.454487	-5.94074	0.691766	0.128089	not significant	ASPMSPPKLPPK	45729	2;5	1	2;5	1;1
PMI_012766	PMI_012766-tr	K12617 DNA topoisomerase 2-associated protein PAT1 (PATL1, PAT1)	conditionU0126	-0.0234723	-0.060075	0.952452	-6.21992	0.963392	0.178384	not significant	ASPNQIR	17627	2	1	2	1
XP_038049011.1	XM_038193083.1	K12617 DNA topoisomerase 2-associated protein PAT1 (PATL1, PAT1)	conditionU0126	-0.230505	-0.607952	0.547308	-6.03979	0.705731	0.130675	not significant	ASPNQIR	17627	2	1	2	1
XP_038054989.1	XM_038199061.1	pollen-specific leucine-rich repeat extensin-like protein 1 isoform X2 [Patiria miniata]	conditionU0126	-0.257959	-0.650867	0.519559	-6.01338	0.697464	0.129144	not significant	ASPPAPTAAKPTVTQSPAK	35767	2	0.999667	2;7;12;14;16	0.999666666666667;0.001;0.0635;0.22175;0.74625
XP_038054983.1	XM_038199055.1	pollen-specific leucine-rich repeat extensin-like protein 1 isoform X1 [Patiria miniata]	conditionU0126	-0.257959	-0.650867	0.519559	-6.01338	0.697464	0.129144	not significant	ASPPAPTAAKPTVTQSPAK	35767	2	0.999667	2;7;12;14;16	0.999666666666667;0.001;0.0635;0.22175;0.74625
XP_038054989.1	XM_038199061.1	pollen-specific leucine-rich repeat extensin-like protein 1 isoform X2 [Patiria miniata]	conditionU0126	-0.268617	-0.674973	0.504312	-5.99777	0.695662	0.128811	not significant	ASPPAPTAAKPTVTQSPAK	33094	2	0.999667	2;7;12;14;16	0.999666666666667;0.001;0.0635;0.22175;0.74625
XP_038054983.1	XM_038199055.1	pollen-specific leucine-rich repeat extensin-like protein 1 isoform X1 [Patiria miniata]	conditionU0126	-0.268617	-0.674973	0.504312	-5.99777	0.695662	0.128811	not significant	ASPPAPTAAKPTVTQSPAK	33094	2	0.999667	2;7;12;14;16	0.999666666666667;0.001;0.0635;0.22175;0.74625
XP_038049699.1	XM_038193771.1	K04699 suppressor of cytokine signaling 6/7 (SOCS6_7)	conditionU0126	-0.517023	-1.37056	0.179601	-5.31794	0.691766	0.128089	not significant	ASPPELRASPPELR	42768	2;9	1	2;9	1;1
XP_038045010.1	XM_038189082.1	K15208 snRNA-activating protein complex subunit 1 (SNAPC1)	conditionU0126	-0.269688	-0.723943	0.474112	-5.96437	0.69232	0.128192	not significant	ASPPLDASEK	32493	2	1	2	1
XP_038076519.1	XM_038220591.1	K11859 tumor necrosis factor, alpha-induced protein 3 (TNFAIP3, A20, OTUD7C)	conditionU0126	-0.158202	-0.422594	0.675285	-6.13355	0.767775	0.142163	not significant	ASPPLNQAEPRPTQSPVHQYHTAPLSPSPR	32567	15	0.703667	2;13;15;20;22;26;28	0.0045;0.286;0.703666666666667;0.0185;0.286333333333333;0.659666666666667;0.382
XP_038076519.1	XM_038220591.1	K11859 tumor necrosis factor, alpha-induced protein 3 (TNFAIP3, A20, OTUD7C)	conditionU0126	-0.521942	-1.35117	0.18567	-5.34264	0.691766	0.128089	not significant	ASPPLNQAEPRPTQSPVHQYHTAPLSPSPR	35052	15	0.703667	2;13;15;20;22;26;28	0.0045;0.286;0.703666666666667;0.0185;0.286333333333333;0.659666666666667;0.382
XP_038044374.1	XM_038188446.1	K18623 protein cordon-bleu (COBL)	conditionU0126	-0.381237	-1.00889	0.320239	-5.72565	0.691766	0.128089	not significant	ASPPNTLR	23002	2	0.999	2;6	0.999;0.001
[truncated: 21,467 more rows]
