# Supplementary material for: Phosphoproteomic identification of Mos–MAPK targets in meiotic cell cycle and asymmetric oocyte divisions
Source: J Cell Biol. 2025 Oct 22;224(12):e202312140. doi: 10.1083/jcb.202312140 (PMC12542822; doi:10.1083/jcb.202312140)
Supplement: Data S2 — shows the proteomics time course experiment (DIA). [file jcb_202312140_datas2.xlsx]

## Sheet: DE_results
protein	annotation	condition	estimate	statistic	p.value	lod	padj	qvalues	significance
XP_038048118.1|XM_038192190.1|K17918	K17918 sorting nexin-3/12 (SNX3_12)	TwoPN_vs_MI	-0.0373326	-0.677819	0.501489	-6.7483	0.703951	0.550619	not significant
PMI_013900|PMI_013900-tr|K19525	K19525 vacuolar protein sorting-associated protein 13A/C (VPS13A_C)	TwoPN_vs_MI	-0.157269	-1.20433	0.234997	-6.25658	0.417767	0.326771	not significant
XP_038062131.1|XM_038206203.1|K01466	K01466 allantoinase (allB)	TwoPN_vs_MI	-0.039624	-1.32498	0.19212	-6.10737	0.362059	0.283197	not significant
XP_038076378.1|XM_038220450.1|K17292	K17292 tubulin-specific chaperone A (TBCA)	TwoPN_vs_MI	0.000664097	0.00373082	0.99704	-6.98008	0.999101	0.781481	not significant
XP_038046252.1|XM_038190324.1|UPF0687	UPF0687 protein C20orf27 homolog isoform X2 [Patiria miniata]	TwoPN_vs_MI	0.0243254	0.63016	0.531898	-6.7796	0.730913	0.571709	not significant
PMI_022902|PMI_022902-tr|protein	protein AED:0.00 eAED:0.00 QI:147|1|1|1|0.66|0.5|4|8844|137	TwoPN_vs_MI	-0.218805	-5.16044	5.86739e-06	3.52395	5.82705e-05	4.55782e-05	small
XP_038061315.1|XM_038205387.1|K00134	K00134 glyceraldehyde 3-phosphate dehydrogenase (GAPDH, gapA)	TwoPN_vs_MI	0.0966267	3.16376	0.00284551	-2.41684	0.0122715	0.0095986	small
PMI_020244|PMI_020244-tr|K13194	K13194 double stranded RNA-specific editase B (ADARB)	TwoPN_vs_MI	-0.0980151	-2.24801	0.0297156	-4.55686	0.085651	0.0669948	not significant
XP_038068206.1|XM_038212278.1|K10425	K10425 dynactin 3 (DCTN3)	TwoPN_vs_MI	0.0212683	0.128729	0.898168	-6.97168	0.977485	0.764573	not significant
XP_038051353.1|XM_038195425.1|ER	ER membrane protein complex subunit 2-like [Patiria miniata]	TwoPN_vs_MI	-0.177908	-3.61272	0.000782971	-1.20044	0.00406623	0.00318054	small
XP_038071862.1|XM_038215934.1|K09553	K09553 stress-induced-phosphoprotein 1 (STIP1)	TwoPN_vs_MI	-0.0273594	-1.02882	0.309271	-6.44974	0.506632	0.39628	not significant
XP_038049084.1|XM_038193156.1|K12181	K12181 COP9 signalosome complex subunit 8 (COPS8, CSN8)	TwoPN_vs_MI	-0.0202978	-0.354489	0.724691	-6.91644	0.880298	0.688555	not significant
XP_038046358.1|XM_038190430.1|K04496;XP_038046362.1|XM_038190434.1|K04496	K04496 C-terminal binding protein (CTBP)	TwoPN_vs_MI	-0.151609	-1.91833	0.0616722	-5.18926	0.153459	0.120033	not significant
PMI_013977|PMI_013977-tr|K00611	K00611 ornithine carbamoyltransferase (OTC, argF, argI)	TwoPN_vs_MI	-0.0871454	-2.45785	0.01805	-4.11331	0.0572601	0.0447879	not significant
PMI_009541|PMI_009541-tr|K17413	K17413 small subunit ribosomal protein S35 (MRPS35)	TwoPN_vs_MI	-0.379211	-6.05249	2.98174e-07	6.63083	4.1702e-06	3.26186e-06	small
XP_038046316.1|XM_038190388.1|K06271	K06271 talin (TLN)	TwoPN_vs_MI	-0.096721	-1.00354	0.321169	-6.47518	0.520517	0.40714	not significant
XP_038057165.1|XM_038201237.1|K01443	K01443 N-acetylglucosamine-6-phosphate deacetylase (nagA, AMDHD2)	TwoPN_vs_MI	0.0133643	0.425592	0.672511	-6.88841	0.843405	0.659698	not significant
XP_038070300.1|XM_038214372.1|K09611	K09611 probable aminopeptidase NPEPL1 (NPEPL1)	TwoPN_vs_MI	0.0909236	2.06773	0.044668	-4.91282	0.11854	0.09272	not significant
PMI_012510|PMI_012510-tr|K06067	K06067 histone deacetylase 1/2 (HDAC1_2)	TwoPN_vs_MI	-0.134663	-2.58505	0.013183	-3.82995	0.0441847	0.0345605	small
XP_038072469.1|XM_038216541.1|K17301	K17301 coatomer subunit beta (COPB1, SEC26)	TwoPN_vs_MI	-0.208933	-1.50082	0.140654	-5.86659	0.288474	0.225639	not significant
XP_038055637.1|XM_038199709.1|K01373	K01373 cathepsin F (CTSF); K01374 cathepsin O (CTSO)	TwoPN_vs_MI	0.0446301	1.05322	0.298078	-6.42461	0.493329	0.385874	not significant
XP_038050157.1|XM_038194229.1|K17986	K17986 FUN14 domain-containing protein 1 (FUNDC1)	TwoPN_vs_MI	0.0644404	1.12566	0.266505	-6.34671	0.45643	0.357013	not significant
XP_038072197.1|XM_038216269.1|K19995	K19995 secretory carrier-associated membrane protein (SCAMP)	TwoPN_vs_MI	-0.0399111	-0.835156	0.40821	-6.62916	0.614482	0.480638	not significant
PMI_022188|PMI_022188-tr|K08056	K08056 protein disulfide isomerase family A, member 3 (PDIA3, GRP58)	TwoPN_vs_MI	-0.0694829	-1.3244	0.192313	-6.10813	0.362219	0.283322	not significant
XP_038050778.1|XM_038194850.1|LOW	LOW QUALITY PROTEIN: uncharacterized protein LOC119723937 [Patiria miniata]	TwoPN_vs_MI	-0.0417381	-1.23275	0.224315	-6.22263	0.403836	0.315874	not significant
XP_038050728.1|XM_038194800.1|uncharacterized	uncharacterized protein LOC119723897 [Patiria miniata]	TwoPN_vs_MI	-0.0139045	-0.224268	0.823603	-6.95459	0.942381	0.737115	not significant
PMI_001016|PMI_001016-tr|K16197	K16197 14-3-3 protein beta/theta/zeta (YWHAB_Q_Z)	TwoPN_vs_MI	0.0134667	0.37223	0.711536	-6.90993	0.871337	0.681546	not significant
XP_038073152.1|XM_038217224.1|K14813	K14813 metalloprotease ARX1 (ARX1)	TwoPN_vs_MI	-0.0915986	-3.1719	0.00278175	-2.39566	0.0120352	0.00941373	small
XP_038048608.1|XM_038192680.1|putative	putative amidohydrolase YtcJ [Patiria miniata]	TwoPN_vs_MI	-0.010684	-0.09757	0.922724	-6.97526	0.983138	0.768995	not significant
XP_038060259.1|XM_038204331.1|uncharacterized	uncharacterized protein LOC119731246 [Patiria miniata]	TwoPN_vs_MI	-0.0121203	-0.289218	0.773794	-6.9377	0.91351	0.714533	not significant
XP_038073963.1|XM_038218035.1|thyroid;XP_038073966.1|XM_038218038.1|thyroid	thyroid adenoma-associated protein homolog isoform X1 [Patiria miniata]	TwoPN_vs_MI	0.0472449	0.526691	0.601093	-6.83984	0.788408	0.61668	not significant
XP_038076672.1|XM_038220744.1|K04976	K04976 transient receptor potential cation channel subfamily M member 1 (TRPM1); K04977 transient receptor potential cation channel subfamily M member 2 (TRPM2); K04978 transient receptor potential cation channel subfamily M member 3 (TRPM3); K04979 transient receptor potential cation channel subfamily M member 4 (TRPM4); K04981 transient receptor potential cation channel subfamily M member 6 (TR…	TwoPN_vs_MI	-0.0132001	-0.173922	0.862736	-6.96475	0.961389	0.751983	not significant
PMI_014359|PMI_014359-tr|protein	protein AED:0.06 eAED:0.06 QI:461|0.25|0.6|0.8|0.5|0.4|5|3365|861	TwoPN_vs_MI	0.0824797	1.32088	0.193472	-6.11265	0.363678	0.284463	not significant
XP_038075388.1|XM_038219460.1|K17964	K17964 leucine-rich PPR motif-containing protein, mitochondrial (LRPPRC)	TwoPN_vs_MI	-0.301626	-2.67155	0.0105941	-3.44597	0.0369311	0.0288869	small
XP_038047224.1|XM_038191296.1|TOM1-like	TOM1-like protein 2 isoform X2 [Patiria miniata]	TwoPN_vs_MI	0.0437419	1.38383	0.173496	-6.02983	0.335896	0.262732	not significant
PMI_000773|PMI_000773-tr|protein	protein AED:0.23 eAED:0.27 QI:122|0.63|0.58|1|1|1|12|981|489	TwoPN_vs_MI	0.140565	2.72653	0.00920079	-3.50262	0.0328822	0.0257199	small
XP_038056749.1|XM_038200821.1|tudor	tudor domain-containing 6-like [Patiria miniata]	TwoPN_vs_MI	0.0326725	1.12744	0.265761	-6.34473	0.455479	0.356269	not significant
XP_038071676.1|XM_038215748.1|saccharopine	saccharopine dehydrogenase-like oxidoreductase [Patiria miniata]	TwoPN_vs_MI	-0.0659501	-1.58412	0.120438	-5.74309	0.25652	0.200646	not significant
XP_038061433.1|XM_038205505.1|K11836	K11836 ubiquitin carboxyl-terminal hydrolase 5/13 (USP5_13, UBP14)	TwoPN_vs_MI	-0.225049	-2.94622	0.00515953	-2.97043	0.0202509	0.0158399	small
XP_038076205.1|XM_038220277.1|K17302	K17302 coatomer subunit beta' (COPB2, SEC27)	TwoPN_vs_MI	-0.0118661	-0.39291	0.696312	-6.90193	0.86094	0.673413	not significant
PMI_017481|PMI_017481-tr|K09552	K09552 spastic paraplegia 7 (SPG7)	TwoPN_vs_MI	0.130137	3.69141	0.000619712	-0.978131	0.00333879	0.00261155	small
XP_038067649.1|XM_038211721.1|K00849	K00849 galactokinase (galK)	TwoPN_vs_MI	-0.166609	-4.26497	0.000106415	0.710577	0.000732277	0.000572775	small
XP_038057672.1|XM_038201744.1|K18423	K18423 exportin-2 (importin alpha re-exporter) (CSE1, CAS, XPO2)	TwoPN_vs_MI	-0.0328889	-0.320934	0.749803	-6.92791	0.897856	0.702288	not significant
XP_038070453.1|XM_038214525.1|K17770	K17770 mitochondrial import receptor subunit TOM20 (TOM20); K18342 OTU domain-containing protein 6 (OTUD6)	TwoPN_vs_MI	-0.139959	-2.42205	0.019687	-4.19112	0.0614991	0.0481036	not significant
XP_038069647.1|XM_038213719.1|K13249	K13249 translocon-associated protein subunit alpha (SSR1)	TwoPN_vs_MI	0.0774838	2.30328	0.0261233	-4.44301	0.0773744	0.060521	not significant
XP_038052101.1|XM_038196173.1|K19870	K19870 sperm-associated antigen 1 (SPAG1)	TwoPN_vs_MI	-0.0406816	-0.945624	0.349583	-6.5312	0.552068	0.431819	not significant
PMI_009570|PMI_009570-tr|protein;XP_038058599.1|XM_038202671.1|meiosis-specific	protein AED:0.02 eAED:0.02 QI:422|0.87|1|1|0.87|0.88|9|2501|571	TwoPN_vs_MI	-0.0615488	-0.431811	0.66802	-6.88572	0.83999	0.657027	not significant
XP_038070925.1|XM_038214997.1|K02210	K02210 DNA replication licensing factor MCM7 (MCM7, CDC47)	TwoPN_vs_MI	-0.363287	-2.69459	0.00998819	-3.57762	0.035185	0.0275211	small
XP_038079371.1|XM_038223443.1|uncharacterized	uncharacterized protein LOC119746480 [Patiria miniata]	TwoPN_vs_MI	-0.225346	-4.1327	0.000161056	0.3115	0.00104458	0.000817051	small
XP_038056285.1|XM_038200357.1|K16537;XP_038056290.1|XM_038200362.1|K16537	K16537 pericentriolar material 1 protein (PCM1)	TwoPN_vs_MI	-0.0220726	-0.709273	0.481954	-6.72641	0.686835	0.537231	not significant
XP_038065863.1|XM_038209935.1|zinc	zinc finger HIT domain-containing protein 2-like [Patiria miniata]	TwoPN_vs_MI	-0.296656	-4.57516	3.96371e-05	1.66537	0.000310103	0.000242558	small
XP_038050166.1|XM_038194238.1|K00383	K00383 glutathione reductase (NADPH) (GSR, gor)	TwoPN_vs_MI	0.0648625	2.14729	0.037405	-4.75868	0.102954	0.0805287	not significant
XP_038055584.1|XM_038199656.1|K09485	K09485 heat shock protein 110kDa (HSP110); K09489 heat shock 70kDa protein 4 (HSPA4)	TwoPN_vs_MI	-0.0307787	-0.75101	0.456705	-6.69588	0.662092	0.517878	not significant
PMI_019948|PMI_019948-tr|K02540	K02540 DNA replication licensing factor MCM2 (MCM2)	TwoPN_vs_MI	-0.249094	-4.43613	6.18655e-05	1.23435	0.000456738	0.000357253	small
XP_038051599.1|XM_038195671.1|K17597;XP_038051600.1|XM_038195672.1|K17597	K17597 double-stranded RNA-binding protein Staufen (STAU)	TwoPN_vs_MI	-0.226577	-2.05841	0.0455944	-4.93056	0.120495	0.0942496	not significant
XP_038065477.1|XM_038209549.1|K01539	K01539 sodium/potassium-transporting ATPase subunit alpha (ATP1A); K01542 H+/K+-exchanging ATPase alpha polypeptide (ATP4A); K01544 non-gastric H+/K+-exchanging ATPase (ATP12A)	TwoPN_vs_MI	-0.0707647	-0.921908	0.36168	-6.55322	0.565307	0.442174	not significant
PMI_000176|PMI_000176-tr|protein	protein AED:0.00 eAED:0.00 QI:102|1|1|1|1|1|2|544|219	TwoPN_vs_MI	-0.12065	-2.50461	0.0160973	-4.01037	0.052132	0.0407768	not significant
PMI_020258|PMI_020258-tr|K08735	K08735 DNA mismatch repair protein MSH2 (MSH2)	TwoPN_vs_MI	-1.22257	-0.0395516	0.968632	-4.59629	0.996868	0.779734	not significant
XP_038076584.1|XM_038220656.1|K03263	K03263 translation initiation factor 5A (EIF5A)	TwoPN_vs_MI	-0.122125	-3.8489	0.000385693	-0.525844	0.00221511	0.00173262	small
PMI_000664|PMI_000664-tr|K08066;XP_038057699.1|XM_038201771.1|K08066	K08066 nuclear transcription factor Y, gamma (NFYC)	TwoPN_vs_MI	0.0121007	0.22527	0.822828	-6.95436	0.942007	0.736823	not significant
XP_038048040.1|XM_038192112.1|K03242	K03242 translation initiation factor 2 subunit 3 (EIF2S3); K11419 histone-lysine N-methyltransferase SUV39H (SUV39H, CLR4)	TwoPN_vs_MI	-0.194078	-2.10291	0.0413167	-4.84524	0.111387	0.0871252	not significant
XP_038061569.1|XM_038205641.1|K19511	K19511 peroxidase (PXDN, VPO1)	TwoPN_vs_MI	0.218775	4.93276	1.24109e-05	2.79353	0.00011234	8.78708e-05	small
XP_038060212.1|XM_038204284.1|K00022	K00022 3-hydroxyacyl-CoA dehydrogenase (HADH)	TwoPN_vs_MI	-0.111669	-3.9398	0.000292321	-0.260648	0.00175493	0.00137268	small
XP_038052681.1|XM_038196753.1|K09525	K09525 DnaJ homolog subfamily C member 5 (DNAJC5)	TwoPN_vs_MI	0.0055126	0.128351	0.898465	-6.97173	0.977552	0.764625	not significant
PMI_026147|PMI_026147-tr|K00079	K00079 carbonyl reductase 1 (CBR1); K00084 carbonyl reductase 3 (CBR3)	TwoPN_vs_MI	-0.0672674	-2.63626	0.0115878	-3.71292	0.0397308	0.0310768	small
PMI_011856|PMI_011856-tr|K13982	K13982 probable ATP-dependent RNA helicase DDX4 (DDX4, VASA)	TwoPN_vs_MI	-0.222167	-5.19547	5.2257e-06	3.63703	5.26956e-05	4.12176e-05	small
XP_038058935.1|XM_038203007.1|K04371	K04371 mitogen-activated protein kinase 1/3 (MAPK1_3)	TwoPN_vs_MI	-0.139192	-2.817	0.00727158	-3.2869	0.0270628	0.0211681	small
XP_038070935.1|XM_038215007.1|drebrin-like	drebrin-like protein [Patiria miniata]	TwoPN_vs_MI	-0.0307759	-1.03251	0.307561	-6.44597	0.504699	0.394767	not significant
XP_038056352.1|XM_038200424.1|K06777	K06777 receptor-type tyrosine-protein phosphatase delta (PTPRD)	TwoPN_vs_MI	-0.0156163	-0.541771	0.590751	-6.83172	0.780642	0.610606	not significant
XP_038052206.1|XM_038196278.1|K00234	K00234 succinate dehydrogenase (ubiquinone) flavoprotein subunit (SDHA, SDH1)	TwoPN_vs_MI	-0.049287	-1.14482	0.258568	-6.32529	0.447167	0.349767	not significant
PMI_003240|PMI_003240-tr|K17431	K17431 large subunit ribosomal protein L50 (MRPL50)	TwoPN_vs_MI	0.0952553	2.04824	0.0466245	-4.94985	0.122616	0.0959082	not significant
PMI_021731|PMI_021731-tr|K07809	K07809 [heparan sulfate]-glucosamine 3-sulfotransferase 3 (HS3ST3); K09679 [heparan sulfate]-glucosamine 3-sulfotransferase 6 (HS3ST6)	TwoPN_vs_MI	-0.127149	-2.25619	0.0291579	-4.54016	0.0844478	0.0660537	not significant
PMI_009457|PMI_009457-tr|protein	protein AED:0.08 eAED:0.08 QI:0|0.66|0.8|0.8|0.88|0.8|10|5978|280	TwoPN_vs_MI	-0.0386377	-0.94801	0.348381	-6.52896	0.550885	0.430894	not significant
PMI_019888|PMI_019888-tr|K08675	K08675 ATP-dependent Lon protease (PRSS15, PIM1)	TwoPN_vs_MI	-1.01752	-0.0961261	0.923864	-4.59628	0.983501	0.769279	not significant
XP_038046583.1|XM_038190655.1|K08463	K08463 G protein-coupled receptor 126 (GPR126); K08631 a disintegrin and metalloproteinase with thrombospondin motifs 17 (ADAMTS17)	TwoPN_vs_MI	-0.424319	-4.31005	9.23086e-05	1.1113	0.000648964	0.000507609	small
XP_038078487.1|XM_038222559.1|K00797	K00797 spermidine synthase (speE, SRM)	TwoPN_vs_MI	0.0525844	1.9587	0.0566024	-5.11626	0.143244	0.112043	not significant
XP_038078352.1|XM_038222424.1|K11141	K11141 glutamyl aminopeptidase (ENPEP, CD249)	TwoPN_vs_MI	-0.00379179	-0.101574	0.919563	-6.97485	0.98279	0.768722	not significant
XP_038044360.1|XM_038188432.1|K05544	K05544 tRNA-dihydrouridine synthase 3 (DUS3)	TwoPN_vs_MI	-0.230193	-3.03055	0.00410704	-2.57787	0.0167181	0.0130766	small
PMI_007333|PMI_007333-tr|protein	protein AED:0.03 eAED:0.03 QI:213|0.86|0.93|0.93|1|1|16|2382|607	TwoPN_vs_MI	0.0290633	0.842581	0.404089	-6.62295	0.610556	0.477567	not significant
XP_038049315.1|XM_038193387.1|K11787	K11787 phosphoribosylamine--glycine ligase / phosphoribosylglycinamide formyltransferase / phosphoribosylformylglycinamidine cyclo-ligase (GART)	TwoPN_vs_MI	-0.0738818	-1.48274	0.145379	-5.89259	0.295737	0.231321	not significant
XP_038055252.1|XM_038199324.1|K00927	K00927 phosphoglycerate kinase (PGK, pgk)	TwoPN_vs_MI	-0.198741	-5.24641	4.41454e-06	3.80179	4.53733e-05	3.54903e-05	small
PMI_019586|PMI_019586-tr|protein	protein AED:0.02 eAED:0.02 QI:131|0.75|0.88|0.88|1|1|9|1334|236	TwoPN_vs_MI	-0.0603915	-1.39	0.171628	-6.02153	0.333181	0.260609	not significant
XP_038057319.1|XM_038201391.1|uncharacterized	uncharacterized protein LOC119728943 [Patiria miniata]	TwoPN_vs_MI	-0.240073	-2.43061	0.0192841	-4.1726	0.0604309	0.0472681	not significant
XP_038072528.1|XM_038216600.1|K14000	K14000 ribosome-binding protein 1 (RRBP1)	TwoPN_vs_MI	0.0635232	2.00202	0.0515654	-5.03652	0.133203	0.104189	not significant
PMI_002866|PMI_002866-tr|K01920	K01920 glutathione synthase (gshB)	TwoPN_vs_MI	-0.0651383	-1.7488	0.0874055	-5.48165	0.201001	0.15722	not significant
PMI_001205|PMI_001205-tr|K02732	K02732 20S proteasome subunit beta 6 (PSMB1)	TwoPN_vs_MI	-0.0428806	-0.957465	0.343644	-6.52001	0.545787	0.426906	not significant
XP_038065126.1|XM_038209198.1|K02942	K02942 large subunit ribosomal protein LP1 (RP-LP1, RPLP1)	TwoPN_vs_MI	0.055999	1.45503	0.152867	-5.93191	0.306376	0.239642	not significant
XP_038044835.1|XM_038188907.1|golgin	golgin subfamily A member 4-like isoform X1 [Patiria miniata]	TwoPN_vs_MI	0.159488	1.35869	0.181273	-6.06333	0.34631	0.270878	not significant
XP_038068514.1|XM_038212586.1|K01551	K01551 arsenite-transporting ATPase (arsA, ASNA1)	TwoPN_vs_MI	-0.119895	-2.05024	0.0464202	-4.94606	0.12221	0.0955907	not significant
XP_038045978.1|XM_038190050.1|WD	WD repeat-containing protein 1-like [Patiria miniata]	TwoPN_vs_MI	0.0430357	1.34682	0.18504	-6.07896	0.351692	0.275087	not significant
XP_038060780.1|XM_038204852.1|K19269	K19269 phosphoglycolate phosphatase (PGP, PGLP)	TwoPN_vs_MI	-0.210026	-5.04602	8.55677e-06	3.15586	8.08234e-05	6.32187e-05	small
XP_038059214.1|XM_038203286.1|K06883	K06883 uncharacterized protein (K06883)	TwoPN_vs_MI	0.0830306	1.42641	0.160915	-5.97181	0.317973	0.248713	not significant
XP_038071001.1|XM_038215073.1|K11142	K11142 cytosol aminopeptidase (LAP3)	TwoPN_vs_MI	0.0722637	1.20361	0.235273	-6.25743	0.418136	0.327059	not significant
PMI_025054|PMI_025054-tr|protein	protein AED:0.05 eAED:0.05 QI:366|1|1|1|0.5|0.4|5|5409|224	TwoPN_vs_MI	-0.0951755	-1.16012	0.252353	-6.30794	0.439801	0.344005	not significant
PMI_009679|PMI_009679-tr|K19327	K19327 anoctamin-10 (ANO10, TMEM16K)	TwoPN_vs_MI	0.0825721	1.76427	0.0847336	-5.12685	0.196305	0.153546	not significant
XP_038070272.1|XM_038214344.1|K16531	K16531 Bardet-Biedl syndrome 4 protein (BBS4)	TwoPN_vs_MI	-1.13417	-0.136757	0.891856	-4.59627	0.975046	0.762665	not significant
XP_038059870.1|XM_038203942.1|RNA-binding	RNA-binding protein cabeza-like isoform X1 [Patiria miniata]	TwoPN_vs_MI	-0.0133914	-0.299499	0.765991	-6.93464	0.908189	0.710371	not significant
XP_038067202.1|XM_038211274.1|K08831	K08831 serine/threonine-protein kinase SRPK2 (SRPK2)	TwoPN_vs_MI	-0.129334	-2.36178	0.0227488	-4.32016	0.0691626	0.0540979	not significant
PMI_008489|PMI_008489-tr|K14574	K14574 ribosome maturation protein SDO1 (SDO1, SBDS)	TwoPN_vs_MI	-0.196394	-2.7224	0.00929928	-3.32759	0.0331702	0.0259452	small
XP_038074268.1|XM_038218340.1|K07152	K07152 protein SCO1/2 (SCO1_2)	TwoPN_vs_MI	0.0596916	0.916864	0.364288	-6.55783	0.567881	0.444187	not significant
PMI_004323|PMI_004323-tr|K02133;PMI_012163|PMI_012163-tr|K02133	K02133 F-type H+-transporting ATPase subunit beta (ATPeF1B, ATP5B, ATP2)	TwoPN_vs_MI	-0.117139	-2.41976	0.0197963	-4.19607	0.0617914	0.0483323	not significant
PMI_006807|PMI_006807-tr|protein;XP_038079162.1|XM_038223234.1|3-oxoacyl-[acyl-carrier-protein]	protein AED:0.07 eAED:0.07 QI:66|0.87|1|1|1|1|9|1712|276	TwoPN_vs_MI	-0.194457	-5.2941	3.76881e-06	3.95632	3.95236e-05	3.09147e-05	small
PMI_005559|PMI_005559-tr|protein	protein AED:0.04 eAED:0.04 QI:102|0.75|0.8|0.8|0.5|0.6|5|0|444	TwoPN_vs_MI	0.0306426	0.538248	0.59316	-6.83364	0.782033	0.611694	not significant
XP_038071600.1|XM_038215672.1|K14616	K14616 cubilin (CUBN)	TwoPN_vs_MI	0.0865114	2.58975	0.0130287	-3.81929	0.0437375	0.0342108	small
XP_038069572.1|XM_038213644.1|K14966	K14966 host cell factor (HCFC)	TwoPN_vs_MI	-0.138633	-3.73911	0.000537257	-0.842153	0.00295543	0.00231169	small
XP_038055767.1|XM_038199839.1|K01587	K01587 phosphoribosylaminoimidazole carboxylase / phosphoribosylaminoimidazole-succinocarboxamide synthase (PAICS)	TwoPN_vs_MI	-0.255571	-4.64915	3.12272e-05	1.89662	0.000252075	0.000197169	small
PMI_001499|PMI_001499-tr|protein	protein AED:0.08 eAED:0.08 QI:0|0.74|0.80|0.96|0.88|0.90|51|2618|2773	TwoPN_vs_MI	-0.0105976	-0.288022	0.774702	-6.93805	0.914137	0.715024	not significant
XP_038058360.1|XM_038202432.1|K07753	K07753 peroxisomal trans-2-enoyl-CoA reductase (PECR)	TwoPN_vs_MI	0.196851	4.2476	0.000112394	0.657884	0.000767377	0.00060023	small
PMI_015489|PMI_015489-tr|K07912	K07912 Ras-related protein Rab-24 (RAB24)	TwoPN_vs_MI	0.225751	2.60566	0.0125183	-3.59696	0.0423902	0.033157	small
XP_038058107.1|XM_038202179.1|K01829	K01829 protein disulfide-isomerase (E5.3.4.1); K09583 protein disulfide isomerase family A, member 5 (PDIA5)	TwoPN_vs_MI	-0.166011	-2.851	0.00664903	-3.20456	0.0250999	0.0196328	small
XP_038072711.1|XM_038216783.1|LOW	LOW QUALITY PROTEIN: neuroblast differentiation-associated protein AHNAK-like [Patiria miniata]	TwoPN_vs_MI	-0.114313	-0.864967	0.39182	-6.60388	0.597378	0.46726	not significant
PMI_008780|PMI_008780-tr|K03233	K03233 elongation factor 1-gamma (EEF1G)	TwoPN_vs_MI	-0.18716	-3.29183	0.00198529	-2.07949	0.0090306	0.00706359	small
PMI_003808|PMI_003808-tr|K02150	K02150 V-type H+-transporting ATPase subunit E (ATPeV1E, ATP6E)	TwoPN_vs_MI	-0.0552433	-1.51608	0.13676	-5.84441	0.282346	0.220846	not significant
XP_038076265.1|XM_038220337.1|K11436	K11436 type I protein arginine methyltransferase (PRMT3)	TwoPN_vs_MI	-0.166256	-6.16388	2.05011e-07	6.81131	2.99003e-06	2.33876e-06	small
XP_038053466.1|XM_038197538.1|K01464	K01464 dihydropyrimidinase (DPYS, dht, hydA)	TwoPN_vs_MI	0.0538072	1.10207	0.276515	-6.37261	0.468503	0.366455	not significant
PMI_011924|PMI_011924-tr|K01044	K01044 carboxylesterase 1 (CES1); K01063 juvenile-hormone esterase (JHE); K03927 carboxylesterase 2 (CES2); K07378 neuroligin (NLGN)	TwoPN_vs_MI	0.0695172	1.78945	0.080532	-5.41366	0.188403	0.147366	not significant
XP_038045212.1|XM_038189284.1|K00639	K00639 glycine C-acetyltransferase (kbl, GCAT)	TwoPN_vs_MI	-0.00100548	-0.0153703	0.987807	-6.97997	0.999101	0.781481	not significant
XP_038070998.1|XM_038215070.1|K00357;XP_038071000.1|XM_038215072.1|K00357	K00357 dihydropteridine reductase (QDPR)	TwoPN_vs_MI	-0.064436	-2.8938	0.00593587	-3.09997	0.0227783	0.0178168	small
XP_038049168.1|XM_038193240.1|tetratricopeptide;XP_038049173.1|XM_038193245.1|tetratricopeptide	tetratricopeptide repeat protein 25-like isoform X1 [Patiria miniata]	TwoPN_vs_MI	0.00785777	0.188618	0.851273	-6.96205	0.955877	0.747672	not significant
PMI_009208|PMI_009208-tr|protein	protein AED:0.17 eAED:0.17 QI:0|0.42|0.37|0.87|1|1|8|0|329	TwoPN_vs_MI	0.690712	0.0665875	0.947216	-4.59628	0.989657	0.774094	not significant
XP_038060132.1|XM_038204204.1|K06224	K06224 hedgehog (HH)	TwoPN_vs_MI	-0.0373709	-0.859899	0.394576	-6.60824	0.600331	0.469569	not significant
PMI_005593|PMI_005593-tr|K00011	K00011 aldehyde reductase (AKR1B)	TwoPN_vs_MI	-0.173927	-4.61288	3.51046e-05	1.78309	0.000279434	0.000218569	small
XP_038048954.1|XM_038193026.1|K06106	K06106 cortactin (CTTN, EMS1)	TwoPN_vs_MI	0.0512343	2.1623	0.0361582	-4.72908	0.100356	0.0784966	not significant
XP_038049527.1|XM_038193599.1|K14462	K14462 apolipoprotein B (APOB)	TwoPN_vs_MI	0.0540792	1.6684	0.102446	-5.61213	0.226618	0.177257	not significant
XP_038051798.1|XM_038195870.1|K20051	K20051 low-density lipoprotein receptor-related protein 4 (LRP4, MEGF7)	TwoPN_vs_MI	0.0429273	1.52084	0.135562	-5.83745	0.280406	0.219329	not significant
XP_038076922.1|XM_038220994.1|K14407	K14407 cleavage stimulation factor subunit 2 (CSTF2, RNA15)	TwoPN_vs_MI	0.0114405	0.127653	0.899014	-6.97182	0.977689	0.764732	not significant
XP_038064192.1|XM_038208264.1|K01203	K01203 sucrase-isomaltase (SI); K12047 maltase-glucoamylase (MGAM); K12316 lysosomal alpha-glucosidase (GAA)	TwoPN_vs_MI	0.0921433	1.90429	0.0635243	-5.21435	0.156976	0.122784	not significant
PMI_021167|PMI_021167-tr|K02975;XP_038065926.1|XM_038209998.1|K02975	K02975 small subunit ribosomal protein S25e (RP-S25e, RPS25)	TwoPN_vs_MI	0.00901827	0.0658358	0.947811	-6.97789	0.989816	0.774218	not significant
XP_038066860.1|XM_038210932.1|K01132	K01132 N-acetylgalactosamine-6-sulfatase (GALNS)	TwoPN_vs_MI	0.135805	4.65822	3.0326e-05	1.92503	0.000245493	0.000192021	small
PMI_003480|PMI_003480-tr|K02087	K02087 cyclin-dependent kinase 1 (CDK1, CDC2)	TwoPN_vs_MI	-0.238701	-3.40295	0.00144485	-1.78035	0.00687629	0.00537852	small
PMI_001266|PMI_001266-tr|K02938;XP_038051249.1|XM_038195321.1|K02938	K02938 large subunit ribosomal protein L8e (RP-L8e, RPL8)	TwoPN_vs_MI	0.0748881	0.618228	0.539661	-6.78709	0.737364	0.576754	not significant
PMI_018863|PMI_018863-tr|K06630	K06630 14-3-3 protein epsilon (YWHAE)	TwoPN_vs_MI	-0.139221	-3.04752	0.00392117	-2.71581	0.0160741	0.0125729	small
PMI_001255|PMI_001255-tr|K12349	K12349 neutral ceramidase (ASAH2)	TwoPN_vs_MI	0.0537629	1.88625	0.0659733	-5.24635	0.161456	0.126288	not significant
PMI_003011|PMI_003011-tr|protein;XP_038050649.1|XM_038194721.1|coiled-coil	protein AED:0.06 eAED:0.06 QI:413|0.63|0.76|0.97|0.96|0.94|34|4269|1535	TwoPN_vs_MI	0.285129	4.79766	1.9293e-05	2.51589	0.0001655	0.000129451	small
XP_038075416.1|XM_038219488.1|eukaryotic	eukaryotic translation initiation factor 4 gamma 1-like isoform X1 [Patiria miniata]	TwoPN_vs_MI	-0.111678	-1.95695	0.0568148	-5.11946	0.143655	0.112364	not significant
PMI_023613|PMI_023613-tr|K00274	K00274 monoamine oxidase (MAO, aofH)	TwoPN_vs_MI	0.0287211	0.723051	0.473533	-6.71652	0.678149	0.530438	not significant
XP_038055236.1|XM_038199308.1|ragulator	ragulator complex protein LAMTOR1-like [Patiria miniata]	TwoPN_vs_MI	-0.0696301	-1.71862	0.0928202	-5.53125	0.210379	0.164555	not significant
XP_038074729.1|XM_038218801.1|K00852	K00852 ribokinase (rbsK, RBKS)	TwoPN_vs_MI	-0.0289338	-0.804923	0.425258	-6.65393	0.631836	0.494212	not significant
XP_038069434.1|XM_038213506.1|K00413	K00413 ubiquinol-cytochrome c reductase cytochrome c1 subunit (CYC1, CYT1, petC)	TwoPN_vs_MI	-0.0418403	-0.560687	0.577898	-6.82122	0.769456	0.601856	not significant
PMI_012692|PMI_012692-tr|K06585	K06585 integrin alpha 9 (ITGA9)	TwoPN_vs_MI	-0.0128983	-0.40517	0.687346	-6.89698	0.854385	0.668286	not significant
XP_038059433.1|XM_038203505.1|K14615	K14615 gastric intrinsic factor (GIF, IF)	TwoPN_vs_MI	0.0583968	1.4431	0.156181	-5.94863	0.311189	0.243407	not significant
PMI_005312|PMI_005312-tr|K10756	K10756 replication factor C subunit 3/5 (RFC3_5)	TwoPN_vs_MI	-0.117636	-3.00712	0.00437724	-2.81803	0.017645	0.0138016	small
XP_038051595.1|XM_038195667.1|K11173	K11173 hydroxyacid-oxoacid transhydrogenase (ADHFE1)	TwoPN_vs_MI	0.0778357	0.96738	0.338722	-6.51053	0.540146	0.422494	not significant
PMI_005022|PMI_005022-tr|K10751	K10751 chromatin assembly factor 1 subunit B (CHAF1B)	TwoPN_vs_MI	-0.0173963	-0.225785	0.82243	-6.95425	0.941938	0.736769	not significant
XP_038061865.1|XM_038205937.1|K04565	K04565 superoxide dismutase, Cu-Zn family (SOD1)	TwoPN_vs_MI	-0.00725628	-0.0782724	0.937972	-6.97698	0.98638	0.771531	not significant
PMI_004288|PMI_004288-tr|K00413	K00413 ubiquinol-cytochrome c reductase cytochrome c1 subunit (CYC1, CYT1, petC)	TwoPN_vs_MI	0.901274	0.0797409	0.93681	-4.59628	0.986012	0.771243	not significant
XP_038057039.1|XM_038201111.1|K13302	K13302 serum/glucocorticoid-regulated kinase 1 (SGK1); K13303 serum/glucocorticoid-regulated kinase 2 (SGK2); K13304 serum/glucocorticoid-regulated kinase 3 (SGK3)	TwoPN_vs_MI	-0.250984	-3.91626	0.000314152	-0.329609	0.0018622	0.00145658	small
PMI_000393|PMI_000393-tr|K14405;XP_038055149.1|XM_038199221.1|K14405	K14405 pre-mRNA 3'-end-processing factor FIP1 (FIP1L1, FIP1)	TwoPN_vs_MI	-0.00255125	-0.058348	0.95374	-6.97836	0.991722	0.775709	not significant
PMI_004541|PMI_004541-tr|protein	protein AED:0.30 eAED:0.30 QI:661|0.94|0.94|1|0.94|0.89|19|2006|752	TwoPN_vs_MI	-0.00489493	-0.131968	0.89562	-6.97126	0.976549	0.763841	not significant
XP_038075921.1|XM_038219993.1|K05699	K05699 actinin alpha 1/4 (ACTN1_4)	TwoPN_vs_MI	-0.138842	-3.50271	0.00108182	-1.50695	0.00538466	0.00421179	small
XP_038072103.1|XM_038216175.1|K18406	K18406 tudor domain-containing protein 2 (TDRKH, TDRD2)	TwoPN_vs_MI	-0.120729	-2.55257	0.0142962	-3.90331	0.0472667	0.0369713	small
PMI_009766|PMI_009766-tr|K10950;XP_038075443.1|XM_038219515.1|K10950	K10950 ERO1-like protein alpha (ERO1L); K10976 ERO1-like protein beta (ERO1LB)	TwoPN_vs_MI	0.136566	3.23417	0.00233659	-2.23239	0.0103914	0.00812796	small
PMI_003451|PMI_003451-tr|K02733	K02733 20S proteasome subunit beta 10 (PSMB10, MECL1); K02739 20S proteasome subunit beta 2 (PSMB7)	TwoPN_vs_MI	-0.0150442	-0.401589	0.68996	-6.89844	0.85635	0.669823	not significant
PMI_015722|PMI_015722-tr|protein	protein AED:0.03 eAED:0.03 QI:226|1|1|1|1|1|2|963|110	TwoPN_vs_MI	-0.0980525	-1.37155	0.177262	-6.04626	0.34089	0.266639	not significant
XP_038046387.1|XM_038190459.1|LOW	LOW QUALITY PROTEIN: protein PRRC2C-like [Patiria miniata]	TwoPN_vs_MI	-0.199157	-2.8566	0.0065513	-3.19093	0.0247865	0.0193876	small
XP_038045732.1|XM_038189804.1|K09490	K09490 heat shock 70kDa protein 5 (HSPA5, BIP)	TwoPN_vs_MI	0.0627936	2.32099	0.0250572	-4.40607	0.0747229	0.058447	not significant
XP_038072070.1|XM_038216142.1|geranylgeranyl	geranylgeranyl transferase type-1 subunit beta-like [Patiria miniata]	TwoPN_vs_MI	0.0343293	0.68178	0.499006	-6.7456	0.702235	0.549277	not significant
XP_038053017.1|XM_038197089.1|K13350	K13350 peroxisomal membrane protein 4 (PXMP4, PMP24)	TwoPN_vs_MI	-1.09288	-0.129693	0.89741	-4.59627	0.977189	0.764342	not significant
XP_038069430.1|XM_038213502.1|K09550	K09550 prefoldin subunit 4 (PFDN4)	TwoPN_vs_MI	0.0588609	0.695961	0.490169	-6.73579	0.693934	0.542784	not significant
XP_038059016.1|XM_038203088.1|K01623	K01623 fructose-bisphosphate aldolase, class I (ALDO)	TwoPN_vs_MI	-0.0963265	-2.32213	0.0249897	-4.40368	0.0745501	0.0583119	not significant
XP_038070053.1|XM_038214125.1|K14309	K14309 nuclear pore complex protein Nup93 (NUP93, NIC96)	TwoPN_vs_MI	0.08652	0.760453	0.451101	-6.34886	0.656568	0.513557	not significant
XP_038060057.1|XM_038204129.1|K13403	K13403 methylenetetrahydrofolate dehydrogenase(NAD+) / 5,10-methenyltetrahydrofolate cyclohydrolase (MTHFD2)	TwoPN_vs_MI	-0.124382	-2.64784	0.0112528	-3.68623	0.0388187	0.0303634	small
XP_038073576.1|XM_038217648.1|protein	protein SSUH2 homolog isoform X1 [Patiria miniata]	TwoPN_vs_MI	-0.20725	-3.18858	0.0026552	-2.35211	0.0115825	0.00905966	small
PMI_006187|PMI_006187-tr|protein	protein AED:0.03 eAED:0.03 QI:395|1|1|1|0.95|0.92|25|2388|1042	TwoPN_vs_MI	0.0206495	0.216789	0.82939	-6.75575	0.945541	0.739587	not significant
XP_038068550.1|XM_038212622.1|K00382	K00382 dihydrolipoamide dehydrogenase (DLD, lpd, pdhD)	TwoPN_vs_MI	0.080554	2.78067	0.00799604	-3.3741	0.029312	0.0229274	small
PMI_023468|PMI_023468-tr|K18180	K18180 cytochrome c oxidase assembly factor 7 (COA7, SELRC1, RESA1)	TwoPN_vs_MI	0.056195	1.22561	0.226965	-6.23123	0.407224	0.318524	not significant
PMI_013651|PMI_013651-tr|protein	protein AED:0.03 eAED:0.03 QI:84|1|1|1|1|1|4|2221|157	TwoPN_vs_MI	0.0613141	1.05424	0.297615	-6.42354	0.492769	0.385436	not significant
XP_038046940.1|XM_038191012.1|K02152	K02152 V-type H+-transporting ATPase subunit G (ATPeV1G, ATP6G)	TwoPN_vs_MI	-0.0470778	-0.150152	0.881341	-6.96865	0.970318	0.758967	not significant
PMI_004387|PMI_004387-tr|protein	protein AED:0.04 eAED:0.04 QI:115|0.85|1|1|0.9|0.85|21|2330|783	TwoPN_vs_MI	-0.20705	-6.01552	3.3763e-07	6.32098	4.65991e-06	3.64491e-06	small
PMI_023200|PMI_023200-tr|protein	protein AED:0.08 eAED:0.08 QI:481|0.66|0.76|0.76|0.91|0.84|13|0|405	TwoPN_vs_MI	-0.203802	-2.45073	0.0183656	-4.12886	0.0580624	0.0454155	not significant
XP_038066750.1|XM_038210822.1|tubulin-specific	tubulin-specific chaperone D-like [Patiria miniata]	TwoPN_vs_MI	-0.104473	-1.13232	0.263727	-6.00242	0.453087	0.354397	not significant
XP_038044250.1|XM_038188322.1|titin-like	titin-like isoform X2 [Patiria miniata]	TwoPN_vs_MI	-0.00384583	-0.126535	0.899893	-6.97197	0.978087	0.765044	not significant
PMI_008639|PMI_008639-tr|K12845;PMI_014997|PMI_014997-tr|K12845;XP_038065063.1|XM_038209135.1|K12845	K12845 U4/U6 small nuclear ribonucleoprotein SNU13 (SNU13, NHP2L)	TwoPN_vs_MI	-0.0109228	-0.18355	0.855222	-6.96301	0.957876	0.749235	not significant
XP_038052595.1|XM_038196667.1|K10885	K10885 ATP-dependent DNA helicase 2 subunit 2 (XRCC5, KU80, G22P2)	TwoPN_vs_MI	-0.144525	-4.05056	0.00020785	0.0663971	0.00130193	0.00101835	small
XP_038075763.1|XM_038219835.1|K17608	K17608 striatin 1/3/4 (STRN1_3_4)	TwoPN_vs_MI	-0.344841	-5.53205	1.70682e-06	4.73134	1.96684e-05	1.53843e-05	small
XP_038061882.1|XM_038205954.1|K16316	K16316 serine/threonine-protein kinase 31 (STK31, TDRD8)	TwoPN_vs_MI	-0.0677946	-1.58328	0.120628	-5.74436	0.256756	0.200831	not significant
XP_038079050.1|XM_038223122.1|K01772	K01772 protoporphyrin/coproporphyrin ferrochelatase (hemH, FECH)	TwoPN_vs_MI	-0.164187	-1.67168	0.101794	-5.41228	0.225538	0.176412	not significant
XP_038048313.1|XM_038192385.1|K04996	K04996 potassium inwardly-rectifying channel subfamily J member 2 (KCNJ2); K04997 potassium inwardly-rectifying channel subfamily J member 3 (KCNJ3); K04998 potassium inwardly-rectifying channel subfamily J member 4 (KCNJ4); K04999 potassium inwardly-rectifying channel subfamily J member 5 (KCNJ5); K05000 potassium inwardly-rectifying channel subfamily J member 6 (KCNJ6); K05002 potassium inwardl…	TwoPN_vs_MI	-0.158903	-2.00551	0.0511773	-4.83802	0.132334	0.103509	not significant
XP_038068337.1|XM_038212409.1|K09699	K09699 2-oxoisovalerate dehydrogenase E2 component (dihydrolipoyl transacylase) (DBT, bkdB)	TwoPN_vs_MI	-0.233024	-4.48968	5.21414e-05	1.3998	0.000393743	0.00030798	small
XP_038070547.1|XM_038214619.1|fibrocystin-L-like	fibrocystin-L-like isoform X2 [Patiria miniata]	TwoPN_vs_MI	0.0279787	0.597488	0.553291	-6.79977	0.749417	0.586182	not significant
XP_038071156.1|XM_038215228.1|K18622	K18622 adducin (ADD)	TwoPN_vs_MI	-0.266669	-2.73384	0.009029	-3.48539	0.0323933	0.0253375	small
XP_038044076.1|XM_038188148.1|K01082	K01082 3'(2'), 5'-bisphosphate nucleotidase (cysQ, MET22, BPNT1)	TwoPN_vs_MI	-0.191811	-5.74583	8.34823e-07	5.43229	1.04087e-05	8.14149e-06	small
XP_038049716.1|XM_038193788.1|K17580	K17580 cancer susceptibility candidate protein 1 (CASC1)	TwoPN_vs_MI	-0.0970434	-1.69586	0.0970861	-5.56817	0.217743	0.170315	not significant
PMI_006724|PMI_006724-tr|K06700	K06700 proteasome inhibitor subunit 1 (PI31) (PSMF1)	TwoPN_vs_MI	0.0228908	0.547995	0.586507	-6.82831	0.77686	0.607648	not significant
XP_038056797.1|XM_038200869.1|K17362	K17362 acyl-coenzyme A thioesterase 13 (ACOT13)	TwoPN_vs_MI	-0.0660853	-2.32905	0.0245849	-4.38918	0.0736144	0.05758	not significant
PMI_012930|PMI_012930-tr|K02326;XP_038063968.1|XM_038208040.1|K02326	K02326 DNA polymerase epsilon subunit 3 (POLE3)	TwoPN_vs_MI	0.0502292	1.41724	0.163563	-5.98445	0.321791	0.2517	not significant
XP_038047256.1|XM_038191328.1|K08463	K08463 G protein-coupled receptor 126 (GPR126)	TwoPN_vs_MI	0.0803442	2.40058	0.0207324	-4.23738	0.0642039	0.0502193	not significant
XP_038067585.1|XM_038211657.1|K04739	K04739 cAMP-dependent protein kinase regulator (PRKAR)	TwoPN_vs_MI	0.0320044	1.1118	0.272354	-6.36199	0.463417	0.362477	not significant
PMI_020334|PMI_020334-tr|K07758	K07758 pyridoxal phosphatase (PDXP); K19269 phosphoglycolate phosphatase (PGP, PGLP)	TwoPN_vs_MI	-0.324838	-4.45584	5.80943e-05	1.29518	0.000432779	0.000338513	small
PMI_021116|PMI_021116-tr|K14616	K14616 cubilin (CUBN)	TwoPN_vs_MI	-0.0376079	-0.56239	0.576748	-6.82026	0.768753	0.601306	not significant
PMI_011712|PMI_011712-tr|K18384	K18384 trans-L-3-hydroxyproline dehydratase (L3HYPDH)	TwoPN_vs_MI	0.0504117	1.98907	0.0530294	-5.06052	0.136106	0.10646	not significant
XP_038056157.1|XM_038200229.1|K15437	K15437 aminoacyl tRNA synthase complex-interacting multifunctional protein 1 (AIMP1, ARC1)	TwoPN_vs_MI	-0.00507165	-0.195599	0.845838	-6.96069	0.953354	0.745698	not significant
XP_038069788.1|XM_038213860.1|uncharacterized	uncharacterized protein LOC119738881 isoform X1 [Patiria miniata]	TwoPN_vs_MI	0.0534214	1.24653	0.219264	-6.2059	0.397066	0.310579	not significant
XP_038070434.1|XM_038214506.1|K01810	K01810 glucose-6-phosphate isomerase (GPI, pgi)	TwoPN_vs_MI	-0.332087	-7.75978	9.88036e-10	12.0707	2.47654e-08	1.93711e-08	small
PMI_017679|PMI_017679-tr|protein	protein AED:0.09 eAED:0.09 QI:191|0.85|0.75|0.87|0.85|1|8|0|294	TwoPN_vs_MI	-0.119938	-0.0131886	0.989538	-4.5957	0.999101	0.781481	not significant
XP_038049212.1|XM_038193284.1|K13137	K13137 serine-threonine kinase receptor-associated protein (STRAP, UNRIP)	TwoPN_vs_MI	-0.263947	-4.76199	2.1666e-05	2.25155	0.000183444	0.000143487	small
XP_038049434.1|XM_038193506.1|K01969	K01969 3-methylcrotonyl-CoA carboxylase beta subunit (E6.4.1.4B)	TwoPN_vs_MI	-1.24232	-0.0584522	0.953657	-4.59628	0.991677	0.775674	not significant
XP_038069317.1|XM_038213389.1|K05755	K05755 actin related protein 2/3 complex, subunit 4 (ARPC4)	TwoPN_vs_MI	-0.166535	-5.06864	7.94284e-06	3.22845	7.56518e-05	5.91736e-05	small
XP_038056753.1|XM_038200825.1|K11540	K11540 carbamoyl-phosphate synthase / aspartate carbamoyltransferase / dihydroorotase (CAD)	TwoPN_vs_MI	-0.314121	-2.05602	0.0458342	-4.9351	0.121012	0.094654	not significant
XP_038072907.1|XM_038216979.1|K06115	K06115 spectrin beta (SPTB)	TwoPN_vs_MI	-0.206133	-2.9665	0.00488562	-2.91992	0.0193561	0.01514	small
XP_038079383.1|XM_038223455.1|K18849;XP_038079384.1|XM_038223456.1|K18849	K18849 25S rRNA (adenine2142-N1)-methyltransferase (BMT2)	TwoPN_vs_MI	0.0229363	0.337172	0.737614	-6.9225	0.889452	0.695715	not significant
PMI_003945|PMI_003945-tr|K15979	K15979 staphylococcal nuclease domain-containing protein 1 (SND1)	TwoPN_vs_MI	-0.176655	-1.1778	0.245304	-6.28762	0.431025	0.33714	not significant
PMI_010450|PMI_010450-tr|K18674	K18674 N-acetylgalactosamine kinase (GALK2)	TwoPN_vs_MI	-0.0882219	-1.3379	0.187906	-6.09061	0.356129	0.278559	not significant
PMI_012441|PMI_012441-tr|protein;XP_038050902.1|XM_038194974.1|cinnamoyl-CoA	protein AED:0.18 eAED:0.18 QI:137|0.83|0.85|1|0.83|0.71|7|3852|456	TwoPN_vs_MI	-0.122876	-1.93713	0.0592645	-5.15542	0.1487	0.116311	not significant
XP_038044202.1|XM_038188274.1|K00140	K00140 malonate-semialdehyde dehydrogenase (acetylating) / methylmalonate-semialdehyde dehydrogenase (mmsA, iolA, ALDH6A1)	TwoPN_vs_MI	-0.0821961	-1.82476	0.0749348	-5.3535	0.17818	0.139369	not significant
PMI_006445|PMI_006445-tr|K00681	K00681 gamma-glutamyltranspeptidase / glutathione hydrolase (ggt); K18592 gamma-glutamyltranspeptidase / glutathione hydrolase / leukotriene-C4 hydrolase (GGT1_5, CD224)	TwoPN_vs_MI	-0.0392423	-0.576858	0.56702	-6.61206	0.760617	0.594943	not significant
XP_038061819.1|XM_038205891.1|K00121	K00121 S-(hydroxymethyl)glutathione dehydrogenase / alcohol dehydrogenase (frmA, ADH5, adhC); K13951 alcohol dehydrogenase 1/7 (ADH1_7); K13952 alcohol dehydrogenase 6 (ADH6)	TwoPN_vs_MI	-0.0592671	-2.05526	0.0459109	-4.93654	0.121174	0.0947806	not significant
XP_038069517.1|XM_038213589.1|K00344	K00344 NADPH2:quinone reductase (qor, CRYZ)	TwoPN_vs_MI	-0.0627511	-1.12641	0.266192	-6.34588	0.456044	0.35671	not significant
XP_038048463.1|XM_038192535.1|K02906	K02906 large subunit ribosomal protein L3 (RP-L3, MRPL3, rplC); K03522 electron transfer flavoprotein alpha subunit (fixB, etfA)	TwoPN_vs_MI	-0.0750664	-1.59684	0.117568	-5.72371	0.251583	0.196784	not significant
XP_038045255.1|XM_038189327.1|K04077	K04077 chaperonin GroEL (groEL, HSPD1)	TwoPN_vs_MI	-0.0274493	-0.81611	0.4189	-6.64487	0.625608	0.489341	not significant
PMI_016608|PMI_016608-tr|protein	protein AED:0.26 eAED:0.58 QI:243|0.4|0.66|0.83|0.8|0.83|6|0|312	TwoPN_vs_MI	-0.112565	-3.0553	0.00383865	-2.69602	0.0157889	0.0123498	small
XP_038072397.1|XM_038216469.1|K01456	K01456 peptide-N4-(N-acetyl-beta-glucosaminyl)asparagine amidase (E3.5.1.52, NGLY1, PNG1)	TwoPN_vs_MI	-0.404707	-7.124	8.16115e-09	10.1158	1.65761e-07	1.29655e-07	small
PMI_019066|PMI_019066-tr|K13868	K13868 solute carrier family 7 (L-type amino acid transporter), member 9 (SLC7A9, BAT1); K13869 solute carrier family 7 (L-type amino acid transporter), member 11 (SLC7A11)	TwoPN_vs_MI	-0.328909	-4.12633	0.000164281	0.456733	0.00106265	0.000831184	small
XP_038068958.1|XM_038213030.1|uncharacterized	uncharacterized protein LOC119738238 isoform X1 [Patiria miniata]	TwoPN_vs_MI	-0.00322824	-0.0418649	0.966799	-6.9792	0.996168	0.779187	not significant
PMI_028009|PMI_028009-tr|K07378	K07378 neuroligin (NLGN)	TwoPN_vs_MI	0.0646447	1.65864	0.104409	-5.62759	0.230002	0.179904	not significant
PMI_003801|PMI_003801-tr|protein	protein AED:0.05 eAED:0.05 QI:153|0.93|0.96|1|0.96|0.96|30|92|1032	TwoPN_vs_MI	-0.147111	-4.15938	0.000148191	0.391592	0.000973356	0.000761344	small
XP_038078091.1|XM_038222163.1|K12470	K12470 SH3 domain-containing kinase-binding protein 1 (SH3KBP1, CIN85); K13738 CD2-associated protein (CD2AP)	TwoPN_vs_MI	-0.00507846	-0.142358	0.887457	-6.96981	0.973547	0.761493	not significant
PMI_013915|PMI_013915-tr|K01689	K01689 enolase (ENO, eno)	TwoPN_vs_MI	0.0714603	2.08504	0.04299	-4.87968	0.114988	0.0899419	not significant
PMI_004017|PMI_004017-tr|K15439	K15439 eukaryotic translation elongation factor 1 epsilon-1 (EEF1E1, AIMP3)	TwoPN_vs_MI	-0.0568011	-1.72147	0.092297	-5.5266	0.209404	0.163793	not significant
XP_038056165.1|XM_038200237.1|vitellogenin-5-like	vitellogenin-5-like [Patiria miniata]	TwoPN_vs_MI	-0.0422609	-1.67084	0.10196	-5.60825	0.225812	0.176627	not significant
PMI_026693|PMI_026693-tr|protein	protein AED:0.01 eAED:0.01 QI:49|1|1|1|1|1|2|593|236	TwoPN_vs_MI	-0.120498	-2.04358	0.0471032	-4.95866	0.123596	0.0966747	not significant
XP_038050095.1|XM_038194167.1|K03032	K03032 26S proteasome regulatory subunit N2 (PSMD1, RPN2)	TwoPN_vs_MI	-0.209318	-2.82535	0.00711385	-3.26674	0.0265605	0.0207752	small
PMI_001191|PMI_001191-tr|K00249	K00249 acyl-CoA dehydrogenase (ACADM, acd)	TwoPN_vs_MI	-0.0392732	-1.11881	0.269386	-6.35429	0.459714	0.359581	not significant
XP_038045982.1|XM_038190054.1|K12312	K12312 epididymis-specific alpha-mannosidase (MAN2B2)	TwoPN_vs_MI	0.054003	1.67261	0.10161	-5.60543	0.225321	0.176242	not significant
PMI_002402|PMI_002402-tr|K01872	K01872 alanyl-tRNA synthetase (AARS, alaS)	TwoPN_vs_MI	-0.00650821	-0.10839	0.914186	-6.97413	0.982264	0.768311	not significant
PMI_017821|PMI_017821-tr|K00671;XP_038076603.1|XM_038220675.1|K00671	K00671 glycylpeptide N-tetradecanoyltransferase (NMT)	TwoPN_vs_MI	-0.128644	-3.42451	0.00135771	-1.72165	0.00652569	0.00510429	small
PMI_002309|PMI_002309-tr|K00544	K00544 betaine-homocysteine S-methyltransferase (BHMT)	TwoPN_vs_MI	-0.611464	-9.14152	1.13681e-11	16.5046	4.50176e-10	3.5212e-10	down
XP_038053446.1|XM_038197518.1|K05700	K05700 vinculin (VCL)	TwoPN_vs_MI	-0.148627	-3.19255	0.00262592	-2.34173	0.0114716	0.00897289	small
PMI_011538|PMI_011538-tr|K07192	K07192 flotillin (FLOT)	TwoPN_vs_MI	-0.0756293	-1.3533	0.182978	-6.07045	0.348658	0.272714	not significant
XP_038069754.1|XM_038213826.1|K05863	K05863 solute carrier family 25 (mitochondrial adenine nucleotide translocator), member 4/5/6/31 (SLC25A4S, ANT)	TwoPN_vs_MI	-0.287612	-2.78993	0.00780542	-3.35197	0.0287034	0.0224514	small
PMI_008827|PMI_008827-tr|K01488	K01488 adenosine deaminase (add, ADA)	TwoPN_vs_MI	-0.0414464	-1.27585	0.208805	-6.16973	0.383367	0.299863	not significant
PMI_013042|PMI_013042-tr|protein	protein AED:0.01 eAED:0.01 QI:103|0.93|0.93|1|0.93|0.93|16|4486|588	TwoPN_vs_MI	-0.174729	-4.09204	0.000182769	0.189915	0.00116429	0.000910691	small
PMI_011959|PMI_011959-tr|protein	protein AED:0.03 eAED:0.03 QI:662|1|1|1|1|1|9|2088|379	TwoPN_vs_MI	-0.124995	-4.21146	0.000125903	0.548512	0.000844234	0.000660346	small
XP_038046420.1|XM_038190492.1|K06114	K06114 spectrin alpha (SPTA)	TwoPN_vs_MI	-0.110301	-2.25221	0.0294276	-4.54828	0.0851302	0.0665875	not significant
XP_038053891.1|XM_038197963.1|K05032	K05032 ATP-binding cassette subfamily C (CFTR/MRP) member 8 (ABCC8, SUR1); K05033 ATP-binding cassette subfamily C (CFTR/MRP) member 9 (ABCC9, SUR2)	TwoPN_vs_MI	0.00704693	0.109614	0.913221	-6.97399	0.982068	0.768158	not significant
PMI_011204|PMI_011204-tr|protein	protein AED:0.08 eAED:0.08 QI:79|0.87|1|1|0.87|0.88|9|1351|319	TwoPN_vs_MI	0.0159641	0.469846	0.640821	-6.86841	0.819395	0.640917	not significant
XP_038058391.1|XM_038202463.1|K01349	K01349 furin (FURIN, PCSK3); K01359 proprotein convertase subtilisin/kexin type 1 (PCSK1); K08654 proprotein convertase subtilisin/kexin type 5 (PCSK5); K08672 proprotein convertase subtilisin/kexin type 6 (PCSK6)	TwoPN_vs_MI	-0.0527124	-1.26287	0.213387	-6.18583	0.389694	0.304813	not significant
PMI_010553|PMI_010553-tr|K12739;XP_038048120.1|XM_038192192.1|K12739	K12739 peptidyl-prolyl cis-trans isomerase-like 6 (PPIL6)	TwoPN_vs_MI	-0.0962155	-1.4625	0.150818	-5.92137	0.303558	0.237438	not significant
XP_038068736.1|XM_038212808.1|zonadhesin-like;XP_038068742.1|XM_038212814.1|zonadhesin-like	zonadhesin-like isoform X1 [Patiria miniata]	TwoPN_vs_MI	-0.298812	-5.10958	6.94019e-06	3.36008	6.73524e-05	5.26819e-05	small
XP_038076151.1|XM_038220223.1|multiple	multiple epidermal growth factor-like domains protein 6 [Patiria miniata]	TwoPN_vs_MI	-0.493395	-5.95271	4.16965e-07	6.11366	5.61458e-06	4.39164e-06	small
PMI_015233|PMI_015233-tr|K14322	K14322 polyadenylate-binding protein-interacting protein 1 (PAIP1)	TwoPN_vs_MI	0.00177924	0.0171972	0.986358	-6.97994	0.999101	0.781481	not significant
PMI_004720|PMI_004720-tr|protein	protein AED:0.00 eAED:0.00 QI:48|1|1|1|0.66|0.75|4|142|113	TwoPN_vs_MI	0.175538	0.962352	0.341212	-6.51535	0.542773	0.424549	not significant
PMI_005041|PMI_005041-tr|K05304	K05304 sialic acid synthase (NANS, SAS)	TwoPN_vs_MI	-0.215427	-4.98288	1.05302e-05	2.95359	9.74178e-05	7.61986e-05	small
PMI_002918|PMI_002918-tr|protein	protein AED:0.06 eAED:0.06 QI:200|0.75|0.84|0.84|0.91|0.84|13|759|880	TwoPN_vs_MI	0.0617227	1.93718	0.0592586	-5.15534	0.1487	0.116311	not significant
XP_038046072.1|XM_038190144.1|K00314	K00314 sarcosine dehydrogenase (SARDH)	TwoPN_vs_MI	-0.0715802	-1.10086	0.277036	-6.37393	0.469134	0.366949	not significant
XP_038068041.1|XM_038212113.1|K06515	K06515 solute carrier family 44 (choline transporter-like protein), member 1 (SLC44A1, CD92); K15282 solute carrier family 44 (choline transporter-like protein), member 3 (SLC44A3)	TwoPN_vs_MI	-0.0162905	-0.433692	0.666663	-6.8849	0.838975	0.656233	not significant
PMI_008896|PMI_008896-tr|K01487	K01487 guanine deaminase (E3.5.4.3, guaD)	TwoPN_vs_MI	0.0267639	0.196579	0.845076	-6.9605	0.95306	0.745468	not significant
XP_038077472.1|XM_038221544.1|K01598	K01598 phosphopantothenoylcysteine decarboxylase (PPCDC, coaC)	TwoPN_vs_MI	-0.139117	-1.51976	0.135835	-5.83904	0.28084	0.219669	not significant
XP_038070097.1|XM_038214169.1|uncharacterized	uncharacterized protein LOC119739291 [Patiria miniata]	TwoPN_vs_MI	-0.00952057	-0.253013	0.801454	-6.94764	0.931399	0.728525	not significant
XP_038048288.1|XM_038192360.1|K17455	K17455 fascin 1/2 (FSCN1_2)	TwoPN_vs_MI	0.0569378	2.28951	0.0269801	-4.47158	0.07933	0.0620507	not significant
PMI_014134|PMI_014134-tr|K06072	K06072 deoxyhypusine monooxygenase (DOHH)	TwoPN_vs_MI	0.181422	3.38895	0.00150427	-1.81836	0.00710752	0.00555939	small
XP_038076641.1|XM_038220713.1|K03910	K03910 alpha-2-macroglobulin (A2M)	TwoPN_vs_MI	0.0106443	0.31851	0.751628	-6.92869	0.89893	0.703129	not significant
XP_038079225.1|XM_038223297.1|K12861	K12861 pre-mRNA-splicing factor SPF27 (BCAS2)	TwoPN_vs_MI	0.101459	2.42841	0.0193869	-4.17736	0.0606578	0.0474456	not significant
XP_038078157.1|XM_038222229.1|K03061	K03061 26S proteasome regulatory subunit T1 (PSMC2, RPT1)	TwoPN_vs_MI	-0.148603	-2.54064	0.0147262	-3.93009	0.0484898	0.037928	small
XP_038047282.1|XM_038191354.1|K01756;XP_038047283.1|XM_038191355.1|K01756	K01756 adenylosuccinate lyase (purB, ADSL)	TwoPN_vs_MI	-0.207157	-3.39605	0.00147383	-1.79908	0.00698967	0.00546721	small
PMI_016746|PMI_016746-tr|protein	protein AED:0.14 eAED:0.14 QI:455|0.75|0.6|1|0.75|0.6|5|2329|179	TwoPN_vs_MI	-0.0639745	-0.611931	0.54378	-6.79098	0.741191	0.579748	not significant
XP_038046743.1|XM_038190815.1|multiple	multiple epidermal growth factor-like domains protein 6 [Patiria miniata]	TwoPN_vs_MI	-0.0524804	-0.963905	0.340441	-6.51386	0.541958	0.423911	not significant
PMI_024209|PMI_024209-tr|K09495	K09495 T-complex protein 1 subunit gamma (CCT3, TRIC5)	TwoPN_vs_MI	-0.33348	-6.19107	1.87094e-07	6.90123	2.75238e-06	2.15287e-06	small
PMI_013147|PMI_013147-tr|K09500	K09500 T-complex protein 1 subunit theta (CCT8)	TwoPN_vs_MI	-0.150259	-3.72004	0.00056886	-0.89661	0.00310164	0.00242605	small
XP_038052651.1|XM_038196723.1|K00128	K00128 aldehyde dehydrogenase (NAD+) (ALDH); K00129 aldehyde dehydrogenase (NAD(P)+) (E1.2.1.5)	TwoPN_vs_MI	-0.0478033	-0.653248	0.517047	-6.56502	0.717679	0.561357	not significant
XP_038049003.1|XM_038193075.1|K09554	K09554 cell division cycle protein 37 (CDC37)	TwoPN_vs_MI	0.00975021	0.278336	0.782078	-6.94083	0.918993	0.718821	not significant
PMI_027183|PMI_027183-tr|K00474	K00474 trimethyllysine dioxygenase (TMLHE)	TwoPN_vs_MI	-0.159452	-5.99214	3.65229e-07	6.24378	5.00354e-06	3.91369e-06	small
PMI_020687|PMI_020687-tr|K02985	K02985 small subunit ribosomal protein S3e (RP-S3e, RPS3)	TwoPN_vs_MI	-0.0483471	-2.29098	0.0268874	-4.46854	0.0791093	0.061878	not significant
PMI_002375|PMI_002375-tr|protein	protein AED:0.49 eAED:0.49 QI:53|0.5|0.33|0.66|1|1|3|0|247	TwoPN_vs_MI	-0.0905142	-2.36297	0.0226845	-4.31764	0.0690284	0.0539929	not significant
PMI_006079|PMI_006079-tr|K02958	K02958 small subunit ribosomal protein S15e (RP-S15e, RPS15)	TwoPN_vs_MI	-0.0673473	-1.41478	0.164279	-5.98782	0.322756	0.252454	not significant
PMI_015407|PMI_015407-tr|K04649	K04649 ubiquitin-conjugating enzyme (huntingtin interacting protein 2) (HIP2, UBC1)	TwoPN_vs_MI	-0.0235479	-0.852063	0.398863	-6.61493	0.605011	0.47323	not significant
PMI_013399|PMI_013399-tr|protein	protein AED:0.07 eAED:0.07 QI:571|1|1|1|0.7|0.54|11|1686|514	TwoPN_vs_MI	0.00639399	0.17521	0.861731	-6.96452	0.961033	0.751705	not significant
XP_038060978.1|XM_038205050.1|K13504;XP_038060979.1|XM_038205051.1|K13505	K13504 vesicle-associated membrane protein 2 (VAMP2)	TwoPN_vs_MI	-0.0117482	-0.110119	0.912824	-6.97394	0.982023	0.768123	not significant
XP_038052180.1|XM_038196252.1|K17261	K17261 adenylyl cyclase-associated protein (CAP1_2, SRV2)	TwoPN_vs_MI	-0.0965303	-3.8094	0.000434736	-0.640183	0.00246202	0.00192575	small
XP_038076777.1|XM_038220849.1|K01389	K01389 neprilysin (MME, CD10); K08635 membrane metallo-endopeptidase-like 1 (MMEL1)	TwoPN_vs_MI	-0.01879	-0.462644	0.645934	-6.8718	0.823604	0.64421	not significant
PMI_026298|PMI_026298-tr|K13963	K13963 serpin B (SERPINB)	TwoPN_vs_MI	-0.145186	-3.63498	0.000733022	-1.13782	0.00384425	0.00300691	small
XP_038077731.1|XM_038221803.1|K03960	K03960 NADH dehydrogenase (ubiquinone) 1 beta subcomplex subunit 4 (NDUFB4)	TwoPN_vs_MI	-0.0254253	-0.314629	0.754553	-6.92994	0.900781	0.704577	not significant
PMI_007888|PMI_007888-tr|K02358	K02358 elongation factor Tu (tuf, TUFM)	TwoPN_vs_MI	-0.203639	-2.71939	0.00937178	-3.51945	0.0333909	0.0261178	small
PMI_016323|PMI_016323-tr|K01596	K01596 phosphoenolpyruvate carboxykinase (GTP) (E4.1.1.32, pckA, PCK)	TwoPN_vs_MI	0.0544753	0.712608	0.479908	-6.72404	0.684725	0.535581	not significant
XP_038064391.1|XM_038208463.1|K15029	K15029 translation initiation factor 3 subunit L (EIF3L)	TwoPN_vs_MI	-0.271794	-2.53605	0.0148949	-3.6254	0.0489734	0.0383062	small
XP_038049286.1|XM_038193358.1|K13907	K13907 cystatin-A/B (CSTA_B)	TwoPN_vs_MI	3.90312e-05	0.000774659	0.999385	-6.98009	0.999629	0.781894	not significant
XP_038049648.1|XM_038193720.1|K01835	K01835 phosphoglucomutase (pgm); K15636 phosphoglucomutase-like protein 5 (PGM5)	TwoPN_vs_MI	0.0261269	0.386671	0.700892	-6.90439	0.864611	0.676285	not significant
XP_038075064.1|XM_038219136.1|K19328	K19328 synaptotagmin-14/16 (SYT14_16)	TwoPN_vs_MI	-0.105087	-1.15992	0.25243	-6.30816	0.439888	0.344073	not significant
XP_038048504.1|XM_038192576.1|K13800;XP_038048505.1|XM_038192577.1|K13800	K13800 UMP-CMP kinase (CMPK1, UMPK)	TwoPN_vs_MI	-0.100044	-3.01134	0.00432733	-2.80739	0.0174792	0.013672	small
XP_038049579.1|XM_038193651.1|K12472	K12472 epidermal growth factor receptor substrate 15 (EPS15)	TwoPN_vs_MI	0.0641308	2.07099	0.0443479	-4.9066	0.117899	0.0922187	not significant
XP_038074578.1|XM_038218650.1|K04646	K04646 clathrin heavy chain (CLTC)	TwoPN_vs_MI	-0.266848	-1.79738	0.0792455	-5.40024	0.186124	0.145583	not significant
PMI_016212|PMI_016212-tr|protein	protein AED:0.03 eAED:0.03 QI:974|0.83|0.71|0.85|0.5|0.57|7|0|396	TwoPN_vs_MI	0.0518235	1.70231	0.0958609	-5.55775	0.215848	0.168833	not significant
PMI_005940|PMI_005940-tr|K02330	K02330 DNA polymerase beta (POLB)	TwoPN_vs_MI	-0.20539	-5.56837	1.51185e-06	4.85015	1.76871e-05	1.38345e-05	small
XP_038076333.1|XM_038220405.1|K19934	K19934 calcium-binding protein (SDF4)	TwoPN_vs_MI	0.0543203	0.890882	0.377912	-6.58121	0.582778	0.45584	not significant
XP_038048971.1|XM_038193043.1|K02377	K02377 GDP-L-fucose synthase (TSTA3, fcl)	TwoPN_vs_MI	-0.0644895	-1.30792	0.197797	-6.12928	0.369426	0.288959	not significant
XP_038057607.1|XM_038201679.1|K02993	K02993 small subunit ribosomal protein S7e (RP-S7e, RPS7)	TwoPN_vs_MI	-0.0832135	-1.80159	0.0785683	-5.39308	0.184795	0.144544	not significant
XP_038066028.1|XM_038210100.1|K01749	K01749 hydroxymethylbilane synthase (hemC, HMBS)	TwoPN_vs_MI	0.00957199	0.241056	0.810649	-6.95063	0.936387	0.732427	not significant
PMI_020547|PMI_020547-tr|K01367	K01367 calpain-1 (CAPN1); K03853 calpain-2 (CAPN2); K08573 calpain-3 (CAPN3); K08577 calpain-8 (CAPN8); K08578 calpain-9 (CAPN9); K08580 calpain-11 (CAPN11); K08585 calpain, invertebrate (CAPNN)	TwoPN_vs_MI	-0.214187	-1.89569	0.0646817	-5.22964	0.159111	0.124454	not significant
XP_038044484.1|XM_038188556.1|K07513	K07513 acetyl-CoA acyltransferase 1 (ACAA1)	TwoPN_vs_MI	-0.112974	-1.85627	0.0702219	-5.29898	0.169443	0.132536	not significant
XP_038045489.1|XM_038189561.1|HIG1	HIG1 domain family member 2A-like [Patiria miniata]	TwoPN_vs_MI	0.0080652	0.137241	0.891476	-6.97054	0.974932	0.762576	not significant
XP_038047311.1|XM_038191383.1|K12462	K12462 Rho GDP-dissociation inhibitor (ARHGDI, RHOGDI)	TwoPN_vs_MI	-0.0165337	-0.538243	0.593163	-6.83364	0.782033	0.611694	not significant
PMI_003417|PMI_003417-tr|K01555	K01555 fumarylacetoacetase (FAH, fahA)	TwoPN_vs_MI	-0.242553	-4.36447	7.76999e-05	1.01409	0.000557463	0.000436039	small
XP_038075208.1|XM_038219280.1|uncharacterized	uncharacterized protein LOC119742977 [Patiria miniata]	TwoPN_vs_MI	-0.048017	-0.961695	0.341538	-6.51598	0.543137	0.424833	not significant
XP_038062019.1|XM_038206091.1|K11294	K11294 nucleolin (NCL, NSR1)	TwoPN_vs_MI	-0.102614	-3.33829	0.0017393	-1.95511	0.0080501	0.00629666	small
XP_038074226.1|XM_038218298.1|reticulon-1-A-like	reticulon-1-A-like isoform X1 [Patiria miniata]	TwoPN_vs_MI	0.0773938	1.50218	0.140301	-5.86461	0.287863	0.225162	not significant
XP_038072876.1|XM_038216948.1|K11090	K11090 lupus La protein (LA, SSB)	TwoPN_vs_MI	-0.0458537	-1.30324	0.199372	-6.13523	0.371524	0.2906	not significant
XP_038050425.1|XM_038194497.1|K06528	K06528 lysosomal-associated membrane protein 1/2 (LAMP1_2, CD107)	TwoPN_vs_MI	-0.00638599	-0.169244	0.866393	-6.96556	0.963106	0.753326	not significant
PMI_004241|PMI_004241-tr|K02145	K02145 V-type H+-transporting ATPase subunit A (ATPeV1A, ATP6A)	TwoPN_vs_MI	-0.156802	-2.45757	0.0180623	-4.11392	0.0572733	0.0447982	not significant
PMI_015257|PMI_015257-tr|K15633	K15633 2,3-bisphosphoglycerate-independent phosphoglycerate mutase (gpmI)	TwoPN_vs_MI	-0.0643819	-1.85708	0.0701043	-5.29756	0.169263	0.132395	not significant
PMI_013778|PMI_013778-tr|K06269	K06269 serine/threonine-protein phosphatase PP1 catalytic subunit (PPP1C)	TwoPN_vs_MI	-0.0490533	-0.870054	0.389064	-6.59948	0.594213	0.464784	not significant
XP_038068654.1|XM_038212726.1|K03232	K03232 elongation factor 1-beta (EEF1B); K15410 elongation factor 1-delta (EEF1D)	TwoPN_vs_MI	-0.00754808	-0.178359	0.859272	-6.96396	0.959849	0.750778	not significant
XP_038076303.1|XM_038220375.1|K05719	K05719 integrin beta 1 (ITGB1, CD29); K06464 integrin beta 2 (ITGB2, CD18); K06493 integrin beta 3 (ITGB3, CD61); K06588 integrin beta 5 (ITGB5); K06589 integrin beta 6 (ITGB6); K06590 integrin beta 7 (ITGB7)	TwoPN_vs_MI	-0.0700094	-2.0151	0.0501234	-5.01216	0.130165	0.101813	not significant
XP_038066996.1|XM_038211068.1|K03178	K03178 ubiquitin-activating enzyme E1 (UBE1, UBA1); K10698 ubiquitin-activating enzyme E1-like (UBE1L, UBA7)	TwoPN_vs_MI	-0.152364	-2.20189	0.033043	-4.65019	0.0932299	0.0729229	not significant
XP_038051326.1|XM_038195398.1|K02937	K02937 large subunit ribosomal protein L7e (RP-L7e, RPL7)	TwoPN_vs_MI	0.0593001	0.702112	0.486363	-6.73148	0.690586	0.540165	not significant
PMI_001513|PMI_001513-tr|K02995	K02995 small subunit ribosomal protein S8e (RP-S8e, RPS8)	TwoPN_vs_MI	-0.0912693	-1.16765	0.249331	-6.29931	0.436103	0.341113	not significant
XP_038068303.1|XM_038212375.1|K00254	K00254 dihydroorotate dehydrogenase (DHODH, pyrD)	TwoPN_vs_MI	-0.142761	-1.66988	0.102151	-5.60977	0.226154	0.176894	not significant
PMI_030034|PMI_030034-tr|K13963	K13963 serpin B (SERPINB)	TwoPN_vs_MI	-0.168992	-3.35496	0.00165836	-1.91025	0.00772885	0.00604538	small
XP_038063613.1|XM_038207685.1|K01112	K01112 phosphohistidine phosphatase (PHPT1)	TwoPN_vs_MI	-0.0833622	-1.94797	0.0579137	-5.13579	0.145859	0.114089	not significant
XP_038068072.1|XM_038212144.1|glutamate	glutamate receptor 1-like [Patiria miniata]	TwoPN_vs_MI	-0.0365877	-1.01003	0.318087	-6.46871	0.516905	0.404315	not significant
XP_038045714.1|XM_038189786.1|K02964	K02964 small subunit ribosomal protein S18e (RP-S18e, RPS18)	TwoPN_vs_MI	-0.0228511	-0.981345	0.331869	-6.49703	0.532269	0.416332	not significant
PMI_022267|PMI_022267-tr|K01755	K01755 argininosuccinate lyase (argH, ASL)	TwoPN_vs_MI	-0.174383	-3.37498	0.00156589	-1.8562	0.00735909	0.00575616	small
XP_038047782.1|XM_038191854.1|K04437	K04437 filamin (FLNA)	TwoPN_vs_MI	-0.0432292	-1.12979	0.264777	-6.34211	0.454311	0.355355	not significant
XP_038076966.1|XM_038221038.1|K06816	K06816 golgi apparatus protein 1 (GLG1, ESL1)	TwoPN_vs_MI	0.00889604	0.216441	0.829659	-6.95634	0.945633	0.739659	not significant
PMI_009417|PMI_009417-tr|protein	protein AED:0.11 eAED:0.11 QI:0|0.53|0.64|0.64|0.92|0.85|14|5811|511	TwoPN_vs_MI	-0.397252	-7.05731	1.01995e-08	9.76689	2.02205e-07	1.58161e-07	small
XP_038074706.1|XM_038218778.1|K09272	K09272 structure-specific recognition protein 1 (SSRP1)	TwoPN_vs_MI	-0.0441572	-0.807806	0.423614	-6.6516	0.630256	0.492976	not significant
PMI_002143|PMI_002143-tr|K02516;XP_038070287.1|XM_038214359.1|K02516	K02516 type II protein arginine methyltransferase (PRMT5, HSL7)	TwoPN_vs_MI	-0.359439	-3.33104	0.00177568	-1.97459	0.00819796	0.00641231	small
PMI_009073|PMI_009073-tr|K05032	K05032 ATP-binding cassette subfamily C (CFTR/MRP) member 8 (ABCC8, SUR1); K05033 ATP-binding cassette subfamily C (CFTR/MRP) member 9 (ABCC9, SUR2)	TwoPN_vs_MI	-0.055849	-0.870545	0.388799	-6.59906	0.594014	0.464628	not significant
XP_038076905.1|XM_038220977.1|K17776	K17776 metaxin (MTX)	TwoPN_vs_MI	-0.123175	-2.68572	0.0102176	-3.59833	0.0358653	0.0280533	small
XP_038067767.1|XM_038211839.1|K11437	K11437 type I protein arginine methyltransferase (PRMT6)	TwoPN_vs_MI	-0.0647574	-2.07286	0.0441651	-4.90303	0.117522	0.0919239	not significant
XP_038076496.1|XM_038220568.1|K02154	K02154 V-type H+-transporting ATPase subunit a (ATPeV0A, ATP6N)	TwoPN_vs_MI	-0.119622	-1.43426	0.158674	-5.96093	0.314768	0.246207	not significant
XP_038044466.1|XM_038188538.1|MOB-like	MOB-like protein phocein [Patiria miniata]	TwoPN_vs_MI	-0.0990394	-2.07388	0.044065	-4.90106	0.117325	0.09177	not significant
XP_038067532.1|XM_038211604.1|K05747	K05747 Wiskott-Aldrich syndrome protein (WAS)	TwoPN_vs_MI	-0.0668346	-1.42775	0.16053	-5.96996	0.317451	0.248305	not significant
PMI_013207|PMI_013207-tr|K17623	K17623 pseudouridine 5'-phosphatase (HDHD1)	TwoPN_vs_MI	-0.159436	-3.14509	0.00299708	-2.46533	0.0128278	0.0100337	small
XP_038070478.1|XM_038214550.1|K01530	K01530 phospholipid-translocating ATPase (E3.6.3.1)	TwoPN_vs_MI	-0.0428518	-0.432348	0.667632	-6.88548	0.839769	0.656854	not significant
XP_038054130.1|XM_038198202.1|K09487	K09487 heat shock protein 90kDa beta (HSP90B, TRA1)	TwoPN_vs_MI	-0.0426615	-1.08186	0.285297	-6.39439	0.479395	0.374975	not significant
XP_038059149.1|XM_038203221.1|K10752	K10752 histone-binding protein RBBP4 (RBBP4, HAT2, CAF1, MIS16)	TwoPN_vs_MI	-0.28352	-5.1801	5.49827e-06	3.58738	5.51966e-05	4.31739e-05	small
XP_038054288.1|XM_038198360.1|K01265	K01265 methionyl aminopeptidase (map)	TwoPN_vs_MI	-0.0748072	-2.8935	0.00594061	-3.10071	0.0227909	0.0178267	small
XP_038074051.1|XM_038218123.1|K02136	K02136 F-type H+-transporting ATPase subunit gamma (ATPeF1G, ATP5C1, ATP3)	TwoPN_vs_MI	-0.205663	-3.8863	0.000344222	-0.41708	0.00201278	0.00157436	small
PMI_016095|PMI_016095-tr|protein	protein AED:0.18 eAED:0.18 QI:430|1|1|1|0.66|0.71|7|2902|620	TwoPN_vs_MI	-0.092785	-2.63978	0.0114852	-3.70483	0.0394477	0.0308553	small
XP_038055261.1|XM_038199333.1|K08054	K08054 calnexin (CANX); K09551 calmegin (CLGN)	TwoPN_vs_MI	0.028778	0.733011	0.467498	-6.70926	0.672505	0.526023	not significant
XP_038055744.1|XM_038199816.1|arfaptin-2-like	arfaptin-2-like isoform X1 [Patiria miniata]	TwoPN_vs_MI	0.00540962	0.178409	0.859233	-6.96395	0.959849	0.750778	not significant
XP_038048555.1|XM_038192627.1|K01024	K01024 [heparan sulfate]-glucosamine 3-sulfotransferase 1 (HS3ST1)	TwoPN_vs_MI	-0.15559	-3.13725	0.00306301	-2.48565	0.0130522	0.0102092	small
PMI_004504|PMI_004504-tr|K05032	K05032 ATP-binding cassette subfamily C (CFTR/MRP) member 8 (ABCC8, SUR1); K05033 ATP-binding cassette subfamily C (CFTR/MRP) member 9 (ABCC9, SUR2)	TwoPN_vs_MI	-0.0553671	-0.726549	0.471409	-6.5145	0.676215	0.528924	not significant
XP_038056514.1|XM_038200586.1|K01892	K01892 histidyl-tRNA synthetase (HARS, hisS)	TwoPN_vs_MI	-0.0557588	-1.54736	0.129049	-5.79833	0.270092	0.211262	not significant
XP_038076704.1|XM_038220776.1|sperm-associated	sperm-associated antigen 7-like [Patiria miniata]	TwoPN_vs_MI	0.0971305	1.40003	0.168623	-6.00795	0.328888	0.257251	not significant
XP_038044351.1|XM_038188423.1|K01071	K01071 medium-chain acyl-[acyl-carrier-protein] hydrolase (MCH)	TwoPN_vs_MI	-0.0723519	-0.784368	0.437091	-6.67025	0.643767	0.503544	not significant
PMI_004441|PMI_004441-tr|K04644	K04644 clathrin light chain A (CLTA, LCA); K04645 clathrin light chain B (CLTB, LCB)	TwoPN_vs_MI	0.0559176	0.448299	0.656171	-6.87839	0.830967	0.649969	not significant
PMI_021782|PMI_021782-tr|protein	protein AED:0.02 eAED:0.02 QI:39|1|1|1|1|1|9|1808|640	TwoPN_vs_MI	-0.0536663	-1.73396	0.0900339	-5.50613	0.205454	0.160703	not significant
PMI_010550|PMI_010550-tr|K12839	K12839 survival of motor neuron-related-splicing factor 30 (SMNDC1, SPF30)	TwoPN_vs_MI	-0.0453412	-1.10984	0.27319	-6.36414	0.464511	0.363333	not significant
XP_038053798.1|XM_038197870.1|K00799	K00799 glutathione S-transferase (GST, gst)	TwoPN_vs_MI	-0.13059	-2.03855	0.0476253	-4.96817	0.124737	0.0975674	not significant
PMI_023409|PMI_023409-tr|K09645	K09645 vitellogenic carboxypeptidase-like protein (CPVL); K13289 cathepsin A (carboxypeptidase C) (CTSA, CPY); K16297 serine carboxypeptidase-like clade II (SCPL-II); K16298 serine carboxypeptidase-like clade IV (SCPL-IV)	TwoPN_vs_MI	0.0890447	2.52518	0.0153009	-3.96464	0.0500888	0.0391787	not significant
PMI_019692|PMI_019692-tr|K14314	K14314 nuclear pore complex protein Nup210 (NUP210, GP210)	TwoPN_vs_MI	-0.918172	-0.0667103	0.947119	-4.59628	0.989657	0.774094	not significant
PMI_006773|PMI_006773-tr|K14314;XP_038053561.1|XM_038197633.1|K14314	K14314 nuclear pore complex protein Nup210 (NUP210, GP210)	TwoPN_vs_MI	-0.0950941	-2.19197	0.0338002	-4.67006	0.0949664	0.0742812	not significant
XP_038076660.1|XM_038220732.1|fas	fas apoptotic inhibitory molecule 1-like [Patiria miniata]	TwoPN_vs_MI	-0.128905	-2.10334	0.0412771	-4.84441	0.111336	0.0870852	not significant
XP_038061038.1|XM_038205110.1|K16866	K16866 metalloproteinase inhibitor 3 (TIMP3)	TwoPN_vs_MI	0.227897	1.28136	0.20688	-6.16284	0.381033	0.298038	not significant
PMI_022451|PMI_022451-tr|protein	protein AED:0.04 eAED:0.04 QI:974|0.71|0.75|1|1|1|8|883|595	TwoPN_vs_MI	0.0262708	0.203534	0.83967	-6.95909	0.950676	0.743604	not significant
XP_038074553.1|XM_038218625.1|K04079	K04079 molecular chaperone HtpG (HSP90A, htpG)	TwoPN_vs_MI	-0.114076	-3.68443	0.000632758	-0.997958	0.00339998	0.00265941	small
PMI_026263|PMI_026263-tr|protein	protein AED:0.00 eAED:0.00 QI:50|1|1|1|1|1|6|675|569	TwoPN_vs_MI	-0.119938	-0.00546944	0.995661	-4.5957	0.999101	0.781481	not significant
XP_038057437.1|XM_038201509.1|K10436	K10436 microtubule-associated protein, RP/EB family (MAPRE)	TwoPN_vs_MI	-0.116029	-2.98992	0.00458605	-2.86127	0.0183244	0.0143331	small
PMI_023988|PMI_023988-tr|K09578	K09578 peptidyl-prolyl cis-trans isomerase NIMA-interacting 1 (PIN1)	TwoPN_vs_MI	-0.0488321	-1.81359	0.0766692	-5.37264	0.181386	0.141877	not significant
XP_038058255.1|XM_038202327.1|K00542	K00542 guanidinoacetate N-methyltransferase (GAMT)	TwoPN_vs_MI	-0.217151	-5.27422	4.02582e-06	3.89185	4.18287e-05	3.27177e-05	small
PMI_002013|PMI_002013-tr|K01527;XP_038048464.1|XM_038192536.1|K01527	K01527 nascent polypeptide-associated complex subunit beta (EGD1, BTF3)	TwoPN_vs_MI	-0.00950856	-0.237916	0.813067	-6.9514	0.937213	0.733073	not significant
XP_038075091.1|XM_038219163.1|vigilin-like	vigilin-like [Patiria miniata]	TwoPN_vs_MI	-0.125103	-0.992747	0.326344	-6.28736	0.526295	0.411659	not significant
PMI_021842|PMI_021842-tr|protein	protein AED:0.15 eAED:0.15 QI:937|0.62|0.66|1|1|1|9|1746|404	TwoPN_vs_MI	0.0759937	1.64156	0.107919	-5.65448	0.235867	0.184492	not significant
PMI_014466|PMI_014466-tr|protein	protein AED:0.04 eAED:0.04 QI:652|1|1|1|0.71|0.5|8|1960|570	TwoPN_vs_MI	0.0788129	1.84776	0.0714685	-5.31377	0.171793	0.134374	not significant
XP_038071459.1|XM_038215531.1|K00078	K00078 dihydrodiol dehydrogenase / D-xylose 1-dehydrogenase (NADP) (DHDH)	TwoPN_vs_MI	-0.00875836	-0.177062	0.860285	-6.96419	0.960169	0.751029	not significant
XP_038057446.1|XM_038201518.1|K01784	K01784 UDP-glucose 4-epimerase (galE, GALE)	TwoPN_vs_MI	-0.195468	-2.94832	0.00513051	-2.96521	0.0201495	0.0157606	small
XP_038053662.1|XM_038197734.1|protein	protein HGH1 homolog [Patiria miniata]	TwoPN_vs_MI	-0.0294536	-0.281132	0.779947	-6.59803	0.917678	0.717793	not significant
PMI_005569|PMI_005569-tr|K15637;XP_038053666.1|XM_038197738.1|K15637	K15637 serine/threonine-protein phosphatase PGAM5 (PGAM5)	TwoPN_vs_MI	-0.186624	-2.66196	0.010856	-3.65356	0.0376894	0.02948	small
PMI_013552|PMI_013552-tr|K05032	K05032 ATP-binding cassette subfamily C (CFTR/MRP) member 8 (ABCC8, SUR1); K05033 ATP-binding cassette subfamily C (CFTR/MRP) member 9 (ABCC9, SUR2)	TwoPN_vs_MI	-0.0729646	-1.12769	0.265655	-6.34445	0.455323	0.356146	not significant
XP_038077413.1|XM_038221485.1|K09582	K09582 protein disulfide-isomerase A4 (PDIA4, ERP72)	TwoPN_vs_MI	-0.0246541	-0.780351	0.439426	-6.6734	0.645634	0.505004	not significant
PMI_005247|PMI_005247-tr|K19949	K19949 otoferlin (OTOF)	TwoPN_vs_MI	-0.0447201	-0.572066	0.570233	-6.81473	0.763138	0.596915	not significant
XP_038061509.1|XM_038205581.1|K04536	K04536 guanine nucleotide-binding protein G(I)/G(S)/G(T) subunit beta-1 (GNB1); K04537 guanine nucleotide-binding protein G(I)/G(S)/G(T) subunit beta-2 (GNB2); K04538 guanine nucleotide-binding protein subunit beta-4 (GNB4); K07825 guanine nucleotide-binding protein G(I)/G(S)/G(T) subunit beta-3 (GNB3)	TwoPN_vs_MI	-0.0815196	-1.12463	0.266935	-6.34784	0.456894	0.357375	not significant
PMI_025057|PMI_025057-tr|protein	protein AED:0.05 eAED:0.05 QI:84|0.5|1|1|0.5|1|3|390|134	TwoPN_vs_MI	-0.147192	-1.96821	0.0554621	-5.09889	0.141118	0.110381	not significant
XP_038067977.1|XM_038212049.1|K10686	K10686 ubiquitin-activating enzyme E1 C (UBE1C, UBA3)	TwoPN_vs_MI	0.0368078	0.75831	0.452369	-6.69036	0.657745	0.514478	not significant
XP_038048624.1|XM_038192696.1|K12473	K12473 low-density lipoprotein receptor (LDLR); K20052 low-density lipoprotein receptor-related protein 8 (LRP8, APOER2); K20053 very low-density lipoprotein receptor (VLDLR)	TwoPN_vs_MI	-0.027146	-0.907328	0.369251	-6.56649	0.573552	0.448623	not significant
XP_038063212.1|XM_038207284.1|K11599	K11599 proteasome maturation protein (POMP, UMP1)	TwoPN_vs_MI	0.0508523	0.921928	0.36167	-6.5532	0.565307	0.442174	not significant
XP_038064331.1|XM_038208403.1|spermatogenesis-associated	spermatogenesis-associated protein 20-like [Patiria miniata]	TwoPN_vs_MI	0.347705	7.26155	5.15688e-09	10.5605	1.09695e-07	8.58019e-08	small
XP_038053751.1|XM_038197823.1|glyoxalase	glyoxalase domain-containing protein 4-like [Patiria miniata]	TwoPN_vs_MI	0.00666393	0.244394	0.808079	-6.94981	0.934815	0.731197	not significant
PMI_001744|PMI_001744-tr|K02183;PMI_028249|PMI_028249-tr|K02183	K02183 calmodulin (CALM)	TwoPN_vs_MI	-0.012819	-0.0807764	0.935992	-6.97678	0.985928	0.771177	not significant
XP_038062130.1|XM_038206202.1|K02955	K02955 small subunit ribosomal protein S14e (RP-S14e, RPS14)	TwoPN_vs_MI	-0.0933346	-3.72436	0.000561552	-0.884294	0.00306977	0.00240112	small
XP_038071643.1|XM_038215715.1|K17917	K17917 sorting nexin-1/2 (SNX1_2)	TwoPN_vs_MI	0.0685343	1.99129	0.0527764	-5.05642	0.135651	0.106104	not significant
PMI_000868|PMI_000868-tr|K12199	K12199 vacuolar protein sorting-associated protein VTA1 (VTA1, LIP5)	TwoPN_vs_MI	-0.130017	-2.78276	0.00795264	-3.36911	0.0291767	0.0228215	small
XP_038076379.1|XM_038220451.1|K06875	K06875 programmed cell death protein 5 (PDCD5, TFAR19)	TwoPN_vs_MI	0.0162666	0.0941885	0.925394	-6.97559	0.9841	0.769747	not significant
XP_038064262.1|XM_038208334.1|coiled-coil	coiled-coil domain-containing protein 40-like isoform X1 [Patiria miniata]	TwoPN_vs_MI	0.0989111	1.95885	0.0565842	-5.11599	0.143233	0.112034	not significant
XP_038062805.1|XM_038206877.1|K17768	K17768 mitochondrial import receptor subunit TOM70 (TOM70)	TwoPN_vs_MI	-1.37943	-0.0876467	0.930561	-4.59628	0.985623	0.770939	not significant
XP_038054275.1|XM_038198347.1|K00088	K00088 IMP dehydrogenase (IMPDH, guaB)	TwoPN_vs_MI	-0.115296	-2.93724	0.00528547	-2.99274	0.0206627	0.0161621	small
PMI_001541|PMI_001541-tr|K10364	K10364 capping protein (actin filament) muscle Z-line, alpha (CAPZA)	TwoPN_vs_MI	-0.130543	-3.79923	0.000448296	-0.669502	0.00252699	0.00197657	small
XP_038074837.1|XM_038218909.1|K14376	K14376 poly(A) polymerase (PAP)	TwoPN_vs_MI	-0.0416973	-0.405643	0.687	-6.89679	0.854226	0.668162	not significant
PMI_013618|PMI_013618-tr|protein	protein AED:0.12 eAED:0.24 QI:0|0|0|1|1|1|2|636|260	TwoPN_vs_MI	0.0139585	0.236736	0.813977	-6.95168	0.937637	0.733405	not significant
PMI_003561|PMI_003561-tr|K15730;PMI_011183|PMI_011183-tr|K15730	K15730 cytosolic prostaglandin-E synthase (PTGES3)	TwoPN_vs_MI	-0.0804555	-2.36801	0.0224138	-4.30695	0.0683487	0.0534613	not significant
XP_038072333.1|XM_038216405.1|K02503;XP_038072335.1|XM_038216407.1|K02503	K02503 histidine triad (HIT) family protein (HINT1, hinT, hit)	TwoPN_vs_MI	-0.147693	-2.35515	0.0231103	-4.3342	0.0700452	0.0547883	not significant
PMI_010387|PMI_010387-tr|K03063;XP_038066291.1|XM_038210363.1|K03063	K03063 26S proteasome regulatory subunit T3 (PSMC4, RPT3)	TwoPN_vs_MI	-0.149258	-4.07988	0.0001898	0.153648	0.00120227	0.000940395	small
XP_038078643.1|XM_038222715.1|K19400	K19400 leucine zipper transcription factor-like protein 1 (LZTFL1)	TwoPN_vs_MI	0.0266976	0.374711	0.709703	-6.90899	0.870286	0.680724	not significant
XP_038069520.1|XM_038213592.1|K16944	K16944 septin 7 (SEPT7, CDC3)	TwoPN_vs_MI	-0.233018	-4.3151	9.08477e-05	1.02407	0.000640651	0.000501107	small
PMI_028269|PMI_028269-tr|protein	protein AED:0.03 eAED:0.03 QI:171|1|0.8|1|0.5|0.6|5|0|183	TwoPN_vs_MI	0.0932361	1.4853	0.144702	-5.88893	0.29476	0.230556	not significant
PMI_023068|PMI_023068-tr|protein	protein AED:0.05 eAED:0.05 QI:201|0.5|0.61|0.84|0.83|0.84|13|2194|547	TwoPN_vs_MI	-0.0242616	-0.577176	0.566807	-6.81177	0.760363	0.594744	not significant
XP_038051806.1|XM_038195878.1|K00560	K00560 thymidylate synthase (thyA, TYMS)	TwoPN_vs_MI	-0.181225	-4.49703	5.09291e-05	1.42257	0.000385513	0.000301542	small
XP_038056271.1|XM_038200343.1|K01392	K01392 thimet oligopeptidase (THOP1); K01393 neurolysin (NLN)	TwoPN_vs_MI	-0.185765	-3.1575	0.00289554	-2.43314	0.0124532	0.0097407	small
PMI_021058|PMI_021058-tr|protein	protein AED:0.00 eAED:0.00 QI:400|1|1|1|1|1|4|1786|118	TwoPN_vs_MI	0.00384249	0.0389166	0.969136	-6.97932	0.996974	0.779817	not significant
XP_038060559.1|XM_038204631.1|K12382	K12382 saposin (PSAP, SGP1)	TwoPN_vs_MI	0.00631447	0.0815104	0.935411	-6.97672	0.985738	0.771028	not significant
XP_038071440.1|XM_038215512.1|K14616	K14616 cubilin (CUBN)	TwoPN_vs_MI	0.00314974	0.0754615	0.940195	-6.9772	0.987352	0.772291	not significant
XP_038068879.1|XM_038212951.1|K01537	K01537 Ca2+-transporting ATPase (E3.6.3.8); K05850 Ca2+ transporting ATPase, plasma membrane (ATP2B)	TwoPN_vs_MI	-0.0756313	-1.04742	0.300711	-6.43063	0.496408	0.388282	not significant
XP_038057618.1|XM_038201690.1|K06569	K06569 melanoma-associated antigen p97 (MFI2, CD228); K12272 signal recognition particle receptor subunit beta (SRPRB, SRP102); K14736 transferrin (TF); K17283 lactotransferrin (LTF)	TwoPN_vs_MI	-0.0466079	-1.35736	0.181694	-6.06509	0.346819	0.271276	not significant
XP_038061645.1|XM_038205717.1|K01890	K01890 phenylalanyl-tRNA synthetase beta chain (FARSB, pheT)	TwoPN_vs_MI	-0.100618	-1.84999	0.0711403	-5.3099	0.171095	0.133828	not significant
PMI_008243|PMI_008243-tr|K17261	K17261 adenylyl cyclase-associated protein (CAP1_2, SRV2)	TwoPN_vs_MI	-0.0697801	-2.16895	0.0356174	-4.71591	0.0991341	0.0775411	not significant
XP_038077843.1|XM_038221915.1|K14616	K14616 cubilin (CUBN)	TwoPN_vs_MI	0.233694	2.34965	0.0234145	-4.34583	0.0707559	0.0553441	not significant
XP_038077791.1|XM_038221863.1|K01868	K01868 threonyl-tRNA synthetase (TARS, thrS)	TwoPN_vs_MI	-0.00446179	-0.0538609	0.957293	-6.97862	0.993293	0.776938	not significant
PMI_014137|PMI_014137-tr|K04674;XP_038071354.1|XM_038215426.1|K04674	K04674 TGF-beta receptor type-1 (TGFBR1, ALK5)	TwoPN_vs_MI	-0.0112899	-0.160441	0.873279	-6.96703	0.966434	0.755929	not significant
PMI_022934|PMI_022934-tr|K18584	K18584 actin-related protein 3 (ACTR3, ARP3)	TwoPN_vs_MI	-0.237877	-2.93793	0.00527569	-2.99103	0.0206373	0.0161422	small
XP_038055210.1|XM_038199282.1|uncharacterized	uncharacterized protein LOC119727416 [Patiria miniata]	TwoPN_vs_MI	0.0895239	2.50119	0.0162335	-4.01796	0.0524544	0.041029	not significant
XP_038077014.1|XM_038221086.1|K06519	K06519 solute carrier family 3, member 2 (SLC3A2, MDU1, CD98); K14210 solute carrier family 3 (neutral and basic amino acid transporter), member 1 (SLC3A1, RBAT)	TwoPN_vs_MI	-0.00737703	-0.217493	0.828845	-6.95611	0.945356	0.739442	not significant
XP_038055758.1|XM_038199830.1|K16749	K16749 Bardet-Biedl syndrome 7 protein (BBS7)	TwoPN_vs_MI	0.099798	1.26332	0.213228	-5.98809	0.389484	0.304648	not significant
XP_038057281.1|XM_038201353.1|K00058	K00058 D-3-phosphoglycerate dehydrogenase / 2-oxoglutarate reductase (serA, PHGDH)	TwoPN_vs_MI	-0.171634	-2.38456	0.0215447	-4.27169	0.0662307	0.0518046	not significant
XP_038047087.1|XM_038191159.1|K15499	K15499 serine/threonine-protein phosphatase 6 regulatory subunit 1 (PPP6R1, SAPS1); K15500 serine/threonine-protein phosphatase 6 regulatory subunit 2 (PPP6R2, SAPS2); K15501 serine/threonine-protein phosphatase 6 regulatory subunit 3 (PPP6R3, SAPS3)	TwoPN_vs_MI	-0.000382523	-0.00828071	0.993431	-6.98005	0.999101	0.781481	not significant
XP_038051328.1|XM_038195400.1|proteasomal	proteasomal ubiquitin receptor ADRM1-B-like isoform X1 [Patiria miniata]	TwoPN_vs_MI	-0.0510939	-2.11242	0.0404493	-4.82681	0.10958	0.0857115	not significant
PMI_006171|PMI_006171-tr|protein	protein AED:0.01 eAED:0.01 QI:248|0.87|0.66|1|0.75|0.77|9|1925|363	TwoPN_vs_MI	0.0928253	2.02773	0.0487639	-4.98851	0.127211	0.0995026	not significant
PMI_003000|PMI_003000-tr|protein	protein AED:0.00 eAED:0.00 QI:201|1|1|1|0.8|0.83|6|1454|190	TwoPN_vs_MI	0.00131184	0.0566714	0.955067	-6.97846	0.992199	0.776082	not significant
XP_038045671.1|XM_038189743.1|K03627	K03627 putative transcription factor (MBF1)	TwoPN_vs_MI	-0.0801145	-1.43072	0.159682	-5.96585	0.316235	0.247354	not significant
PMI_009731|PMI_009731-tr|protein	protein AED:0.37 eAED:0.37 QI:389|0.83|0.85|0.85|1|1|7|0|185	TwoPN_vs_MI	-0.0281246	-0.674953	0.503291	-6.75024	0.70571	0.551995	not significant
XP_038075915.1|XM_038219987.1|K07377	K07377 neurexin (NRXN)	TwoPN_vs_MI	0.021359	0.642351	0.524029	-6.77181	0.723398	0.56583	not significant
XP_038055680.1|XM_038199752.1|coiled-coil	coiled-coil domain-containing protein 22 homolog [Patiria miniata]	TwoPN_vs_MI	0.102937	1.43146	0.159471	-5.63121	0.315951	0.247132	not significant
PMI_014269|PMI_014269-tr|K11223	K11223 signal transducer and activator of transcription 5A (STAT5A); K11224 signal transducer and activator of transcription 5B (STAT5B)	TwoPN_vs_MI	0.168107	1.62409	0.111607	-5.68172	0.241852	0.189173	not significant
XP_038069403.1|XM_038213475.1|K14455	K14455 aspartate aminotransferase, mitochondrial (GOT2)	TwoPN_vs_MI	0.0194305	0.678971	0.500766	-6.74751	0.703601	0.550345	not significant
XP_038053356.1|XM_038197428.1|K17275	K17275 plastin-1 (PLS1); K17276 plastin-2 (LCP1, PLS2); K17336 plastin-3 (PLS3)	TwoPN_vs_MI	-0.10321	-2.39597	0.0209633	-4.24727	0.0648066	0.0506907	not significant
XP_038061407.1|XM_038205479.1|short	short transient receptor potential channel 6-like [Patiria miniata]	TwoPN_vs_MI	-0.0479799	-1.45226	0.153632	-5.93581	0.307517	0.240535	not significant
XP_038075591.1|XM_038219663.1|BRO1	BRO1 domain-containing protein BROX-like isoform X1 [Patiria miniata]	TwoPN_vs_MI	-0.0490155	-0.662084	0.511423	-6.75888	0.712985	0.557685	not significant
XP_038045342.1|XM_038189414.1|translin-like	translin-like [Patiria miniata]	TwoPN_vs_MI	0.00113423	0.0238929	0.981048	-6.9798	0.999101	0.781481	not significant
XP_038068421.1|XM_038212493.1|K12175	K12175 COP9 signalosome complex subunit 1 (GPS1, COPS1, CSN1)	TwoPN_vs_MI	-0.32675	-3.34099	0.00172597	-1.77109	0.00800014	0.00625758	small
XP_038049249.1|XM_038193321.1|rho	rho GTPase-activating protein 8-like [Patiria miniata]	TwoPN_vs_MI	-0.0644738	-1.42129	0.162388	-5.97887	0.320023	0.250317	not significant
PMI_010573|PMI_010573-tr|K02542	K02542 DNA replication licensing factor MCM6 (MCM6)	TwoPN_vs_MI	-0.234373	-3.37793	0.00155266	-1.84821	0.00730766	0.00571593	small
XP_038046442.1|XM_038190514.1|K13711	K13711 phosphatidylinositol 4-kinase type 2 (PI4K2)	TwoPN_vs_MI	-0.135686	-1.40588	0.166888	-5.99998	0.326454	0.255347	not significant
XP_038064405.1|XM_038208477.1|K05693	K05693 receptor-type tyrosine-protein phosphatase mu (PTPRM); K05695 receptor-type tyrosine-protein phosphatase F (PTPRF, LAR); K06776 receptor-type tyrosine-protein phosphatase kappa (PTPRK); K13297 receptor-type tyrosine-protein phosphatase T (PTPRT); K16662 receptor-type tyrosine-protein phosphatase U (PTPRU)	TwoPN_vs_MI	-0.045352	-1.64332	0.107552	-5.65172	0.235299	0.184047	not significant
PMI_010485|PMI_010485-tr|K03238	K03238 translation initiation factor 2 subunit 2 (EIF2S2)	TwoPN_vs_MI	0.0262793	0.497831	0.62112	-6.85475	0.803736	0.628669	not significant
XP_038061632.1|XM_038205704.1|K04802	K04802 proliferating cell nuclear antigen (PCNA)	TwoPN_vs_MI	0.022171	1.14084	0.2602	-6.32976	0.449024	0.35122	not significant
PMI_028106|PMI_028106-tr|K14998	K14998 surfeit locus 1 family protein (SURF1, SHY1)	TwoPN_vs_MI	-0.135479	-2.06554	0.0448845	-4.917	0.118984	0.0930674	not significant
PMI_019629|PMI_019629-tr|K04430	K04430 mitogen-activated protein kinase kinase 4 (MAP2K4, MKK4); K04432 mitogen-activated protein kinase kinase 3 (MAP2K3, MKK3); K04433 mitogen-activated protein kinase kinase 6 (MAP2K6, MKK6)	TwoPN_vs_MI	-0.119938	-0.0150148	0.988089	-4.5957	0.999101	0.781481	not significant
XP_038045002.1|XM_038189074.1|short	short transient receptor potential channel 5-like isoform X1 [Patiria miniata]	TwoPN_vs_MI	-0.0183812	-0.409731	0.684022	-6.8951	0.852035	0.666448	not significant
XP_038073500.1|XM_038217572.1|K14302	K14302 nuclear pore complex protein Nup37 (NUP37)	TwoPN_vs_MI	-0.146831	-2.52867	0.0151696	-3.95686	0.0497468	0.0389111	small
XP_038067317.1|XM_038211389.1|K16353;XP_038067318.1|XM_038211390.1|K16353	K16353 protein sidekick (SDK); K19599 cytokine receptor domeless (DOME)	TwoPN_vs_MI	0.0140082	0.410355	0.683567	-6.89485	0.851605	0.666112	not significant
XP_038078995.1|XM_038223067.1|protein	protein Churchill-like [Patiria miniata]	TwoPN_vs_MI	-0.00853705	-0.327403	0.744939	-6.92579	0.894568	0.699717	not significant
XP_038046812.1|XM_038190884.1|protein	protein NDRG1-like isoform X2 [Patiria miniata]	TwoPN_vs_MI	-0.110037	-2.11323	0.0403767	-4.82525	0.109421	0.0855871	not significant
XP_038072524.1|XM_038216596.1|K05349	K05349 beta-glucosidase (bglX)	TwoPN_vs_MI	0.104572	1.31742	0.194621	-6.11711	0.36525	0.285692	not significant
XP_038068332.1|XM_038212404.1|uncharacterized	uncharacterized protein LOC119737791 [Patiria miniata]	TwoPN_vs_MI	0.0853418	2.30357	0.0261056	-4.44241	0.0773511	0.0605028	not significant
XP_038048122.1|XM_038192194.1|E3	E3 UFM1-protein ligase 1-like isoform X2 [Patiria miniata]	TwoPN_vs_MI	-0.0138578	-0.218636	0.82796	-6.61371	0.944794	0.739003	not significant
XP_038061470.1|XM_038205542.1|K01875	K01875 seryl-tRNA synthetase (SARS, serS)	TwoPN_vs_MI	-0.262894	-5.86481	5.60118e-07	5.82387	7.28389e-06	5.69735e-06	small
XP_038073239.1|XM_038217311.1|K08869	K08869 aarF domain-containing kinase (ADCK, ABC1)	TwoPN_vs_MI	0.0396268	1.09767	0.27841	-6.37739	0.470776	0.368233	not significant
PMI_016628|PMI_016628-tr|K08660	K08660 cytosolic nonspecific dipeptidase (CNDP2)	TwoPN_vs_MI	0.0437679	1.21983	0.229126	-6.23816	0.410154	0.320816	not significant
XP_038060340.1|XM_038204412.1|K00940	K00940 nucleoside-diphosphate kinase (ndk, NME)	TwoPN_vs_MI	0.0222187	0.584515	0.561904	-6.80748	0.756624	0.591819	not significant
XP_038061399.1|XM_038205471.1|K01431	K01431 beta-ureidopropionase (UPB1, pydC)	TwoPN_vs_MI	0.0693541	3.3129	0.00186988	-2.0232	0.00858003	0.00671116	small
PMI_003924|PMI_003924-tr|K02868;XP_038052212.1|XM_038196284.1|K02868	K02868 large subunit ribosomal protein L11e (RP-L11e, RPL11)	TwoPN_vs_MI	0.0389039	0.769678	0.445666	-6.68167	0.651458	0.50956	not significant
XP_038069091.1|XM_038213163.1|K04364	K04364 growth factor receptor-binding protein 2 (GRB2)	TwoPN_vs_MI	-0.145555	-2.48349	0.0169544	-4.05706	0.054465	0.0426016	not significant
XP_038076539.1|XM_038220611.1|regulator;XP_038076558.1|XM_038220630.1|regulator	regulator of microtubule dynamics protein 1-like isoform X1 [Patiria miniata]	TwoPN_vs_MI	-0.127669	-3.60109	0.000810375	-1.2331	0.00418851	0.00327619	small
PMI_007277|PMI_007277-tr|protein	protein AED:0.00 eAED:0.00 QI:257|1|1|1|0.66|0.5|4|386|144	TwoPN_vs_MI	0.0626415	1.1512	0.255964	-6.31808	0.444078	0.347351	not significant
XP_038069585.1|XM_038213657.1|K04364	K04364 growth factor receptor-binding protein 2 (GRB2)	TwoPN_vs_MI	-0.0688972	-2.76489	0.00833123	-3.41175	0.0303534	0.0237419	small
XP_038069529.1|XM_038213601.1|K18462	K18462 WASH complex subunit FAM21 (FAM21)	TwoPN_vs_MI	0.0761704	2.13626	0.0383458	-4.78034	0.105102	0.0822091	not significant
XP_038060119.1|XM_038204191.1|DPY30	DPY30 domain-containing protein 1-like isoform X3 [Patiria miniata]	TwoPN_vs_MI	0.129895	2.2395	0.0303062	-4.5742	0.0869791	0.0680336	not significant
PMI_026777|PMI_026777-tr|K03031	K03031 26S proteasome regulatory subunit N12 (PSMD8, RPN12)	TwoPN_vs_MI	-0.177287	-4.89702	1.39511e-05	2.67964	0.000124105	9.70733e-05	small
XP_038076501.1|XM_038220573.1|K04523	K04523 ubiquilin (UBQLN, DSK2)	TwoPN_vs_MI	0.0442946	0.588036	0.55956	-6.80541	0.754612	0.590245	not significant
PMI_017764|PMI_017764-tr|K04523	K04523 ubiquilin (UBQLN, DSK2)	TwoPN_vs_MI	-0.119938	-0.00869654	0.993101	-4.5957	0.999101	0.781481	not significant
XP_038076098.1|XM_038220170.1|glyoxylate/hydroxypyruvate	glyoxylate/hydroxypyruvate reductase A-like [Patiria miniata]	TwoPN_vs_MI	-0.173571	-3.54742	0.000949126	-1.38301	0.00480701	0.00375997	small
PMI_001781|PMI_001781-tr|K00669	K00669 arylalkylamine N-acetyltransferase (AANAT); K19952 guanine nucleotide exchange factor (RABIF, MSS4, DSS4)	TwoPN_vs_MI	-0.209328	-3.82122	0.000419463	-0.606031	0.00238324	0.00186413	small
XP_038071148.1|XM_038215220.1|K00844	K00844 hexokinase (HK); K12407 glucokinase (GCK)	TwoPN_vs_MI	-0.122847	-3.62208	0.00076158	-1.17413	0.00397415	0.00310852	small
PMI_018853|PMI_018853-tr|protein	protein AED:0.03 eAED:0.03 QI:250|1|1|1|0.5|0.4|5|3090|225	TwoPN_vs_MI	-0.00110605	-0.0207213	0.983563	-6.97987	0.999101	0.781481	not significant
XP_038060018.1|XM_038204090.1|K00856	K00856 adenosine kinase (E2.7.1.20, ADK)	TwoPN_vs_MI	-0.0345439	-0.961246	0.341761	-6.51641	0.543345	0.424996	not significant
PMI_028312|PMI_028312-tr|protein;XP_038045343.1|XM_038189415.1|perlucin-like	protein AED:0.18 eAED:0.18 QI:0|0.25|0.4|0.4|1|1|5|979|297	TwoPN_vs_MI	0.0736409	0.943485	0.350663	-6.19466	0.553196	0.432701	not significant
XP_038056178.1|XM_038200250.1|K12795	K12795 suppressor of G2 allele of SKP1 (SUGT1, SGT1)	TwoPN_vs_MI	-0.0273372	-0.516615	0.608051	-6.84514	0.793643	0.620774	not significant
PMI_010549|PMI_010549-tr|K04705	K04705 signal transducing adaptor molecule (STAM)	TwoPN_vs_MI	0.0745511	2.13315	0.0386142	-4.78641	0.105618	0.0826129	not significant
XP_038069027.1|XM_038213099.1|K06094	K06094 lethal(2) giant larvae protein (LLGL)	TwoPN_vs_MI	-0.0137653	-0.583915	0.562305	-6.80784	0.756907	0.59204	not significant
XP_038049607.1|XM_038193679.1|K13525	K13525 transitional endoplasmic reticulum ATPase (VCP, CDC48); K14575 AAA family ATPase (AFG2, DRG1, SPATA5)	TwoPN_vs_MI	-0.1621	-2.53049	0.0151015	-3.9528	0.0495519	0.0387587	small
XP_038063287.1|XM_038207359.1|K06269	K06269 serine/threonine-protein phosphatase PP1 catalytic subunit (PPP1C); K09571 FK506-binding protein 4/5 (FKBP4_5); K12487 G protein-coupled receptor kinase interactor 2 (GIT2)	TwoPN_vs_MI	-0.0788814	-2.28793	0.0270799	-4.47485	0.0795864	0.0622512	not significant
PMI_007028|PMI_007028-tr|K01796	K01796 alpha-methylacyl-CoA racemase (E5.1.99.4, AMACR, mcr)	TwoPN_vs_MI	-0.292023	-5.46286	2.14996e-06	4.64251	2.40872e-05	1.88406e-05	small
PMI_006717|PMI_006717-tr|K04532	K04532 amyloid beta precursor protein binding protein 1 (NAE1, APPBP1)	TwoPN_vs_MI	0.122951	2.19362	0.033673	-4.66676	0.0947019	0.0740743	not significant
PMI_015333|PMI_015333-tr|K12666	K12666 oligosaccharyltransferase complex subunit alpha (ribophorin I) (OST1, RPN1)	TwoPN_vs_MI	-0.146341	-2.83857	0.00687051	-3.23473	0.0258173	0.0201939	small
XP_038072514.1|XM_038216586.1|K00288	K00288 methylenetetrahydrofolate dehydrogenase (NADP+) / methenyltetrahydrofolate cyclohydrolase / formyltetrahydrofolate synthetase (MTHFD)	TwoPN_vs_MI	-0.150988	-5.30924	3.58415e-06	4.00543	3.77e-05	2.94884e-05	small
PMI_008789|PMI_008789-tr|K15025;PMI_021617|PMI_021617-tr|K15025	K15025 probable RNA-binding protein EIF1AD (EIF1AD)	TwoPN_vs_MI	0.0529559	1.18785	0.241361	-6.27594	0.42607	0.333266	not significant
XP_038064246.1|XM_038208318.1|K02925	K02925 large subunit ribosomal protein L3e (RP-L3e, RPL3)	TwoPN_vs_MI	0.0800914	0.630098	0.531939	-6.77964	0.730937	0.571727	not significant
PMI_012268|PMI_012268-tr|protein	protein AED:0.07 eAED:0.07 QI:0|0.42|0.5|0.62|1|1|8|1657|380	TwoPN_vs_MI	-0.0794666	-1.80291	0.0783589	-5.39085	0.184386	0.144223	not significant
PMI_012303|PMI_012303-tr|protein	protein AED:0.12 eAED:0.12 QI:245|0.85|0.87|1|0.28|0.12|8|6223|425	TwoPN_vs_MI	-0.0971056	-1.50094	0.140623	-5.86641	0.288428	0.225604	not significant
XP_038078575.1|XM_038222647.1|K17232	K17232 dual oxidase maturation factor 2 (DUOXA2); K17233 dual oxidase maturation factor 1 (DUOXA1)	TwoPN_vs_MI	-0.0164217	-0.269954	0.788477	-6.7427	0.923228	0.722134	not significant
PMI_005994|PMI_005994-tr|K01231	K01231 alpha-mannosidase II (MAN2)	TwoPN_vs_MI	0.0301041	0.403853	0.688307	-6.89752	0.854818	0.668625	not significant
XP_038059466.1|XM_038203538.1|selenoprotein	selenoprotein M-like [Patiria miniata]	TwoPN_vs_MI	0.0366024	0.552545	0.583414	-6.82578	0.773935	0.60536	not significant
PMI_029309|PMI_029309-tr|K05692	K05692 actin beta/gamma 1 (ACTB_G1); K11340 actin-like protein 6A (ACTL6A, INO80K); K11652 actin-like protein 6B (ACTL6B)	TwoPN_vs_MI	-0.299721	-5.7686	7.73467e-07	5.50717	9.74401e-06	7.62161e-06	small
XP_038053061.1|XM_038197133.1|K03028	K03028 26S proteasome regulatory subunit N1 (PSMD2, RPN1)	TwoPN_vs_MI	-0.218037	-2.72586	0.00921685	-3.50421	0.0329246	0.0257531	small
PMI_006849|PMI_006849-tr|K13421	K13421 uridine monophosphate synthetase (UMPS)	TwoPN_vs_MI	-0.201968	-5.46802	2.11329e-06	4.52218	2.37355e-05	1.85656e-05	small
XP_038061137.1|XM_038205209.1|K07953	K07953 GTP-binding protein SAR1 (SAR1)	TwoPN_vs_MI	-0.128864	-3.22743	0.00238127	-2.25014	0.0105558	0.00825655	small
PMI_002636|PMI_002636-tr|protein	protein AED:0.04 eAED:0.04 QI:412|0.9|0.90|1|0.95|0.90|21|1803|869	TwoPN_vs_MI	-0.119938	-0.0104396	0.991718	-4.5957	0.999101	0.781481	not significant
XP_038048373.1|XM_038192445.1|K14462	K14462 apolipoprotein B (APOB)	TwoPN_vs_MI	0.0403116	1.34994	0.184043	-6.07486	0.350241	0.273953	not significant
PMI_005358|PMI_005358-tr|K01206	K01206 alpha-L-fucosidase (FUCA)	TwoPN_vs_MI	0.0497345	0.701569	0.486698	-6.73186	0.690814	0.540344	not significant
XP_038077647.1|XM_038221719.1|armadillo	armadillo repeat-containing protein 6-like [Patiria miniata]	TwoPN_vs_MI	-0.0876167	-1.82851	0.0743602	-5.34705	0.177134	0.138552	not significant
XP_038069061.1|XM_038213133.1|K00966	K00966 mannose-1-phosphate guanylyltransferase (GMPP)	TwoPN_vs_MI	-0.220364	-2.9063	0.00574146	-3.06923	0.0221484	0.0173241	small
XP_038059441.1|XM_038203513.1|K10575	K10575 ubiquitin-conjugating enzyme E2 G1 (UBE2G1, UBC7)	TwoPN_vs_MI	-0.00725331	-0.260785	0.795493	-6.94562	0.927751	0.725672	not significant
XP_038077763.1|XM_038221835.1|K13411	K13411 dual oxidase (DUOX, THOX)	TwoPN_vs_MI	-0.116612	-1.86623	0.0687853	-5.28157	0.166988	0.130615	not significant
XP_038047745.1|XM_038191817.1|K01303	K01303 acylaminoacyl-peptidase (APEH)	TwoPN_vs_MI	-0.0757159	-1.51127	0.137977	-5.85142	0.284187	0.222286	not significant
PMI_003957|PMI_003957-tr|protein	protein AED:0.05 eAED:0.05 QI:4|0.76|0.64|1|0.84|0.92|14|2927|540	TwoPN_vs_MI	-0.0235689	-0.451932	0.653572	-6.87674	0.829199	0.648586	not significant
XP_038062681.1|XM_038206753.1|K12836	K12836 splicing factor U2AF 35 kDa subunit (U2AF1)	TwoPN_vs_MI	-0.112762	-1.31731	0.194658	-5.92036	0.365296	0.285729	not significant
XP_038056700.1|XM_038200772.1|K01372	K01372 bleomycin hydrolase (BLMH, pepC)	TwoPN_vs_MI	-0.129141	-2.43217	0.0192114	-4.16922	0.0602763	0.0471472	not significant
PMI_005998|PMI_005998-tr|K00008	K00008 L-iditol 2-dehydrogenase (SORD, gutB)	TwoPN_vs_MI	-0.0382349	-1.48648	0.144391	-5.88724	0.294317	0.23021	not significant
PMI_005532|PMI_005532-tr|K12367	K12367 dedicator of cytokinesis protein 2 (DOCK2); K17439 large subunit ribosomal protein L35 (MRPL35)	TwoPN_vs_MI	0.033991	0.826584	0.413001	-6.63627	0.619448	0.484523	not significant
XP_038058116.1|XM_038202188.1|K00602	K00602 phosphoribosylaminoimidazolecarboxamide formyltransferase / IMP cyclohydrolase (purH)	TwoPN_vs_MI	-0.406206	-4.11045	0.000172609	0.244888	0.00110764	0.000866378	small
XP_038074686.1|XM_038218758.1|K14006	K14006 protein transport protein SEC23 (SEC23)	TwoPN_vs_MI	-0.828185	-0.0531607	0.957848	-4.59628	0.993502	0.777101	not significant
XP_038071492.1|XM_038215564.1|LOW	LOW QUALITY PROTEIN: shootin-1-like [Patiria miniata]	TwoPN_vs_MI	0.0412303	1.06282	0.293752	-6.41457	0.488299	0.38194	not significant
PMI_020726|PMI_020726-tr|K01301	K01301 N-acetylated-alpha-linked acidic dipeptidase (NAALAD); K14592 glutamate carboxypeptidase II (folate hydrolase 1) (FOLH1, GCPII)	TwoPN_vs_MI	-0.0043033	-0.16004	0.873593	-6.9671	0.966538	0.756011	not significant
PMI_015267|PMI_015267-tr|protein	protein AED:0.02 eAED:0.02 QI:1476|0.71|0.86|0.86|0.92|0.93|15|3968|826	TwoPN_vs_MI	-0.072224	-1.70514	0.0953264	-5.55316	0.214976	0.168151	not significant
XP_038046014.1|XM_038190086.1|ras	ras suppressor protein 1-like [Patiria miniata]	TwoPN_vs_MI	0.200186	2.57501	0.0135184	-3.66627	0.0451072	0.0352822	small
PMI_003882|PMI_003882-tr|protein	protein AED:0.56 eAED:0.56 QI:0|0|0|0.5|1|1|2|0|211	TwoPN_vs_MI	-0.119938	-0.00922502	0.992682	-4.5957	0.999101	0.781481	not significant
XP_038060793.1|XM_038204865.1|K12311	K12311 lysosomal alpha-mannosidase (MAN2B1, LAMAN)	TwoPN_vs_MI	0.07935	1.94067	0.0588205	-5.14902	0.147765	0.115579	not significant
XP_038044681.1|XM_038188753.1|sperm-associated	sperm-associated antigen 6 isoform X2 [Patiria miniata]	TwoPN_vs_MI	-0.09444	-2.17572	0.0350742	-4.70246	0.0978819	0.0765617	not significant
PMI_006156|PMI_006156-tr|K11857	K11857 ubiquitin carboxyl-terminal hydrolase 47 (USP47)	TwoPN_vs_MI	-0.142794	-2.2108	0.0323753	-4.63228	0.09165	0.0716872	not significant
PMI_023566|PMI_023566-tr|protein	protein AED:0.01 eAED:0.01 QI:142|1|1|1|0.72|0.66|12|4233|326	TwoPN_vs_MI	-0.102085	-1.80382	0.078213	-5.3893	0.184084	0.143987	not significant
PMI_020284|PMI_020284-tr|K12627	K12627 U6 snRNA-associated Sm-like protein LSm8 (LSM8)	TwoPN_vs_MI	0.0547698	0.936333	0.35429	-6.53989	0.557048	0.435714	not significant
XP_038045475.1|XM_038189547.1|K17800	K17800 LETM1 and EF-hand domain-containing protein 1, mitochondrial (LETM1, MDM38)	TwoPN_vs_MI	-0.0468847	-0.694043	0.491359	-6.73713	0.695109	0.543703	not significant
XP_038068948.1|XM_038213020.1|K12373	K12373 hexosaminidase (HEXA_B)	TwoPN_vs_MI	0.0870974	2.20968	0.0324586	-4.63453	0.0918363	0.0718329	not significant
PMI_006956|PMI_006956-tr|K00626	K00626 acetyl-CoA C-acetyltransferase (E2.3.1.9, atoB)	TwoPN_vs_MI	-0.200914	-3.11771	0.00323323	-2.53613	0.0136702	0.0106926	small
PMI_005025|PMI_005025-tr|K05762	K05762 radixin (RDX); K05763 moesin (MSN)	TwoPN_vs_MI	-0.214704	-3.83349	0.000404152	-0.570514	0.00230499	0.00180292	small
XP_038060748.1|XM_038204820.1|K13758	K13758 retinal rod rhodopsin-sensitive cGMP 3',5'-cyclic phosphodiesterase subunit delta (PDE6D)	TwoPN_vs_MI	-0.0700742	-1.93077	0.0600705	-5.16691	0.150341	0.117594	not significant
PMI_018682|PMI_018682-tr|K06874	K06874 zinc finger protein (K06874)	TwoPN_vs_MI	-0.0241968	-0.77573	0.442121	-6.67699	0.647871	0.506754	not significant
PMI_005115|PMI_005115-tr|K10352	K10352 myosin heavy chain (MYH); K18669 dual specificity tyrosine-phosphorylation-regulated kinase 2/3/4 (DYRK2_3_4)	TwoPN_vs_MI	-0.211886	-2.11233	0.0404576	-4.82699	0.109593	0.0857217	not significant
XP_038073181.1|XM_038217253.1|6-pyruvoyl	6-pyruvoyl tetrahydrobiopterin synthase-like [Patiria miniata]	TwoPN_vs_MI	0.0528497	0.511874	0.611338	-6.8476	0.796084	0.622684	not significant
PMI_011188|PMI_011188-tr|K02156	K02156 aubergine (AUB, PIWI)	TwoPN_vs_MI	-0.222809	-1.6086	0.114965	-5.70567	0.247323	0.193452	not significant
XP_038044742.1|XM_038188814.1|K17391	K17391 insulin-like growth factor 2 mRNA-binding protein 1 (IGF2BP1)	TwoPN_vs_MI	-0.282718	-2.59831	0.0127518	-3.79981	0.0430187	0.0336486	small
XP_038063976.1|XM_038208048.1|K01509	K01509 adenosinetriphosphatase (ENTPD2); K05673 ATP-binding cassette, subfamily C (CFTR/MRP), member 4 (ABCC4)	TwoPN_vs_MI	0.0921655	1.31432	0.195652	-5.92417	0.366616	0.286761	not significant
XP_038045752.1|XM_038189824.1|K10641	K10641 E3 ubiquitin-protein ligase LRSAM1 (LRSAM1)	TwoPN_vs_MI	-1.0549	-0.0703526	0.944237	-4.59628	0.989161	0.773706	not significant
PMI_010354|PMI_010354-tr|K00121	K00121 S-(hydroxymethyl)glutathione dehydrogenase / alcohol dehydrogenase (frmA, ADH5, adhC)	TwoPN_vs_MI	-0.0767677	-2.37414	0.0220882	-4.29391	0.0675128	0.0528074	not significant
XP_038071829.1|XM_038215901.1|LOW	LOW QUALITY PROTEIN: serine-aspartate repeat-containing protein I-like [Patiria miniata]	TwoPN_vs_MI	0.0716299	1.60396	0.115987	-5.7128	0.249028	0.194786	not significant
PMI_024034|PMI_024034-tr|K04499;XP_038068716.1|XM_038212788.1|K04499	K04499 RuvB-like protein 1 (pontin 52) (RUVBL1, RVB1, INO80H)	TwoPN_vs_MI	-0.221513	-5.4454	2.27875e-06	4.4484	2.53497e-05	1.98282e-05	small
PMI_004327|PMI_004327-tr|K19952	K19952 guanine nucleotide exchange factor (RABIF, MSS4, DSS4)	TwoPN_vs_MI	0.0762072	1.92694	0.0605591	-5.1738	0.151311	0.118353	not significant
XP_038064193.1|XM_038208265.1|K16739	K16739 nuclear distribution protein NudE-like 1 (NDEL1)	TwoPN_vs_MI	-0.0532335	-0.686147	0.496275	-6.7426	0.699768	0.547348	not significant
XP_038076353.1|XM_038220425.1|uncharacterized	uncharacterized protein LOC119744488 [Patiria miniata]	TwoPN_vs_MI	0.00145828	0.0113563	0.990991	-6.98002	0.999101	0.781481	not significant
XP_038048995.1|XM_038193067.1|K02127	K02127 F-type H+-transporting ATPase subunit b (ATPeF0B, ATP5F1, ATP4)	TwoPN_vs_MI	0.00928275	0.29789	0.767211	-6.93513	0.908692	0.710764	not significant
XP_038045520.1|XM_038189592.1|K02266	K02266 cytochrome c oxidase subunit 6a (COX6A)	TwoPN_vs_MI	-0.0239463	-0.466607	0.643118	-6.86994	0.821378	0.642469	not significant
XP_038078647.1|XM_038222719.1|K00873;XP_038078648.1|XM_038222720.1|K00873	K00873 pyruvate kinase (PK, pyk)	TwoPN_vs_MI	-0.33721	-3.36114	0.00162927	-1.89358	0.00760792	0.00595079	small
XP_038070284.1|XM_038214356.1|K18749	K18749 protein LSM14 (LSM14, RAP55, SCD6)	TwoPN_vs_MI	-0.135164	-4.18995	0.000134684	0.483581	0.000895681	0.000700588	small
PMI_019785|PMI_019785-tr|K13366	K13366 polyamine oxidase (MPAO, PAO1)	TwoPN_vs_MI	0.0119903	0.374559	0.709815	-6.90905	0.870287	0.680725	not significant
XP_038075474.1|XM_038219546.1|CUE	CUE domain-containing protein 1-like isoform X3 [Patiria miniata]	TwoPN_vs_MI	0.0148888	0.190201	0.850039	-6.96175	0.955475	0.747357	not significant
XP_038061031.1|XM_038205103.1|K12478	K12478 early endosome antigen 1 (EEA1)	TwoPN_vs_MI	-0.100848	-2.3925	0.0211387	-4.25471	0.0652322	0.0510236	not significant
XP_038073519.1|XM_038217591.1|uncharacterized	uncharacterized protein LOC119741722 [Patiria miniata]	TwoPN_vs_MI	0.0694074	1.03472	0.306541	-6.44372	0.503497	0.393827	not significant
XP_038077041.1|XM_038221113.1|K13104;XP_038077042.1|XM_038221114.1|K13104;XP_038077043.1|XM_038221115.1|K13104	K13104 zinc finger protein 830 (ZNF830, CCDC16)	TwoPN_vs_MI	-0.0872126	-1.92379	0.0609641	-5.17946	0.152086	0.118959	not significant
XP_038068058.1|XM_038212130.1|K18468	K18468 vacuolar protein sorting-associated protein 35 (VPS35)	TwoPN_vs_MI	-0.211783	-2.38274	0.0216386	-4.27557	0.0664675	0.0519898	not significant
PMI_009705|PMI_009705-tr|protein;XP_038069959.1|XM_038214031.1|uncharacterized	protein AED:0.13 eAED:0.13 QI:253|0.77|0.7|1|0.77|0.6|10|1915|414	TwoPN_vs_MI	-1.83675	-0.127618	0.899041	-4.59627	0.977689	0.764732	not significant
PMI_013438|PMI_013438-tr|K01283	K01283 peptidyl-dipeptidase A (ACE, CD143)	TwoPN_vs_MI	0.0394186	1.16709	0.249557	-6.29996	0.436354	0.341309	not significant
XP_038052084.1|XM_038196156.1|MICOS	MICOS complex subunit MIC27-like [Patiria miniata]	TwoPN_vs_MI	0.0921499	2.70815	0.00964659	-3.54585	0.0342036	0.0267535	small
XP_038065339.1|XM_038209411.1|short	short transient receptor potential channel 4-like [Patiria miniata]	TwoPN_vs_MI	-0.0834855	-2.18469	0.0343656	-4.6846	0.0963314	0.0753489	not significant
PMI_000091|PMI_000091-tr|K07511;XP_038064498.1|XM_038208570.1|K07511	K07511 enoyl-CoA hydratase (ECHS1)	TwoPN_vs_MI	-0.023473	-0.935625	0.35465	-6.54055	0.557391	0.435983	not significant
PMI_006653|PMI_006653-tr|protein	protein AED:0.17 eAED:0.17 QI:633|0.72|0.75|1|0.81|0.75|12|2338|307	TwoPN_vs_MI	-0.0244105	-0.0903145	0.928453	-6.97595	0.9851	0.770529	not significant
XP_038061132.1|XM_038205204.1|K14007	K14007 protein transport protein SEC24 (SEC24)	TwoPN_vs_MI	-0.556187	-10.155	4.93349e-13	19.5736	2.60597e-11	2.03835e-11	down
XP_038066325.1|XM_038210397.1|K00069	K00069 15-hydroxyprostaglandin dehydrogenase (NAD) (HPGD)	TwoPN_vs_MI	-0.154043	-2.7953	0.00769659	-3.15517	0.0283861	0.0222032	small
PMI_014547|PMI_014547-tr|K00069	K00069 15-hydroxyprostaglandin dehydrogenase (NAD) (HPGD)	TwoPN_vs_MI	-0.112334	-4.32766	8.73088e-05	0.901503	0.000619765	0.00048477	small
XP_038057494.1|XM_038201566.1|K07509	K07509 acetyl-CoA acyltransferase (HADHB)	TwoPN_vs_MI	-0.183935	-1.78944	0.0805332	-5.41367	0.188403	0.147366	not significant
PMI_018854|PMI_018854-tr|protein	protein AED:0.01 eAED:0.01 QI:487|1|1|1|1|1|7|1560|405	TwoPN_vs_MI	0.0242322	0.580428	0.564632	-6.80988	0.758707	0.593449	not significant
PMI_000073|PMI_000073-tr|K19519	K19519 transforming growth factor-beta-induced protein (TGFBI, BIGH3)	TwoPN_vs_MI	0.0652535	1.86506	0.068953	-5.28362	0.167285	0.130847	not significant
PMI_001346|PMI_001346-tr|K02431;XP_038045826.1|XM_038189898.1|K02431	K02431 L-fucose mutarotase (fucU, FUOM)	TwoPN_vs_MI	0.151186	1.25693	0.21551	-6.19316	0.392207	0.306778	not significant
XP_038047937.1|XM_038192009.1|K03456	K03456 serine/threonine-protein phosphatase 2A regulatory subunit A (PPP2R1)	TwoPN_vs_MI	-0.0803703	-2.29572	0.0265907	-4.45872	0.0784123	0.0613328	not significant
XP_038077666.1|XM_038221738.1|K12792	K12792 thyroid receptor-interacting protein 6 (TRIP6); K16676 lipoma-prefererred partner (LPP)	TwoPN_vs_MI	-0.279249	-4.23428	0.0001172	0.617528	0.00079519	0.000621985	small
PMI_000372|PMI_000372-tr|K03662	K03662 V-type H+-transporting ATPase S1 subunit (ATPeVS1, ATP6S1)	TwoPN_vs_MI	-0.0332579	-0.862741	0.393029	-6.6058	0.598642	0.468248	not significant
PMI_003834|PMI_003834-tr|K17495	K17495 CUB and sushi domain-containing protein (CSMD)	TwoPN_vs_MI	-0.240698	-1.81229	0.0768721	-5.37485	0.181743	0.142156	not significant
XP_038046220.1|XM_038190292.1|K17495	K17495 CUB and sushi domain-containing protein (CSMD)	TwoPN_vs_MI	-0.111933	-2.30202	0.0262004	-4.44562	0.0775155	0.0606314	not significant
PMI_022038|PMI_022038-tr|K12613;XP_038069163.1|XM_038213235.1|K12613	K12613 mRNA-decapping enzyme subunit 2 (DCP2)	TwoPN_vs_MI	0.259098	5.15469	5.97986e-06	3.7353	5.91262e-05	4.62476e-05	small
PMI_001811|PMI_001811-tr|K00070;XP_038064576.1|XM_038208648.1|K00070	K00070 3beta-hydroxy-Delta5-steroid dehydrogenase / steroid Delta-isomerase (HSD3B)	TwoPN_vs_MI	-1.51948	-0.105673	0.916329	-4.59627	0.982264	0.768311	not significant
XP_038059216.1|XM_038203288.1|K05756	K05756 actin related protein 2/3 complex, subunit 3 (ARPC3)	TwoPN_vs_MI	-0.0648783	-0.898067	0.374112	-6.57481	0.578392	0.452409	not significant
XP_038053875.1|XM_038197947.1|K04858	K04858 voltage-dependent calcium channel alpha-2/delta-1 (CACNA2D1); K04859 voltage-dependent calcium channel alpha-2/delta-2 (CACNA2D2)	TwoPN_vs_MI	0.0634236	2.20299	0.0329595	-4.64797	0.0930444	0.0727779	not significant
XP_038073162.1|XM_038217234.1|K19788	K19788 obg-like ATPase 1 (OLA1)	TwoPN_vs_MI	-0.156869	-3.36659	0.00160403	-1.87887	0.007509	0.00587342	small
PMI_009392|PMI_009392-tr|protein	protein AED:0.26 eAED:0.26 QI:3536|0.5|0.8|0.8|0.75|0.6|5|1565|243	TwoPN_vs_MI	0.0482714	0.647026	0.521027	-6.76878	0.72082	0.563814	not significant
XP_038056656.1|XM_038200728.1|K01887	K01887 arginyl-tRNA synthetase (RARS, argS)	TwoPN_vs_MI	-0.451612	-5.63651	1.20386e-06	5.20646	1.4427e-05	1.12846e-05	small
XP_038060242.1|XM_038204314.1|K01047	K01047 secretory phospholipase A2 (PLA2G, SPLA2)	TwoPN_vs_MI	0.114919	2.00935	0.0507531	-5.02289	0.13141	0.102787	not significant
XP_038064051.1|XM_038208123.1|K01276	K01276 dipeptidyl-peptidase II (DPP7); K01285 lysosomal Pro-X carboxypeptidase (PRCP)	TwoPN_vs_MI	0.0645226	0.928909	0.358081	-6.54678	0.561438	0.439148	not significant
PMI_007967|PMI_007967-tr|protein	protein AED:0.00 eAED:0.00 QI:902|1|1|1|1|1|5|2818|166	TwoPN_vs_MI	0.0913675	1.70549	0.0952616	-5.5526	0.214891	0.168085	not significant
XP_038059676.1|XM_038203748.1|K09528	K09528 DnaJ homolog subfamily C member 8 (DNAJC8)	TwoPN_vs_MI	0.094508	1.16531	0.250268	-6.302	0.437234	0.341997	not significant
PMI_012743|PMI_012743-tr|K05291	K05291 phosphatidylinositol glycan, class S (PIGS)	TwoPN_vs_MI	-1.24926	-0.158294	0.87496	-4.59626	0.967214	0.756539	not significant
XP_038054205.1|XM_038198277.1|K00615	K00615 transketolase (E2.2.1.1, tktA, tktB)	TwoPN_vs_MI	-0.251143	-3.45862	0.00122997	-1.62833	0.00600702	0.0046986	small
XP_038045403.1|XM_038189475.1|uncharacterized	uncharacterized protein LOC119719984 [Patiria miniata]	TwoPN_vs_MI	-0.0104228	-0.142261	0.887533	-6.96982	0.973547	0.761493	not significant
XP_038045472.1|XM_038189544.1|trichohyalin-like	trichohyalin-like isoform X1 [Patiria miniata]	TwoPN_vs_MI	0.264351	1.92869	0.0603349	-5.17064	0.150883	0.118018	not significant
XP_038060574.1|XM_038204646.1|K12382	K12382 saposin (PSAP, SGP1)	TwoPN_vs_MI	0.124835	3.49799	0.00109684	-1.51999	0.00544133	0.00425612	small
XP_038066335.1|XM_038210407.1|K05546	K05546 alpha 1,3-glucosidase (GANAB); K12316 lysosomal alpha-glucosidase (GAA); K12317 neutral alpha-glucosidase C (GANC)	TwoPN_vs_MI	0.00701812	0.21825	0.828259	-6.95594	0.944961	0.739133	not significant
PMI_016215|PMI_016215-tr|protein	protein AED:0.07 eAED:0.07 QI:53|0.66|0.73|1|0.83|0.94|19|840|1186	TwoPN_vs_MI	0.00566763	0.13757	0.891217	-6.97049	0.974932	0.762576	not significant
PMI_002011|PMI_002011-tr|K00364;PMI_002302|PMI_002302-tr|K00364	K00364 GMP reductase (E1.7.1.7, guaC)	TwoPN_vs_MI	-0.161681	-2.46406	0.0177788	-4.09972	0.0565938	0.0442668	not significant
PMI_023333|PMI_023333-tr|K09497	K09497 T-complex protein 1 subunit epsilon (CCT5)	TwoPN_vs_MI	-0.213036	-2.49593	0.0164447	-4.0296	0.0530279	0.0414776	not significant
PMI_011652|PMI_011652-tr|protein	protein AED:0.03 eAED:0.03 QI:159|0.85|0.87|1|1|1|8|3196|350	TwoPN_vs_MI	-0.0271301	-0.618942	0.539194	-6.78665	0.736855	0.576356	not significant
PMI_007213|PMI_007213-tr|K09602	K09602 ubiquitin thioesterase protein OTUB1 (OTUB1); K09603 ubiquitin thioesterase protein OTUB2 (OTUB2)	TwoPN_vs_MI	-0.0775201	-1.94813	0.057894	-5.1355	0.145821	0.114059	not significant
PMI_010173|PMI_010173-tr|K15980	K15980 acyl-CoA dehydrogenase family member 9 (ACAD9)	TwoPN_vs_MI	0.101571	2.22352	0.0314432	-4.60661	0.0895508	0.0700452	not significant
XP_038070764.1|XM_038214836.1|K14454	K14454 aspartate aminotransferase, cytoplasmic (GOT1)	TwoPN_vs_MI	-0.0138191	-0.384075	0.702801	-6.9054	0.865971	0.677349	not significant
PMI_001024|PMI_001024-tr|K01283	K01283 peptidyl-dipeptidase A (ACE, CD143); K01965 propionyl-CoA carboxylase alpha chain (PCCA, pccA)	TwoPN_vs_MI	-0.217791	-3.75729	0.000508694	-0.790077	0.00282147	0.00220691	small
XP_038063565.1|XM_038207637.1|FK506-binding	FK506-binding protein 15-like isoform X1 [Patiria miniata]	TwoPN_vs_MI	-0.0880844	-2.13248	0.0386729	-4.78774	0.105704	0.08268	not significant
XP_038061264.1|XM_038205336.1|K17307;XP_038061268.1|XM_038205340.1|K17307	K17307 fibulin 1/2 (FBLN1_2)	TwoPN_vs_MI	-0.13167	-4.85538	1.5984e-05	2.54727	0.000139664	0.000109243	small
XP_038053088.1|XM_038197160.1|di-N-acetylchitobiase-like	di-N-acetylchitobiase-like isoform X2 [Patiria miniata]	TwoPN_vs_MI	0.0831688	2.26826	0.0283511	-4.51539	0.0825671	0.0645826	not significant
XP_038057322.1|XM_038201394.1|transmembrane	transmembrane protein 214-A-like [Patiria miniata]	TwoPN_vs_MI	-0.169244	-1.37987	0.174704	-6.03515	0.337629	0.264088	not significant
PMI_007077|PMI_007077-tr|protein	protein AED:0.20 eAED:0.20 QI:75|1|1|1|0.5|0.33|3|2926|103	TwoPN_vs_MI	-0.0693033	-0.349689	0.728265	-6.91815	0.88287	0.690567	not significant
XP_038062559.1|XM_038206631.1|multiple	multiple epidermal growth factor-like domains protein 8 [Patiria miniata]	TwoPN_vs_MI	0.0352762	1.08754	0.28281	-6.38831	0.476093	0.372393	not significant
XP_038062243.1|XM_038206315.1|K01676	K01676 fumarate hydratase, class I (E4.2.1.2A, fumA, fumB)	TwoPN_vs_MI	-0.259504	-3.51585	0.00104108	-1.47061	0.00520988	0.00407509	small
XP_038077007.1|XM_038221079.1|K20050	K20050 low-density lipoprotein receptor-related protein 3/10/12 (LRP3_10_12)	TwoPN_vs_MI	0.010835	0.300395	0.765312	-6.93437	0.907889	0.710136	not significant
XP_038075369.1|XM_038219441.1|K01079	K01079 phosphoserine phosphatase (serB, PSPH)	TwoPN_vs_MI	-0.0192192	-0.506812	0.614856	-6.8502	0.798782	0.624795	not significant
XP_038078161.1|XM_038222233.1|K06545	K06545 CD163 antigen (CD163); K13912 deleted in malignant brain tumors 1 protein (DMBT1)	TwoPN_vs_MI	-0.0682058	-1.84073	0.0725136	-5.32596	0.173682	0.135851	not significant
PMI_010760|PMI_010760-tr|K06515	K06515 solute carrier family 44 (choline transporter-like protein), member 1 (SLC44A1, CD92); K15282 solute carrier family 44 (choline transporter-like protein), member 3 (SLC44A3)	TwoPN_vs_MI	-0.0911001	-1.60431	0.115909	-5.71226	0.248894	0.194681	not significant
PMI_014196|PMI_014196-tr|K02146;XP_038070402.1|XM_038214474.1|K02146	K02146 V-type H+-transporting ATPase subunit d (ATPeV0D, ATP6D)	TwoPN_vs_MI	-0.0960345	-1.76778	0.084137	-5.45006	0.195152	0.152645	not significant
XP_038073961.1|XM_038218033.1|K00688	K00688 glycogen phosphorylase (PYG, glgP)	TwoPN_vs_MI	-0.20395	-2.79674	0.00766769	-3.33563	0.0283024	0.0221377	small
XP_038044733.1|XM_038188805.1|K12852	K12852 116 kDa U5 small nuclear ribonucleoprotein component (EFTUD2)	TwoPN_vs_MI	-0.195055	-3.26935	0.00211579	-2.13928	0.00952924	0.00745362	small
PMI_012394|PMI_012394-tr|K01408	K01408 insulysin (IDE, ide)	TwoPN_vs_MI	-0.0310262	-0.368648	0.714185	-6.5695	0.873127	0.682946	not significant
PMI_020767|PMI_020767-tr|K11538	K11538 isobutyryl-CoA dehydrogenase (ACAD8)	TwoPN_vs_MI	0.126422	2.79319	0.00773916	-3.34414	0.0285164	0.0223051	small
XP_038052604.1|XM_038196676.1|K02941	K02941 large subunit ribosomal protein LP0 (RP-LP0, RPLP0)	TwoPN_vs_MI	-0.148027	-5.23916	4.52191e-06	3.77831	4.63861e-05	3.62824e-05	small
XP_038079237.1|XM_038223309.1|K16910	K16910 receptor-type tyrosine-protein phosphatase Q (PTPRQ)	TwoPN_vs_MI	-0.0248361	-0.363273	0.718167	-6.91326	0.875924	0.685133	not significant
PMI_000803|PMI_000803-tr|K17780	K17780 mitochondrial import inner membrane translocase subunit TIM8 (TIM8)	TwoPN_vs_MI	-0.00619112	-0.0503273	0.960093	-6.9788	0.993859	0.777381	not significant
XP_038063666.1|XM_038207738.1|K05309	K05309 microsomal prostaglandin-E synthase 2 (PTGES2)	TwoPN_vs_MI	0.00680942	0.103649	0.917926	-6.63234	0.982362	0.768388	not significant
XP_038074787.1|XM_038218859.1|K01301	K01301 N-acetylated-alpha-linked acidic dipeptidase (NAALAD); K12019 tripartite motif-containing protein 43/48/49/64/77 (TRIM43S); K14592 glutamate carboxypeptidase II (folate hydrolase 1) (FOLH1, GCPII)	TwoPN_vs_MI	0.0811649	2.43422	0.0191162	-4.16477	0.0600375	0.0469604	not significant
XP_038046622.1|XM_038190694.1|laminin	laminin subunit alpha-1-like [Patiria miniata]	TwoPN_vs_MI	0.168839	2.36654	0.0224924	-4.31006	0.0685454	0.0536151	not significant
PMI_011340|PMI_011340-tr|K15030	K15030 translation initiation factor 3 subunit M (EIF3M)	TwoPN_vs_MI	-0.105074	-2.55085	0.0143575	-3.90718	0.0474345	0.0371025	small
PMI_016299|PMI_016299-tr|K16186	K16186 Ras-related GTP-binding protein C/D (RRAGC_D)	TwoPN_vs_MI	-0.0416882	-1.1529	0.255271	-6.31615	0.443293	0.346737	not significant
XP_038061926.1|XM_038205998.1|K02915	K02915 large subunit ribosomal protein L34e (RP-L34e, RPL34)	TwoPN_vs_MI	0.00598204	0.0940851	0.925475	-6.9756	0.984118	0.769762	not significant
XP_038061814.1|XM_038205886.1|K18047	K18047 serine/threonine/tyrosine-interacting-like protein 1 (STYXL1, DUSP24, MKSTYX)	TwoPN_vs_MI	-0.768564	-0.0520393	0.958736	-4.59628	0.993685	0.777245	not significant
PMI_000130|PMI_000130-tr|protein	protein AED:0.03 eAED:0.03 QI:212|0.97|0.97|1|0.91|0.88|35|356|1639	TwoPN_vs_MI	0.104036	1.13052	0.264475	-6.3413	0.454017	0.355124	not significant
XP_038078664.1|XM_038222736.1|K02132	K02132 F-type H+-transporting ATPase subunit alpha (ATPeF1A, ATP5A1, ATP1)	TwoPN_vs_MI	-0.150907	-3.0772	0.00361499	-2.64015	0.0150161	0.0117454	small
XP_038050298.1|XM_038194370.1|K01900	K01900 succinyl-CoA synthetase beta subunit (LSC2)	TwoPN_vs_MI	-0.202632	-4.63105	3.31066e-05	1.83992	0.00026541	0.000207599	small
XP_038057650.1|XM_038201722.1|K07903	K07903 Ras-related protein Rab-10 (RAB10)	TwoPN_vs_MI	-0.00296007	-0.045746	0.963723	-6.97903	0.995226	0.77845	not significant
PMI_001026|PMI_001026-tr|K01070	K01070 S-formylglutathione hydrolase (frmB, ESD, fghA)	TwoPN_vs_MI	-0.102095	-2.32992	0.0245345	-4.38736	0.073498	0.0574889	not significant
XP_038051342.1|XM_038195414.1|K00417	K00417 ubiquinol-cytochrome c reductase subunit 7 (QCR7, UQCRB)	TwoPN_vs_MI	0.036757	0.458277	0.649043	-6.87383	0.826083	0.646149	not significant
XP_038048005.1|XM_038192077.1|K06564	K06564 insulin-like growth factor 2 receptor (IGF2R, CD222)	TwoPN_vs_MI	0.0351984	1.09616	0.279063	-6.37902	0.471387	0.368712	not significant
XP_038075525.1|XM_038219597.1|barrier-to-autointegration	barrier-to-autointegration factor-like isoform X1 [Patiria miniata]	TwoPN_vs_MI	-0.00617349	-0.0294251	0.976661	-6.97965	0.999101	0.781481	not significant
PMI_018391|PMI_018391-tr|K15109	K15109 solute carrier family 25 (mitochondrial carnitine/acylcarnitine transporter), member 20/29 (SLC25A20_29, CACT, CACL, CRC1)	TwoPN_vs_MI	-0.284224	-3.06576	0.00373024	-2.66937	0.0154138	0.0120564	small
XP_038047211.1|XM_038191283.1|K08776	K08776 puromycin-sensitive aminopeptidase (NPEPPS)	TwoPN_vs_MI	0.00847859	0.177869	0.859655	-6.96405	0.960026	0.750917	not significant
PMI_010608|PMI_010608-tr|K08766	K08766 carnitine O-palmitoyltransferase 2 (CPT2)	TwoPN_vs_MI	-0.0588896	-0.467775	0.642289	-6.52797	0.820606	0.641865	not significant
PMI_004180|PMI_004180-tr|protein	protein AED:0.00 eAED:0.00 QI:92|1|1|1|1|1|2|1742|133	TwoPN_vs_MI	-0.0824748	-0.918587	0.363396	-6.55626	0.567116	0.443589	not significant
XP_038045977.1|XM_038190049.1|K01482	K01482 dimethylargininase (DDAH, ddaH)	TwoPN_vs_MI	0.0270714	0.6304	0.531743	-6.77945	0.730764	0.571592	not significant
XP_038060231.1|XM_038204303.1|K09548	K09548 prefoldin subunit 1 (PFDN1)	TwoPN_vs_MI	-0.00365415	-0.0153068	0.987858	-6.97997	0.999101	0.781481	not significant
XP_038072848.1|XM_038216920.1|K01277	K01277 dipeptidyl-peptidase III (DPP3)	TwoPN_vs_MI	-0.106358	-3.14311	0.00301364	-2.47048	0.0128837	0.0100774	small
XP_038070643.1|XM_038214715.1|K03386	K03386 peroxiredoxin (alkyl hydroperoxide reductase subunit C) (PRDX2_4, ahpC); K13279 peroxiredoxin 1 (PRDX1); K20011 peroxiredoxin 3 (PRDX3)	TwoPN_vs_MI	-0.0355259	-1.00307	0.321394	-6.47565	0.520775	0.407342	not significant
XP_038060860.1|XM_038204932.1|K01897	K01897 long-chain acyl-CoA synthetase (ACSL, fadD)	TwoPN_vs_MI	-0.0203698	-0.242038	0.809893	-6.95039	0.935877	0.732028	not significant
XP_038045312.1|XM_038189384.1|K05754	K05754 actin related protein 2/3 complex, subunit 5 (ARPC5)	TwoPN_vs_MI	0.00848264	0.205932	0.837808	-6.95859	0.949866	0.74297	not significant
XP_038058612.1|XM_038202684.1|K11651	K11651 SWI/SNF-related matrix-associated actin-dependent regulator of chromatin subfamily E, member 1 (SMARCE1)	TwoPN_vs_MI	0.0189348	0.442014	0.660677	-6.88122	0.834146	0.652456	not significant
XP_038054251.1|XM_038198323.1|K10956	K10956 protein transport protein SEC61 subunit alpha (SEC61A)	TwoPN_vs_MI	-0.199238	-1.94848	0.0578505	-5.13486	0.145735	0.113991	not significant
XP_038045048.1|XM_038189120.1|K01823	K01823 isopentenyl-diphosphate Delta-isomerase (idi, IDI)	TwoPN_vs_MI	-0.0133047	-0.497591	0.621288	-6.85487	0.803825	0.628739	not significant
XP_038056698.1|XM_038200770.1|K01368	K01368 cathepsin S (CTSS)	TwoPN_vs_MI	0.0947377	3.00419	0.00441216	-2.82541	0.0177535	0.0138865	small
XP_038074776.1|XM_038218848.1|neudesin-like	neudesin-like [Patiria miniata]	TwoPN_vs_MI	0.0072157	0.165795	0.869089	-6.96615	0.96432	0.754276	not significant
XP_038060847.1|XM_038204919.1|K14429	K14429 solute carrier family 12 (potassium/chloride transporters), member 9 (SLC12A9, CCC6)	TwoPN_vs_MI	-0.339558	-4.42207	6.46987e-05	1.45046	0.000475011	0.000371546	small
XP_038050949.1|XM_038195021.1|K05765;XP_038050950.1|XM_038195022.1|K05765	K05765 cofilin (CFL); K10363 destrin (actin-depolymerizing factor) (DSTN)	TwoPN_vs_MI	-0.0781991	-1.72343	0.0919398	-5.5234	0.208774	0.1633	not significant
PMI_003704|PMI_003704-tr|K05765	K05765 cofilin (CFL); K10363 destrin (actin-depolymerizing factor) (DSTN)	TwoPN_vs_MI	0.00465515	0.133692	0.894265	-6.97102	0.976069	0.763466	not significant
PMI_019213|PMI_019213-tr|protein	protein AED:0.33 eAED:0.33 QI:0|1|0.8|1|1|1|5|1582|149	TwoPN_vs_MI	-0.119938	-0.0119523	0.990519	-4.5957	0.999101	0.781481	not significant
PMI_015403|PMI_015403-tr|K14462	K14462 apolipoprotein B (APOB)	TwoPN_vs_MI	0.0288311	0.725433	0.472086	-6.71479	0.676816	0.529394	not significant
XP_038069492.1|XM_038213564.1|uncharacterized	uncharacterized protein LOC119738651 [Patiria miniata]	TwoPN_vs_MI	-0.383204	-4.54463	4.37218e-05	1.82511	0.000337365	0.000263882	small
XP_038069258.1|XM_038213330.1|K01974	K01974 RNA 3'-terminal phosphate cyclase (ATP) (RTCA, rtcA)	TwoPN_vs_MI	-0.0258339	-0.406565	0.686328	-6.69615	0.853727	0.667772	not significant
XP_038047244.1|XM_038191316.1|K02981	K02981 small subunit ribosomal protein S2e (RP-S2e, RPS2)	TwoPN_vs_MI	-0.0807658	-1.38185	0.1741	-6.0325	0.336821	0.263456	not significant
PMI_005424|PMI_005424-tr|K01322	K01322 prolyl oligopeptidase (PREP)	TwoPN_vs_MI	-0.102024	-1.49458	0.14227	-5.87559	0.291143	0.227727	not significant
XP_038078406.1|XM_038222478.1|K20069	K20069 adaptin ear-binding coat-associated protein 1/2 (NECAP1_2)	TwoPN_vs_MI	0.0300627	0.894313	0.376094	-6.57816	0.580459	0.454026	not significant
PMI_000332|PMI_000332-tr|K07374	K07374 tubulin alpha (TUBA)	TwoPN_vs_MI	-0.165345	-4.70919	2.57149e-05	2.08513	0.000212705	0.000166374	small
XP_038055579.1|XM_038199651.1|K09560	K09560 suppressor of tumorigenicity protein 13 (ST13)	TwoPN_vs_MI	0.0540095	1.38653	0.172677	-6.0262	0.334742	0.261829	not significant
PMI_020479|PMI_020479-tr|K17087	K17087 transmembrane 9 superfamily member 3 (TM9SF3)	TwoPN_vs_MI	-0.0472225	-1.25829	0.215024	-6.19149	0.391576	0.306284	not significant
XP_038065266.1|XM_038209338.1|T-complex	T-complex protein 11-like protein 1 [Patiria miniata]	TwoPN_vs_MI	-0.069078	-1.17437	0.24666	-6.29158	0.432657	0.338417	not significant
XP_038063974.1|XM_038208046.1|K03966	K03966 NADH dehydrogenase (ubiquinone) 1 beta subcomplex subunit 10 (NDUFB10)	TwoPN_vs_MI	-0.00945571	-0.2467	0.806305	-6.94924	0.934063	0.730609	not significant
PMI_020663|PMI_020663-tr|K11434	K11434 type I protein arginine methyltransferase (PRMT1)	TwoPN_vs_MI	-0.0893004	-3.45174	0.00125479	-1.64721	0.00610553	0.00477564	small
XP_038055646.1|XM_038199718.1|K14319	K14319 Ran GTPase-activating protein 1 (RANGAP1)	TwoPN_vs_MI	-0.186723	-3.70805	0.000589644	-0.930784	0.00320055	0.00250342	small
PMI_020659|PMI_020659-tr|K15620	K15620 golgi phosphoprotein 3 (GOLPH3, GPP34)	TwoPN_vs_MI	-0.0811888	-2.25128	0.0294915	-4.55019	0.0852573	0.0666869	not significant
PMI_020296|PMI_020296-tr|K01698	K01698 porphobilinogen synthase (hemB, ALAD)	TwoPN_vs_MI	-0.195434	-3.4392	0.00130121	-1.68152	0.00630714	0.00493334	small
XP_038068643.1|XM_038212715.1|K00544	K00544 betaine-homocysteine S-methyltransferase (BHMT); K00547 homocysteine S-methyltransferase (mmuM, BHMT2)	TwoPN_vs_MI	0.0199905	0.479703	0.633851	-6.86368	0.813887	0.63661	not significant
PMI_013529|PMI_013529-tr|K00544	K00544 betaine-homocysteine S-methyltransferase (BHMT); K00547 homocysteine S-methyltransferase (mmuM, BHMT2)	TwoPN_vs_MI	-0.153491	-4.8397	1.68232e-05	2.4975	0.000146346	0.00011447	small
PMI_007941|PMI_007941-tr|K17080	K17080 prohibitin 1 (PHB1)	TwoPN_vs_MI	-0.175667	-3.39186	0.00149172	-1.81046	0.00705352	0.00551715	small
PMI_004004|PMI_004004-tr|K00026	K00026 malate dehydrogenase (MDH2)	TwoPN_vs_MI	-0.0557041	-2.352	0.0232839	-4.34085	0.0704424	0.0550989	not significant
XP_038045447.1|XM_038189519.1|large	large proline-rich protein BAG6-like isoform X1 [Patiria miniata]	TwoPN_vs_MI	-0.230258	-5.65315	1.13863e-06	5.12796	1.37448e-05	1.0751e-05	small
PMI_008480|PMI_008480-tr|K05658	K05658 ATP-binding cassette, subfamily B (MDR/TAP), member 1 (ABCB1, CD243); K05659 ATP-binding cassette, subfamily B (MDR/TAP), member 4 (ABCB4); K05660 ATP-binding cassette, subfamily B (MDR/TAP), member 5 (ABCB5); K05664 ATP-binding cassette, subfamily B (MDR/TAP), member 11 (ABCB11)	TwoPN_vs_MI	-0.0683651	-1.25876	0.214857	-6.19091	0.391329	0.306091	not significant
XP_038049404.1|XM_038193476.1|K05658	K05658 ATP-binding cassette, subfamily B (MDR/TAP), member 1 (ABCB1, CD243); K05659 ATP-binding cassette, subfamily B (MDR/TAP), member 4 (ABCB4); K05660 ATP-binding cassette, subfamily B (MDR/TAP), member 5 (ABCB5); K05664 ATP-binding cassette, subfamily B (MDR/TAP), member 11 (ABCB11)	TwoPN_vs_MI	-0.0648298	-0.955482	0.344633	-6.52189	0.546862	0.427747	not significant
PMI_000222|PMI_000222-tr|protein;XP_038061930.1|XM_038206002.1|TNFAIP3-interacting	protein AED:0.04 eAED:0.04 QI:419|0.91|0.92|1|0.91|0.84|13|22|541	TwoPN_vs_MI	0.116713	1.92701	0.0605505	-4.84715	0.15131	0.118352	not significant
XP_038045465.1|XM_038189537.1|K12838	K12838 poly(U)-binding-splicing factor PUF60 (PUF60)	TwoPN_vs_MI	-0.021369	-0.306731	0.760517	-6.93242	0.904871	0.707776	not significant
XP_038078336.1|XM_038222408.1|K01783	K01783 ribulose-phosphate 3-epimerase (rpe, RPE)	TwoPN_vs_MI	0.0278254	0.543105	0.58984	-6.83099	0.779962	0.610074	not significant
PMI_002482|PMI_002482-tr|K00605;XP_038060658.1|XM_038204730.1|K00605	K00605 aminomethyltransferase (gcvT, AMT)	TwoPN_vs_MI	0.00755958	0.0963484	0.923688	-6.97538	0.983414	0.769211	not significant
XP_038058946.1|XM_038203018.1|K07466	K07466 replication factor A1 (RFA1, RPA1, rpa)	TwoPN_vs_MI	-0.0305285	-1.2453	0.219714	-6.2074	0.397736	0.311103	not significant
XP_038056251.1|XM_038200323.1|K01379	K01379 cathepsin D (CTSD); K01380 renin (REN)	TwoPN_vs_MI	0.0449548	1.0534	0.297995	-6.42442	0.493269	0.385827	not significant
XP_038071103.1|XM_038215175.1|K09478	K09478 short/branched chain acyl-CoA dehydrogenase (ACADSB)	TwoPN_vs_MI	0.030786	1.20574	0.234458	-6.25491	0.417088	0.32624	not significant
XP_038071342.1|XM_038215414.1|K13912	K13912 deleted in malignant brain tumors 1 protein (DMBT1)	TwoPN_vs_MI	-0.0362826	-1.32282	0.192834	-6.11016	0.36292	0.28387	not significant
PMI_009446|PMI_009446-tr|K09496	K09496 T-complex protein 1 subunit delta (CCT4)	TwoPN_vs_MI	-0.203183	-3.38562	0.00151875	-1.82739	0.00716627	0.00560534	small
PMI_019265|PMI_019265-tr|K00461	K00461 arachidonate 5-lipoxygenase (ALOX5)	TwoPN_vs_MI	-0.137756	-3.8023	0.000444156	-0.660647	0.0025077	0.00196148	small
PMI_000167|PMI_000167-tr|K07964	K07964 heparanase (HPSE); K07965 heparanase 2 (HPSE2)	TwoPN_vs_MI	0.0560733	1.47827	0.146566	-5.89898	0.297439	0.232652	not significant
PMI_025590|PMI_025590-tr|K04362	K04362 fibroblast growth factor receptor 1 (FGFR1, CD331); K05094 fibroblast growth factor receptor 3 (FGFR3, CD333); K05695 receptor-type tyrosine-protein phosphatase F (PTPRF, LAR)	TwoPN_vs_MI	0.0125626	0.329023	0.743723	-6.92525	0.893694	0.699033	not significant
PMI_002685|PMI_002685-tr|K01816	K01816 hydroxypyruvate isomerase (hyi, gip)	TwoPN_vs_MI	0.0921286	1.61152	0.114325	-5.70117	0.246402	0.192731	not significant
PMI_008128|PMI_008128-tr|K01186	K01186 sialidase-1 (NEU1)	TwoPN_vs_MI	0.0484964	1.44767	0.154904	-5.94223	0.30933	0.241953	not significant
XP_038046435.1|XM_038190507.1|K01186	K01186 sialidase-1 (NEU1)	TwoPN_vs_MI	0.127201	3.42472	0.00135685	-1.72106	0.00652359	0.00510265	small
PMI_005456|PMI_005456-tr|K17499	K17499 protein phosphatase 1G (PPM1G, PP2CG)	TwoPN_vs_MI	-0.0160585	-0.465521	0.643889	-6.87045	0.821916	0.642889	not significant
PMI_026736|PMI_026736-tr|K11877	K11877 proteasome assembly chaperone 3 (PSMG3, PAC3)	TwoPN_vs_MI	-0.243651	-5.50269	1.88254e-06	4.63538	2.14034e-05	1.67414e-05	small
XP_038054878.1|XM_038198950.1|K08660	K08660 cytosolic nonspecific dipeptidase (CNDP2)	TwoPN_vs_MI	0.0600684	1.19452	0.238772	-6.26814	0.422636	0.330579	not significant
PMI_023251|PMI_023251-tr|protein	protein AED:0.24 eAED:0.24 QI:73|1|1|1|0.57|0.5|8|409|236	TwoPN_vs_MI	-0.0865425	-2.33724	0.0241133	-4.37198	0.072485	0.0566966	not significant
XP_038052964.1|XM_038197036.1|K16833	K16833 protein phosphatase inhibitor 2 (PPP1R2, IPP2)	TwoPN_vs_MI	0.115314	1.50765	0.138901	-5.85669	0.28555	0.223352	not significant
XP_038073144.1|XM_038217216.1|K09570	K09570 FK506-binding protein 3 (FKBP3)	TwoPN_vs_MI	-0.128878	-3.27041	0.00210945	-2.13646	0.00950367	0.00743362	small
XP_038073670.1|XM_038217742.1|K11353	K11353 NADH dehydrogenase (ubiquinone) 1 alpha subcomplex subunit 13 (NDUFA13)	TwoPN_vs_MI	0.042794	0.882428	0.382414	-6.58868	0.587582	0.459597	not significant
PMI_016668|PMI_016668-tr|K13948	K13948 prostaglandin reductase 1 (PTGR1, LTB4DH)	TwoPN_vs_MI	-0.21128	-5.71021	9.40655e-07	5.31523	1.15679e-05	9.04819e-06	small
PMI_018233|PMI_018233-tr|K05692	K05692 actin beta/gamma 1 (ACTB_G1)	TwoPN_vs_MI	-0.247282	-5.62127	1.26679e-06	5.02342	1.50779e-05	1.17937e-05	small
XP_038056173.1|XM_038200245.1|K01758	K01758 cystathionine gamma-lyase (CTH)	TwoPN_vs_MI	0.145446	4.60737	3.57332e-05	1.76588	0.000283292	0.000221586	small
XP_038054295.1|XM_038198367.1|K00289	K00289 formyltetrahydrofolate dehydrogenase (ALDH1L)	TwoPN_vs_MI	-0.112122	-1.01934	0.313696	-6.45935	0.511805	0.400325	not significant
PMI_013819|PMI_013819-tr|protein	protein AED:0.22 eAED:0.22 QI:0|0.87|0.77|0.88|0.75|0.55|9|1945|481	TwoPN_vs_MI	-0.113263	-1.56107	0.12578	-5.77785	0.264923	0.207218	not significant
PMI_003146|PMI_003146-tr|protein	protein AED:0.00 eAED:0.00 QI:157|1|1|1|1|0.85|7|2319|465	TwoPN_vs_MI	-0.0355252	-0.979203	0.332914	-6.49911	0.533347	0.417175	not significant
XP_038065069.1|XM_038209141.1|K05323	K05323 potassium channel subfamily K, invertebrate (KCNKN)	TwoPN_vs_MI	0.0187431	0.499087	0.620242	-6.85411	0.803228	0.628272	not significant
XP_038049652.1|XM_038193724.1|K01027	K01027 3-oxoacid CoA-transferase (OXCT)	TwoPN_vs_MI	0.0355301	1.4691	0.149027	-5.91203	0.300903	0.235362	not significant
XP_038075985.1|XM_038220057.1|K02900	K02900 large subunit ribosomal protein L27Ae (RP-L27Ae, RPL27A)	TwoPN_vs_MI	0.0781774	0.799243	0.428508	-6.65848	0.635076	0.496746	not significant
PMI_019446|PMI_019446-tr|K06096	K06096 vesicle-associated membrane protein-associated protein A (VAPA); K10707 vesicle-associated membrane protein-associated protein B (VAPB, ALS8)	TwoPN_vs_MI	-0.0915458	-1.91123	0.0626023	-5.20196	0.155197	0.121393	not significant
XP_038067686.1|XM_038211758.1|K02883	K02883 large subunit ribosomal protein L18e (RP-L18e, RPL18); K09056 albumin D box-binding protein (DBP)	TwoPN_vs_MI	0.0838145	0.697146	0.489434	-6.73497	0.693147	0.542168	not significant
PMI_025266|PMI_025266-tr|K01468	K01468 imidazolonepropionase (hutI, AMDHD1)	TwoPN_vs_MI	0.0351507	1.01488	0.315797	-6.46385	0.51393	0.401988	not significant
PMI_017836|PMI_017836-tr|K01255	K01255 leucyl aminopeptidase (CARP, pepA); K09611 probable aminopeptidase NPEPL1 (NPEPL1)	TwoPN_vs_MI	0.0537686	0.654215	0.51643	-6.76408	0.717413	0.561149	not significant
PMI_024140|PMI_024140-tr|K01479	K01479 formiminoglutamase (hutG); K01480 agmatinase (speB)	TwoPN_vs_MI	0.0478349	1.44793	0.154832	-5.94187	0.309213	0.241862	not significant
PMI_013152|PMI_013152-tr|protein	protein AED:0.06 eAED:0.06 QI:53|0.66|0.71|1|0.16|0.57|7|1869|184	TwoPN_vs_MI	-0.144871	-3.09184	0.00347236	-2.60265	0.0145259	0.0113619	small
XP_038063885.1|XM_038207957.1|K05610	K05610 ubiquitin carboxyl-terminal hydrolase L5 (UCHL5, UCH37)	TwoPN_vs_MI	-0.111752	-3.47184	0.00118366	-1.59205	0.00581068	0.00454502	small
XP_038056392.1|XM_038200464.1|K08288	K08288 protein kinase C substrate 80K-H (PRKCSH)	TwoPN_vs_MI	0.0719771	2.50488	0.0160869	-4.00979	0.0521242	0.0407707	not significant
XP_038070918.1|XM_038214990.1|K14281	K14281 transforming acidic coiled-coil-containing protein 1 (TACC1); K14282 transforming acidic coiled-coil-containing protein 2 (TACC2); K14283 transforming acidic coiled-coil-containing protein 3 (TACC3, maskin)	TwoPN_vs_MI	0.0737687	2.09211	0.042321	-4.86608	0.113556	0.0888215	not significant
XP_038067825.1|XM_038211897.1|K03267;XP_038067826.1|XM_038211898.1|K03267	K03267 peptide chain release factor subunit 3 (ERF3, GSPT)	TwoPN_vs_MI	-0.0802812	-3.46572	0.00120487	-1.60884	0.00589824	0.00461351	small
XP_038057897.1|XM_038201969.1|K06287	K06287 septum formation protein (maf)	TwoPN_vs_MI	0.215317	3.04385	0.00396069	-2.4222	0.016202	0.0126729	small
PMI_000371|PMI_000371-tr|K02973	K02973 small subunit ribosomal protein S23e (RP-S23e, RPS23)	TwoPN_vs_MI	-0.0717634	-1.07278	0.289309	-6.40406	0.483262	0.377999	not significant
PMI_001374|PMI_001374-tr|protein;PMI_015641|PMI_015641-tr|protein	protein AED:0.04 eAED:0.04 QI:256|0.83|0.92|0.92|0.91|0.84|13|739|615	TwoPN_vs_MI	0.0233988	0.352728	0.726002	-6.91707	0.881173	0.689239	not significant
XP_038068663.1|XM_038212735.1|K09646	K09646 serine carboxypeptidase 1 (SCPEP1)	TwoPN_vs_MI	0.104563	2.32494	0.0248251	-4.39781	0.0741589	0.0580059	not significant
XP_038072464.1|XM_038216536.1|K17936	K17936 sorting nexin-27 (SNX27)	TwoPN_vs_MI	-0.342264	-4.10502	0.000175545	0.228673	0.00112373	0.000878965	small
XP_038051341.1|XM_038195413.1|E3	E3 SUMO-protein ligase NSE2-like [Patiria miniata]	TwoPN_vs_MI	0.00770275	0.0795142	0.93699	-6.77628	0.986012	0.771243	not significant
XP_038067365.1|XM_038211437.1|GRIP1-associated	GRIP1-associated protein 1-like [Patiria miniata]	TwoPN_vs_MI	0.0384221	0.732102	0.468047	-6.70992	0.672925	0.526352	not significant
XP_038044769.1|XM_038188841.1|integral	integral membrane protein GPR155-like isoform X3 [Patiria miniata]	TwoPN_vs_MI	-0.0625018	-0.947766	0.348504	-6.52919	0.550976	0.430965	not significant
PMI_007869|PMI_007869-tr|K06530	K06530 CD109 antigen (CD109)	TwoPN_vs_MI	0.0316917	0.906684	0.369588	-6.56707	0.573934	0.448922	not significant
PMI_017453|PMI_017453-tr|K16365;XP_038048346.1|XM_038192418.1|K16365	K16365 small glutamine-rich tetratricopeptide repeat-containing protein alpha (SGTA)	TwoPN_vs_MI	-0.00147656	-0.0197237	0.984354	-6.97989	0.999101	0.781481	not significant
XP_038068616.1|XM_038212688.1|K00315	K00315 dimethylglycine dehydrogenase (DMGDH)	TwoPN_vs_MI	0.0185511	0.257018	0.798381	-6.94661	0.929673	0.727175	not significant
XP_038064736.1|XM_038208808.1|K00600	K00600 glycine hydroxymethyltransferase (glyA, SHMT)	TwoPN_vs_MI	-0.113991	-2.63311	0.0116807	-3.72017	0.0399969	0.031285	small
XP_038061547.1|XM_038205619.1|K00830	K00830 alanine-glyoxylate transaminase / serine-glyoxylate transaminase / serine-pyruvate transaminase (AGXT)	TwoPN_vs_MI	-0.119191	-1.52444	0.134663	-5.83217	0.279012	0.218239	not significant
XP_038072894.1|XM_038216966.1|K02209	K02209 DNA replication licensing factor MCM5 (MCM5, CDC46)	TwoPN_vs_MI	-0.269249	-4.90353	1.36573e-05	2.70036	0.000121767	9.5244e-05	small
XP_038050019.1|XM_038194091.1|K01186	K01186 sialidase-1 (NEU1)	TwoPN_vs_MI	0.0235434	0.336133	0.738393	-6.92286	0.88987	0.696042	not significant
XP_038049002.1|XM_038193074.1|K02865	K02865 large subunit ribosomal protein L10Ae (RP-L10Ae, RPL10A)	TwoPN_vs_MI	-0.151184	-3.83843	0.000398143	-0.556202	0.00227583	0.00178012	small
XP_038067187.1|XM_038211259.1|K02873	K02873 large subunit ribosomal protein L13e (RP-L13e, RPL13)	TwoPN_vs_MI	8.20221e-05	0.00105486	0.999163	-6.98009	0.999449	0.781753	not significant
XP_038052873.1|XM_038196945.1|K08504	K08504 blocked early in transport 1 (BET1)	TwoPN_vs_MI	-0.0594246	-1.0787	0.286689	-6.19964	0.480573	0.375896	not significant
PMI_008722|PMI_008722-tr|K11251	K11251 histone H2A (H2A)	TwoPN_vs_MI	-0.216736	-1.84636	0.071676	-5.31621	0.172173	0.134671	not significant
PMI_007245|PMI_007245-tr|K11251;XP_038061451.1|XM_038205523.1|K11251	K11251 histone H2A (H2A)	TwoPN_vs_MI	-0.0699265	-1.13008	0.264658	-6.34179	0.454227	0.355289	not significant
PMI_003190|PMI_003190-tr|K07508	K07508 acetyl-CoA acyltransferase 2 (ACAA2); K17972 N-terminal acetyltransferase B complex catalytic subunit (NAA20, NAT3)	TwoPN_vs_MI	-0.311147	-5.90378	4.91445e-07	5.95228	6.48707e-06	5.07408e-06	small
XP_038072466.1|XM_038216538.1|K02728	K02728 20S proteasome subunit alpha 3 (PSMA4)	TwoPN_vs_MI	-0.0732823	-2.4614	0.0178947	-4.10556	0.0568879	0.0444968	not significant
PMI_004918|PMI_004918-tr|K01202	K01202 galactosylceramidase (GALC)	TwoPN_vs_MI	0.100173	2.74791	0.00870633	-3.45209	0.0314284	0.0245828	small
XP_038074342.1|XM_038218414.1|K17778	K17778 mitochondrial import inner membrane translocase subunit TIM10 (TIM10)	TwoPN_vs_MI	-0.0115108	-0.230674	0.818653	-6.95312	0.94006	0.7353	not significant
PMI_003897|PMI_003897-tr|K06272;PMI_023739|PMI_023739-tr|K06272;XP_038057900.1|XM_038201972.1|K06272	K06272 integrin-linked kinase (ILK)	TwoPN_vs_MI	0.0251152	0.412926	0.681697	-6.89378	0.850161	0.664983	not significant
XP_038064069.1|XM_038208141.1|K00430	K00430 peroxidase (E1.11.1.7); K11188 peroxiredoxin 6, 1-Cys peroxiredoxin (PRDX6)	TwoPN_vs_MI	-0.0778399	-2.08641	0.0428604	-4.87706	0.11472	0.0897318	not significant
XP_038066002.1|XM_038210074.1|LOW	LOW QUALITY PROTEIN: hemicentin-1-like [Patiria miniata]	TwoPN_vs_MI	0.0106865	0.283606	0.778063	-6.93933	0.916454	0.716836	not significant
PMI_020978|PMI_020978-tr|K04412;XP_038051594.1|XM_038195666.1|K04411	K04412 serine/threonine kinase 3 (STK3, MST2)	TwoPN_vs_MI	-0.179901	-4.76997	2.11115e-05	2.27674	0.000179582	0.000140466	small
PMI_002460|PMI_002460-tr|K05758;XP_038045275.1|XM_038189347.1|K05758	K05758 actin related protein 2/3 complex, subunit 2 (ARPC2)	TwoPN_vs_MI	-0.188556	-2.44872	0.0184552	-4.13323	0.0583106	0.0456096	not significant
XP_038056589.1|XM_038200661.1|K02265	K02265 cytochrome c oxidase subunit 5b (COX5B)	TwoPN_vs_MI	-0.0745496	-1.54084	0.130625	-5.80799	0.272829	0.213402	not significant
XP_038053661.1|XM_038197733.1|K05039	K05039 solute carrier family 6 (neurotransmitter transporter, GABA) member 6/8/11/12/13 (SLC6A6S)	TwoPN_vs_MI	-0.0377172	-0.860065	0.394486	-6.6081	0.600243	0.4695	not significant
XP_038052067.1|XM_038196139.1|K01363	K01363 cathepsin B (CTSB)	TwoPN_vs_MI	0.078071	1.74388	0.0882699	-5.48979	0.202515	0.158404	not significant
XP_038055521.1|XM_038199593.1|alpha	alpha carbonic anhydrase 8-like isoform X2 [Patiria miniata]	TwoPN_vs_MI	0.0444094	0.11572	0.908409	-6.9733	0.980764	0.767138	not significant
XP_038065432.1|XM_038209504.1|uncharacterized	uncharacterized protein LOC119735676 isoform X20 [Patiria miniata]	TwoPN_vs_MI	-0.138104	-2.65757	0.0109781	-3.66374	0.0380336	0.0297493	small
PMI_012345|PMI_012345-tr|K01805	K01805 xylose isomerase (xylA)	TwoPN_vs_MI	0.030908	0.339395	0.735951	-6.92174	0.888432	0.694917	not significant
XP_038058862.1|XM_038202934.1|plexin;XP_038058863.1|XM_038202935.1|plexin	plexin domain-containing protein 2-like isoform X1 [Patiria miniata]	TwoPN_vs_MI	0.0421404	1.1194	0.269137	-6.35363	0.459389	0.359327	not significant
XP_038053205.1|XM_038197277.1|K08239	K08239 UDP-N-acetylglucosamine-lysosomal-enzyme (GNPTAB)	TwoPN_vs_MI	0.0689997	1.8163	0.0762459	-5.36801	0.180697	0.141338	not significant
XP_038071329.1|XM_038215401.1|K01807	K01807 ribose 5-phosphate isomerase A (rpiA)	TwoPN_vs_MI	0.0515767	0.324723	0.746953	-6.92667	0.89607	0.700892	not significant
XP_038057321.1|XM_038201393.1|K01074	K01074 palmitoyl-protein thioesterase (PPT)	TwoPN_vs_MI	0.0733662	1.9246	0.0608606	-5.17802	0.15186	0.118782	not significant
XP_038051931.1|XM_038196003.1|K12667	K12667 oligosaccharyltransferase complex subunit delta (ribophorin II) (SWP1, RPN2)	TwoPN_vs_MI	-0.206603	-4.76555	2.14168e-05	2.26279	0.000181639	0.000142075	small
XP_038076713.1|XM_038220785.1|K01847	K01847 methylmalonyl-CoA mutase (MUT)	TwoPN_vs_MI	-0.329295	-2.7145	0.00949041	-3.34608	0.0337373	0.0263887	small
XP_038054556.1|XM_038198628.1|K19014	K19014 inter-alpha-trypsin inhibitor heavy chain H1 (ITIH1, SHAP); K19015 inter-alpha-trypsin inhibitor heavy chain H2 (ITIH2, SHAP)	TwoPN_vs_MI	-0.00849037	-0.257788	0.797791	-6.94641	0.929418	0.726976	not significant
XP_038070852.1|XM_038214924.1|K01899	K01899 succinyl-CoA synthetase alpha subunit (LSC1)	TwoPN_vs_MI	-0.209823	-4.6091	3.55347e-05	1.77128	0.000282074	0.000220634	small
PMI_008977|PMI_008977-tr|K05658	K05658 ATP-binding cassette, subfamily B (MDR/TAP), member 1 (ABCB1, CD243); K05659 ATP-binding cassette, subfamily B (MDR/TAP), member 4 (ABCB4); K05660 ATP-binding cassette, subfamily B (MDR/TAP), member 5 (ABCB5); K05664 ATP-binding cassette, subfamily B (MDR/TAP), member 11 (ABCB11)	TwoPN_vs_MI	-0.0702735	-1.16292	0.251224	-6.10701	0.438289	0.342822	not significant
XP_038061050.1|XM_038205122.1|K00033	K00033 6-phosphogluconate dehydrogenase (PGD, gnd, gntZ)	TwoPN_vs_MI	-0.147674	-3.06022	0.00378726	-2.68349	0.0156102	0.01221	small
XP_038070573.1|XM_038214645.1|K04354	K04354 serine/threonine-protein phosphatase 2A regulatory subunit B (PPP2R2)	TwoPN_vs_MI	-0.205743	-1.88107	0.0666915	-5.2555	0.162821	0.127356	not significant
XP_038074462.1|XM_038218534.1|K00963	K00963 UTP--glucose-1-phosphate uridylyltransferase (UGP2, galU, galF)	TwoPN_vs_MI	-1.09977	-0.0515347	0.959136	-4.59628	0.993734	0.777283	not significant
PMI_026819|PMI_026819-tr|protein	protein AED:0.00 eAED:0.00 QI:192|1|0.66|1|0.5|0.66|3|0|86	TwoPN_vs_MI	0.0358499	0.118788	0.905992	-6.97293	0.980465	0.766904	not significant
PMI_009558|PMI_009558-tr|K01121;XP_038071954.1|XM_038216026.1|K01121	K01121 2',3'-cyclic-nucleotide 3'-phosphodiesterase (CNP)	TwoPN_vs_MI	0.0895931	2.11372	0.0403327	-4.8243	0.109339	0.0855232	not significant
XP_038061560.1|XM_038205632.1|K01137	K01137 N-acetylglucosamine-6-sulfatase (GNS); K14607 extracellular sulfatase Sulf (SULF)	TwoPN_vs_MI	0.115004	2.18819	0.0340931	-4.67762	0.0956784	0.0748381	not significant
XP_038056439.1|XM_038200511.1|K03004	K03004 DNA-directed RNA polymerase I subunit RPA43 (RPA43); K03506 DNA polymerase epsilon subunit 4 (POLE4)	TwoPN_vs_MI	0.0243256	0.257255	0.798199	-6.94655	0.929593	0.727113	not significant
PMI_008824|PMI_008824-tr|K05349	K05349 beta-glucosidase (bglX)	TwoPN_vs_MI	0.0814987	2.91402	0.00562427	-3.05018	0.021779	0.0170352	small
XP_038059415.1|XM_038203487.1|K07253	K07253 phenylpyruvate tautomerase (MIF); K10028 D-dopachrome decarboxylase (DDT)	TwoPN_vs_MI	-0.131401	-2.66865	0.0106726	-3.63805	0.0371595	0.0290656	small
XP_038065320.1|XM_038209392.1|fibropellin-1-like	fibropellin-1-like isoform X3 [Patiria miniata]	TwoPN_vs_MI	-0.143109	-2.1786	0.0348456	-4.69674	0.0973583	0.0761521	not significant
PMI_009974|PMI_009974-tr|K01025	K01025 sulfotransferase (SULT1)	TwoPN_vs_MI	-0.045742	-0.896888	0.374734	-6.57586	0.578966	0.452858	not significant
PMI_024098|PMI_024098-tr|K00128	K00128 aldehyde dehydrogenase (NAD+) (ALDH)	TwoPN_vs_MI	0.0179128	0.30071	0.765073	-6.93427	0.907777	0.710048	not significant
PMI_001778|PMI_001778-tr|K09493	K09493 T-complex protein 1 subunit alpha (CCT1, TCP1)	TwoPN_vs_MI	-0.233533	-4.15669	0.000149443	0.383491	0.000979772	0.000766362	small
XP_038065331.1|XM_038209403.1|nodal	nodal modulator 1-like isoform X1 [Patiria miniata]	TwoPN_vs_MI	-0.214401	-3.47818	0.00116201	-1.57459	0.00571421	0.00446956	small
PMI_009829|PMI_009829-tr|protein	protein AED:0.36 eAED:0.36 QI:180|1|1|1|0.75|0.6|5|1017|211	TwoPN_vs_MI	-0.130935	-2.50239	0.0161856	-4.0153	0.0523478	0.0409456	not significant
PMI_016806|PMI_016806-tr|protein	protein AED:0.01 eAED:0.01 QI:161|1|1|1|1|1|4|1875|103	TwoPN_vs_MI	0.0236008	0.0791937	0.937243	-6.97691	0.986012	0.771243	not significant
XP_038047701.1|XM_038191773.1|K00228;XP_038048052.1|XM_038192124.1|K00228	K00228 coproporphyrinogen III oxidase (CPOX, hemF)	TwoPN_vs_MI	-0.261568	-3.29974	0.0019412	-2.05839	0.00886978	0.0069378	small
PMI_004127|PMI_004127-tr|K03030;XP_038052011.1|XM_038196083.1|K03030	K03030 26S proteasome regulatory subunit N11 (PSMD14, RPN11, POH1)	TwoPN_vs_MI	-0.0496892	-1.03142	0.308065	-6.44708	0.505222	0.395177	not significant
XP_038054743.1|XM_038198815.1|1-aminocyclopropane-1-carboxylate	1-aminocyclopropane-1-carboxylate synthase-like protein 1 [Patiria miniata]	TwoPN_vs_MI	-0.0943635	-2.62302	0.0119823	-3.74333	0.0408652	0.0319641	small
XP_038063553.1|XM_038207625.1|K04507	K04507 calcyclin binding protein (CACYBP, SIP)	TwoPN_vs_MI	-0.0689362	-1.93146	0.0599824	-5.16566	0.150144	0.11744	not significant
XP_038063820.1|XM_038207892.1|K13370	K13370 17beta-estradiol 17-dehydrogenase / 3alpha(17beta)-hydroxysteroid dehydrogenase (NAD+) (HSD17B8)	TwoPN_vs_MI	-0.0773847	-2.50643	0.0160255	-4.00634	0.0519635	0.040645	not significant
PMI_000476|PMI_000476-tr|K00129	K00129 aldehyde dehydrogenase (NAD(P)+) (E1.2.1.5); K07249 retinal dehydrogenase (ALDH1A)	TwoPN_vs_MI	0.0209095	0.384403	0.702559	-6.90527	0.865796	0.677211	not significant
PMI_005814|PMI_005814-tr|K17989;XP_038053783.1|XM_038197855.1|K17989	K17989 L-serine/L-threonine ammonia-lyase (SDS, SDH, CHA1)	TwoPN_vs_MI	-0.21796	-2.74306	0.00881629	-3.46357	0.0317532	0.0248368	small
XP_038070004.1|XM_038214076.1|K00616	K00616 transaldolase (E2.2.1.2, talA, talB)	TwoPN_vs_MI	0.0106111	0.325202	0.746593	-6.92651	0.8958	0.70068	not significant
XP_038055114.1|XM_038199186.1|calcium	calcium uptake protein 3, mitochondrial-like [Patiria miniata]	TwoPN_vs_MI	-0.674155	-8.01667	4.24681e-10	12.9777	1.15356e-08	9.02298e-09	down
PMI_021057|PMI_021057-tr|K02272	K02272 cytochrome c oxidase subunit 7c (COX7C)	TwoPN_vs_MI	0.230207	1.18371	0.242981	-6.28076	0.428161	0.334901	not significant
PMI_026609|PMI_026609-tr|K11876	K11876 proteasome assembly chaperone 2 (PSMG2, PAC2)	TwoPN_vs_MI	-0.0104628	-0.152644	0.879387	-6.96827	0.96929	0.758163	not significant
XP_038056666.1|XM_038200738.1|K17757	K17757 ATP-dependent NAD(P)H-hydrate dehydratase (CARKD)	TwoPN_vs_MI	-0.194692	-2.32521	0.0248089	-4.39723	0.0741499	0.0579989	not significant
XP_038060988.1|XM_038205060.1|4-hydroxybutyrate	4-hydroxybutyrate coenzyme A transferase-like [Patiria miniata]	TwoPN_vs_MI	0.0689457	1.69126	0.0979672	-5.57557	0.219048	0.171336	not significant
XP_038072750.1|XM_038216822.1|K03039	K03039 26S proteasome regulatory subunit N9 (PSMD13, RPN9)	TwoPN_vs_MI	-0.116574	-2.99858	0.00447979	-2.83952	0.0179728	0.0140581	small
XP_038059443.1|XM_038203515.1|K04348	K04348 serine/threonine-protein phosphatase 2B catalytic subunit (PPP3C, CNA)	TwoPN_vs_MI	-0.121534	-2.82432	0.00713299	-3.26921	0.0266225	0.0208237	small
XP_038071464.1|XM_038215536.1|K15420;XP_038071467.1|XM_038215539.1|K15420	K15420 echinoderm microtubule-associated protein-like 4 (EML4); K18595 echinoderm microtubule-associated protein-like 1/2 (EML1_2); K18596 echinoderm microtubule-associated protein-like 3 (EML3)	TwoPN_vs_MI	-0.11177	-1.32476	0.192192	-6.10765	0.362116	0.283241	not significant
XP_038046850.1|XM_038190922.1|K03989	K03989 complement component 4 (C4); K03994 complement component 5 (C5)	TwoPN_vs_MI	0.0728089	2.23258	0.0307937	-4.58825	0.0881075	0.0689163	not significant
PMI_006254|PMI_006254-tr|K00161	K00161 pyruvate dehydrogenase E1 component alpha subunit (PDHA, pdhA)	TwoPN_vs_MI	-0.0620456	-1.47708	0.146885	-5.90068	0.297915	0.233025	not significant
PMI_001596|PMI_001596-tr|K19760	K19760 dynein assembly factor with WDR repeat domains 1 (DAW1)	TwoPN_vs_MI	-0.210521	-3.42912	0.00133971	-1.70905	0.00645397	0.00504819	small
PMI_003233|PMI_003233-tr|protein	protein AED:0.34 eAED:0.34 QI:418|1|1|1|0.66|0.42|7|426|273	TwoPN_vs_MI	0.0154208	0.314014	0.755017	-6.93013	0.901143	0.704859	not significant
XP_038051723.1|XM_038195795.1|aspartyl/asparaginyl	aspartyl/asparaginyl beta-hydroxylase-like [Patiria miniata]	TwoPN_vs_MI	-0.154116	-3.67021	0.000660138	-1.03826	0.00352066	0.00275381	small
XP_038061215.1|XM_038205287.1|calcium-activated	calcium-activated potassium channel subunit alpha-1-like isoform X1 [Patiria miniata]	TwoPN_vs_MI	-0.0247815	-0.261108	0.795246	-6.94553	0.927497	0.725473	not significant
PMI_005680|PMI_005680-tr|K01939	K01939 adenylosuccinate synthase (purA, ADSS)	TwoPN_vs_MI	-0.0591975	-1.09149	0.281089	-6.38406	0.473957	0.370721	not significant
PMI_005734|PMI_005734-tr|K18175	K18175 cytochrome c oxidase assembly factor 3, animal type (CCDC56, COA3)	TwoPN_vs_MI	0.0356683	0.968514	0.338162	-6.50944	0.539639	0.422097	not significant
PMI_011331|PMI_011331-tr|K01835	K01835 phosphoglucomutase (pgm); K11809 glucose-1,6-bisphosphate synthase (PGM2L1); K15779 phosphoglucomutase / phosphopentomutase (PGM2)	TwoPN_vs_MI	-0.062769	-1.70054	0.096196	-5.56061	0.216333	0.169212	not significant
PMI_024806|PMI_024806-tr|K06269	K06269 serine/threonine-protein phosphatase PP1 catalytic subunit (PPP1C)	TwoPN_vs_MI	-0.107222	-1.89233	0.0651389	-5.2356	0.159986	0.125139	not significant
XP_038049634.1|XM_038193706.1|K15304	K15304 Ran-binding protein 3 (RANBP3)	TwoPN_vs_MI	-0.0200012	-0.510349	0.612396	-6.84838	0.796871	0.6233	not significant
XP_038079183.1|XM_038223255.1|K12176	K12176 COP9 signalosome complex subunit 2 (COPS2, CSN2, TRIP15)	TwoPN_vs_MI	-0.15019	-2.72951	0.00913039	-3.4956	0.03269	0.0255696	small
PMI_011354|PMI_011354-tr|protein	protein AED:0.18 eAED:0.18 QI:0|0.63|0.75|0.75|0.90|0.83|12|1898|550	TwoPN_vs_MI	-0.0419574	-1.12926	0.265001	-6.34271	0.454596	0.355578	not significant
PMI_021060|PMI_021060-tr|protein	protein AED:0.01 eAED:0.01 QI:97|1|1|1|1|1|5|1619|151	TwoPN_vs_MI	-0.0562033	-1.21696	0.230203	-6.24158	0.411636	0.321975	not significant
XP_038059243.1|XM_038203315.1|uncharacterized	uncharacterized protein LOC119730430 [Patiria miniata]	TwoPN_vs_MI	-0.00368467	-0.110369	0.912626	-6.97391	0.981998	0.768103	not significant
XP_038062005.1|XM_038206077.1|K01330	K01330 complement component 1, r subcomponent (C1R); K01331 complement component 1, s subcomponent (C1S); K03992 mannan-binding lectin serine protease 1 (MASP1); K03993 mannan-binding lectin serine protease 2 (MASP2)	TwoPN_vs_MI	-0.888663	-0.101585	0.919555	-4.59628	0.98279	0.768722	not significant
XP_038073858.1|XM_038217930.1|K13217	K13217 pre-mRNA-processing factor 39 (PRPF39, PRP39)	TwoPN_vs_MI	0.0407556	0.925926	0.359612	-6.54953	0.562931	0.440315	not significant
XP_038068002.1|XM_038212074.1|vitellogenin-2-like	vitellogenin-2-like [Patiria miniata]	TwoPN_vs_MI	0.0195576	0.505107	0.616043	-6.85107	0.799915	0.62568	not significant
XP_038070603.1|XM_038214675.1|K16865	K16865 programmed cell death protein 4 (PDCD4)	TwoPN_vs_MI	-0.0366527	-1.05511	0.297222	-6.42264	0.492326	0.385089	not significant
PMI_019133|PMI_019133-tr|K17087	K17087 transmembrane 9 superfamily member 3 (TM9SF3)	TwoPN_vs_MI	-0.204274	-3.04498	0.00394851	-2.72227	0.0161605	0.0126405	small
XP_038076719.1|XM_038220791.1|coatomer	coatomer subunit zeta-1-like isoform X2 [Patiria miniata]	TwoPN_vs_MI	-0.107983	-3.32098	0.00182737	-2.00158	0.00840886	0.00657727	small
XP_038064524.1|XM_038208596.1|K12306;XP_038064533.1|XM_038208605.1|K12306	K12306 MFS transporter, FLVCR family, MFS-domain-containing protein 7 (MSFD7, SLC49A4)	TwoPN_vs_MI	-0.0580005	-0.964839	0.339979	-6.51297	0.541551	0.423592	not significant
XP_038075376.1|XM_038219448.1|thioredoxin-related;XP_038075377.1|XM_038219449.1|thioredoxin-related	thioredoxin-related transmembrane protein 1-like isoform X1 [Patiria miniata]	TwoPN_vs_MI	-0.0977585	-1.52912	0.133503	-5.82531	0.277055	0.216708	not significant
XP_038051149.1|XM_038195221.1|K01127	K01127 glycosylphosphatidylinositol phospholipase D (E3.1.4.50)	TwoPN_vs_MI	0.0789267	0.984888	0.330146	-6.49357	0.530501	0.414949	not significant
XP_038067718.1|XM_038211790.1|K17255	K17255 Rab GDP dissociation inhibitor (GDI1_2)	TwoPN_vs_MI	-0.110365	-2.03616	0.0478742	-4.97266	0.125305	0.0980119	not significant
XP_038071794.1|XM_038215866.1|K03062	K03062 26S proteasome regulatory subunit T2 (PSMC1, RPT2); K03063 26S proteasome regulatory subunit T3 (PSMC4, RPT3)	TwoPN_vs_MI	-0.207181	-2.78021	0.00800579	-3.37522	0.0293443	0.0229527	small
XP_038050429.1|XM_038194501.1|glycine-rich	glycine-rich RNA-binding protein-like [Patiria miniata]	TwoPN_vs_MI	-0.00342128	-0.11439	0.909457	-6.97345	0.981079	0.767384	not significant
XP_038047361.1|XM_038191433.1|K03066	K03066 26S proteasome regulatory subunit T6 (PSMC5, RPT6)	TwoPN_vs_MI	-0.179622	-4.80446	1.88708e-05	2.38581	0.000162497	0.000127103	small
PMI_019922|PMI_019922-tr|K02147	K02147 V-type H+-transporting ATPase subunit B (ATPeV1B, ATP6B)	TwoPN_vs_MI	-0.159319	-2.33976	0.0239703	-4.36669	0.0721792	0.0564574	not significant
PMI_008088|PMI_008088-tr|K03950	K03950 NADH dehydrogenase (ubiquinone) 1 alpha subcomplex subunit 6 (NDUFA6)	TwoPN_vs_MI	-0.138509	-2.63489	0.0116282	-3.71607	0.039843	0.0311646	small
PMI_026223|PMI_026223-tr|protein	protein AED:0.11 eAED:0.11 QI:117|0.71|0.87|1|0.71|0.5|8|1112|273	TwoPN_vs_MI	-0.150031	-3.88602	0.000344518	-0.417902	0.00201413	0.00157542	small
PMI_014390|PMI_014390-tr|K02138	K02138 F-type H+-transporting ATPase subunit d (ATPeF0D, ATP5H, ATP7)	TwoPN_vs_MI	0.0445884	0.404956	0.687501	-6.89707	0.854478	0.668359	not significant
XP_038056774.1|XM_038200846.1|K03917	K03917 coagulation factor XIII A1 polypeptide (F13A1); K05619 transglutaminase 1 (TGM1)	TwoPN_vs_MI	-0.0313114	-0.458871	0.64862	-6.87355	0.825712	0.645859	not significant
XP_038078374.1|XM_038222446.1|K07885	K07885 Ras-related protein Rab-27A (RAB27A); K07886 Ras-related protein Rab-27B (RAB27B)	TwoPN_vs_MI	-0.0349458	-1.0113	0.317485	-6.46744	0.516087	0.403675	not significant
XP_038054840.1|XM_038198912.1|K17686	K17686 Cu+-exporting ATPase (copA, ATP7)	TwoPN_vs_MI	-0.804907	-0.0970666	0.923121	-4.59628	0.983219	0.769058	not significant
XP_038076565.1|XM_038220637.1|K13160	K13160 heterogeneous nuclear ribonucleoprotein Q (SYNCRIP, HNRPQ); K13161 heterogeneous nuclear ribonucleoprotein R (HNRNPR)	TwoPN_vs_MI	-0.156462	-3.41021	0.00141491	-1.7606	0.00675637	0.00528472	small
XP_038067949.1|XM_038212021.1|K17920	K17920 sorting nexin-5/6/32 (SNX5_6_32)	TwoPN_vs_MI	-0.250791	-4.18994	0.000134685	0.483576	0.000895681	0.000700588	small
PMI_016940|PMI_016940-tr|K05038;XP_038063263.1|XM_038207335.1|K05038;XP_038063267.1|XM_038207339.1|K05038	K05038 solute carrier family 6 (neurotransmitter transporter, amino acid) member 5/7/9/14 (SLC6A5S)	TwoPN_vs_MI	-0.418071	-0.0352508	0.972042	-4.59629	0.998265	0.780827	not significant
PMI_002286|PMI_002286-tr|K12668	K12668 oligosaccharyltransferase complex subunit epsilon (OST2, DAD1)	TwoPN_vs_MI	-0.00252603	-0.0436085	0.965417	-6.97912	0.995782	0.778885	not significant
XP_038052197.1|XM_038196269.1|K19931	K19931 protein lin-7 (LIN7)	TwoPN_vs_MI	0.0314583	0.477613	0.635326	-6.86469	0.814817	0.637337	not significant
XP_038048467.1|XM_038192539.1|protein	protein HGV2-like isoform X1 [Patiria miniata]	TwoPN_vs_MI	0.0393204	0.933459	0.355755	-6.54256	0.558653	0.436969	not significant
XP_038068291.1|XM_038212363.1|K01522	K01522 bis(5'-adenosyl)-triphosphatase (FHIT)	TwoPN_vs_MI	-0.229958	-3.22794	0.00237784	-2.2488	0.0105421	0.00824584	small
XP_038066070.1|XM_038210142.1|K17769	K17769 mitochondrial import receptor subunit TOM22 (TOM22)	TwoPN_vs_MI	0.069952	2.19815	0.0333265	-4.65769	0.0938783	0.0734301	not significant
XP_038072328.1|XM_038216400.1|K14206	K14206 solute carrier family 15 (oligopeptide transporter), member 1 (SLC15A1, PEPT1)	TwoPN_vs_MI	0.0819092	1.35421	0.182689	-6.06925	0.348245	0.272392	not significant
PMI_020775|PMI_020775-tr|K00522	K00522 ferritin heavy chain (FTH1)	TwoPN_vs_MI	0.153464	1.224	0.227564	-6.23316	0.408053	0.319172	not significant
XP_038063894.1|XM_038207966.1|K09580	K09580 protein disulfide-isomerase A1 (PDIA1, P4HB)	TwoPN_vs_MI	-0.0399842	-1.22187	0.22836	-6.23571	0.409191	0.320063	not significant
XP_038055150.1|XM_038199222.1|K02564	K02564 glucosamine-6-phosphate deaminase (nagB, GNPDA)	TwoPN_vs_MI	-0.0778206	-1.75846	0.0857293	-5.46561	0.198072	0.154929	not significant
XP_038059205.1|XM_038203277.1|K04564	K04564 superoxide dismutase, Fe-Mn family (SOD2)	TwoPN_vs_MI	0.113986	1.80854	0.0774645	-5.38127	0.182734	0.142932	not significant
XP_038069979.1|XM_038214051.1|K04487	K04487 cysteine desulfurase (iscS, NFS1)	TwoPN_vs_MI	-0.826378	-0.0883248	0.930025	-4.59628	0.985501	0.770843	not significant
XP_038047817.1|XM_038191889.1|K01873	K01873 valyl-tRNA synthetase (VARS, valS)	TwoPN_vs_MI	-0.227309	-1.99945	0.051853	-5.04129	0.13373	0.104601	not significant
XP_038056586.1|XM_038200658.1|K17501	K17501 protein phosphatase 1E (PPM1E, POPX1); K17502 protein phosphatase 1F (PPM1F, POPX2)	TwoPN_vs_MI	-0.0414835	-1.30424	0.199035	-6.13396	0.371078	0.290252	not significant
XP_038066270.1|XM_038210342.1|K00864	K00864 glycerol kinase (glpK, GK)	TwoPN_vs_MI	-0.0234503	-0.600599	0.551235	-6.79789	0.747719	0.584854	not significant
XP_038057014.1|XM_038201086.1|2-iminobutanoate/2-iminopropanoate	2-iminobutanoate/2-iminopropanoate deaminase-like [Patiria miniata]	TwoPN_vs_MI	-0.0462953	-0.139142	0.889982	-6.97027	0.974544	0.762273	not significant
XP_038067508.1|XM_038211580.1|K03253	K03253 translation initiation factor 3 subunit B (EIF3B)	TwoPN_vs_MI	-0.217742	-2.93898	0.00526081	-2.98841	0.0205842	0.0161007	small
XP_038045589.1|XM_038189661.1|K05038	K05038 solute carrier family 6 (neurotransmitter transporter, amino acid) member 5/7/9/14 (SLC6A5S)	TwoPN_vs_MI	-0.292911	-5.39596	2.68654e-06	4.28732	2.9251e-05	2.28796e-05	small
XP_038047918.1|XM_038191990.1|ankyrin-2-like	ankyrin-2-like [Patiria miniata]	TwoPN_vs_MI	0.0591631	1.70733	0.0949169	-5.35525	0.214283	0.167609	not significant
PMI_017868|PMI_017868-tr|K12602	K12602 WD repeat-containing protein 61 (WDR61, REC14, SKI8)	TwoPN_vs_MI	-0.156737	-2.91284	0.00564205	-3.05309	0.0218389	0.0170821	small
XP_038056322.1|XM_038200394.1|transmembrane	transmembrane protein 59-like [Patiria miniata]	TwoPN_vs_MI	-0.0414323	-1.29668	0.201603	-6.14356	0.374469	0.292903	not significant
PMI_004749|PMI_004749-tr|protein	protein AED:0.09 eAED:0.09 QI:0|0.73|0.78|0.84|0.98|0.96|64|3073|3063	TwoPN_vs_MI	-0.114597	-1.67647	0.100846	-5.59927	0.223912	0.17514	not significant
PMI_015087|PMI_015087-tr|K17095	K17095 annexin A7/11 (ANXA7_11)	TwoPN_vs_MI	-0.0671236	-0.994536	0.325482	-6.4841	0.525398	0.410958	not significant
XP_038068302.1|XM_038212374.1|K13177	K13177 ATP-dependent RNA helicase DDX1 (DDX1)	TwoPN_vs_MI	-0.106191	-1.41756	0.163468	-5.78768	0.321722	0.251646	not significant
XP_038057560.1|XM_038201632.1|K00939	K00939 adenylate kinase (adk, AK); K00944 nucleoside-triphosphate--adenylate kinase (AK3)	TwoPN_vs_MI	0.0384881	0.719673	0.475589	-6.71896	0.680414	0.532209	not significant
PMI_000225|PMI_000225-tr|K17095	K17095 annexin A7/11 (ANXA7_11)	TwoPN_vs_MI	-0.051716	-0.511129	0.611855	-6.84798	0.796395	0.622928	not significant
XP_038066207.1|XM_038210279.1|K04510	K04510 vang-like (VANGL)	TwoPN_vs_MI	-0.325294	-3.39587	0.00147462	-1.6236	0.00699053	0.00546788	small
XP_038052602.1|XM_038196674.1|K17263	K17263 cullin-associated NEDD8-dissociated protein 1 (CAND1)	TwoPN_vs_MI	-0.26761	-2.06663	0.0447762	-4.91491	0.118777	0.0929057	not significant
PMI_011225|PMI_011225-tr|K17266	K17266 major vault protein (MVP)	TwoPN_vs_MI	-0.152388	-1.39096	0.171339	-6.02023	0.332783	0.260298	not significant
XP_038057549.1|XM_038201621.1|K17254	K17254 syntenin-1 (SDCBP)	TwoPN_vs_MI	-0.0222622	-0.405991	0.686747	-6.89665	0.854053	0.668027	not significant
XP_038055061.1|XM_038199133.1|sushi,	sushi, von Willebrand factor type A, EGF and pentraxin domain-containing protein 1-like [Patiria miniata]	TwoPN_vs_MI	-0.119938	-0.0123243	0.990223	-4.5957	0.999101	0.781481	not significant
XP_038067305.1|XM_038211377.1|K01900	K01900 succinyl-CoA synthetase beta subunit (LSC2)	TwoPN_vs_MI	-0.118792	-3.04341	0.00396548	-2.72626	0.0162195	0.0126866	small
PMI_001132|PMI_001132-tr|protein	protein AED:0.12 eAED:0.12 QI:89|1|1|1|0.57|0.37|8|3399|288	TwoPN_vs_MI	-0.225803	-3.34667	0.00169818	-1.63786	0.00788641	0.00616863	small
XP_038044129.1|XM_038188201.1|K00600	K00600 glycine hydroxymethyltransferase (glyA, SHMT)	TwoPN_vs_MI	-0.0713687	-2.01237	0.0504211	-5.01725	0.130765	0.102282	not significant
PMI_013748|PMI_013748-tr|protein	protein AED:0.11 eAED:0.11 QI:294|0.92|0.92|1|0.53|0.64|14|4569|292	TwoPN_vs_MI	0.0162028	0.361907	0.71918	-6.91376	0.876582	0.685648	not significant
PMI_019799|PMI_019799-tr|K14462	K14462 apolipoprotein B (APOB)	TwoPN_vs_MI	0.0786938	2.29696	0.0265132	-4.45613	0.0782587	0.0612127	not significant
XP_038076883.1|XM_038220955.1|K00294	K00294 1-pyrroline-5-carboxylate dehydrogenase (E1.2.1.88)	TwoPN_vs_MI	-0.233887	-1.96689	0.0556194	-5.10131	0.141416	0.110613	not significant
PMI_003786|PMI_003786-tr|K04559;XP_038059088.1|XM_038203160.1|K04559	K04559 huntingtin interacting protein 1 (HIP1); K20040 huntingtin-interacting protein 1-related protein (HIP1R, SLA2)	TwoPN_vs_MI	-0.38396	-5.20461	5.07002e-06	3.89428	5.1257e-05	4.00924e-05	small
XP_038074697.1|XM_038218769.1|K03386	K03386 peroxiredoxin (alkyl hydroperoxide reductase subunit C) (PRDX2_4, ahpC); K13279 peroxiredoxin 1 (PRDX1)	TwoPN_vs_MI	0.00526523	0.154885	0.877631	-6.96792	0.96861	0.757631	not significant
XP_038054091.1|XM_038198163.1|K01886	K01886 glutaminyl-tRNA synthetase (QARS, glnS)	TwoPN_vs_MI	-0.382671	-6.99084	1.27402e-08	9.64471	2.46975e-07	1.9318e-07	small
XP_038067177.1|XM_038211249.1|ubiquitin-associated	ubiquitin-associated protein 2-like isoform X3 [Patiria miniata]	TwoPN_vs_MI	-0.0256254	-0.65495	0.515961	-6.7636	0.717027	0.560847	not significant
XP_038050394.1|XM_038194466.1|K01596	K01596 phosphoenolpyruvate carboxykinase (GTP) (E4.1.1.32, pckA, PCK)	TwoPN_vs_MI	0.000931653	0.0145887	0.988427	-6.97998	0.999101	0.781481	not significant
PMI_005700|PMI_005700-tr|protein	protein AED:0.04 eAED:0.04 QI:442|0.80|0.81|1|0.92|0.96|27|438|1591	TwoPN_vs_MI	-0.0195323	-0.399552	0.691449	-6.89927	0.857552	0.670763	not significant
XP_038067381.1|XM_038211453.1|K02882	K02882 large subunit ribosomal protein L18Ae (RP-L18Ae, RPL18A)	TwoPN_vs_MI	0.0669888	0.623651	0.536125	-6.7837	0.734318	0.574372	not significant
XP_038049278.1|XM_038193350.1|K02884	K02884 large subunit ribosomal protein L19 (RP-L19, MRPL19, rplS)	TwoPN_vs_MI	-0.0351258	-0.83608	0.407696	-6.62839	0.613913	0.480193	not significant
XP_038070642.1|XM_038214714.1|K04043	K04043 molecular chaperone DnaK (dnaK, HSPA9)	TwoPN_vs_MI	-0.0889525	-2.52249	0.0154031	-3.97064	0.0503603	0.039391	not significant
XP_038067093.1|XM_038211165.1|K14157	K14157 alpha-aminoadipic semialdehyde synthase (AASS)	TwoPN_vs_MI	-1.00368	-0.0721235	0.942835	-4.59628	0.988481	0.773174	not significant
XP_038058312.1|XM_038202384.1|K03033	K03033 26S proteasome regulatory subunit N3 (PSMD3, RPN3)	TwoPN_vs_MI	-0.312135	-3.45384	0.00124717	-1.64145	0.00607699	0.00475332	small
XP_038071659.1|XM_038215731.1|K01679;XP_038071660.1|XM_038215732.1|K01679;XP_038071661.1|XM_038215733.1|K01679;XP_038071662.1|XM_038215734.1|K01679	K01679 fumarate hydratase, class II (E4.2.1.2B, fumC)	TwoPN_vs_MI	-0.262331	-5.2042	5.0769e-06	3.66524	5.12827e-05	4.01125e-05	small
PMI_019419|PMI_019419-tr|protein	protein AED:0.06 eAED:0.06 QI:7|0.75|0.77|1|1|1|9|2367|540	TwoPN_vs_MI	-0.175317	-2.96348	0.00492555	-2.92746	0.0194734	0.0152317	small
PMI_007966|PMI_007966-tr|K12663	K12663 Delta(3,5)-Delta(2,4)-dienoyl-CoA isomerase (ECH1)	TwoPN_vs_MI	-0.623381	-0.0633713	0.949762	-4.59628	0.990022	0.774379	not significant
XP_038058277.1|XM_038202349.1|K00803	K00803 alkyldihydroxyacetonephosphate synthase (AGPS, agpS)	TwoPN_vs_MI	-0.800931	-0.0585188	0.953604	-4.59628	0.991677	0.775674	not significant
XP_038048921.1|XM_038192993.1|K14293	K14293 importin subunit beta-1 (KPNB1, IPO1)	TwoPN_vs_MI	-0.181773	-2.81503	0.00730918	-3.29164	0.0271963	0.0212725	small
XP_038075337.1|XM_038219409.1|K10099	K10099 F-box protein 2 (FBXO2, NFB42); K10100 F-box protein 6 (FBXO6); K10102 F-box protein 27 (FBXO27); K10103 F-box protein 44 (FBXO44)	TwoPN_vs_MI	0.0674242	2.22687	0.0312018	-4.59983	0.0889637	0.069586	not significant
XP_038058234.1|XM_038202306.1|K12480	K12480 Rab GTPase-binding effector protein 1 (RABEP1)	TwoPN_vs_MI	-0.0613964	-1.16045	0.252218	-6.30755	0.439687	0.343916	not significant
XP_038047263.1|XM_038191335.1|K11252	K11252 histone H2B (H2B); K11275 histone H1/5 (H1_5)	TwoPN_vs_MI	-0.115696	-2.59636	0.0128143	-3.80425	0.0431742	0.0337702	small
PMI_014405|PMI_014405-tr|K02730	K02730 20S proteasome subunit alpha 1 (PSMA6)	TwoPN_vs_MI	-0.0462225	-1.25575	0.215934	-6.19461	0.392724	0.307182	not significant
XP_038074280.1|XM_038218352.1|K06630	K06630 14-3-3 protein epsilon (YWHAE)	TwoPN_vs_MI	0.00876417	0.233442	0.816518	-6.95246	0.939018	0.734485	not significant
PMI_002763|PMI_002763-tr|K02328	K02328 DNA polymerase delta subunit 2 (POLD2)	TwoPN_vs_MI	-0.21024	-3.80298	0.000443253	-0.658705	0.00250305	0.00195785	small
PMI_027958|PMI_027958-tr|K07904	K07904 Ras-related protein Rab-11A (RAB11A); K07905 Ras-related protein Rab-11B (RAB11B)	TwoPN_vs_MI	0.00137498	0.0470409	0.962697	-6.97896	0.994899	0.778194	not significant
PMI_004606|PMI_004606-tr|K13343	K13343 peroxin-14 (PEX14)	TwoPN_vs_MI	-0.119938	-0.00929526	0.992626	-4.5957	0.999101	0.781481	not significant
XP_038060725.1|XM_038204797.1|K13343	K13343 peroxin-14 (PEX14)	TwoPN_vs_MI	0.0745112	1.29847	0.200993	-6.14129	0.373754	0.292344	not significant
XP_038070124.1|XM_038214196.1|coactosin-like	coactosin-like protein isoform X1 [Patiria miniata]	TwoPN_vs_MI	-0.0388984	-1.18624	0.241991	-6.27782	0.426887	0.333904	not significant
PMI_018334|PMI_018334-tr|K02731	K02731 20S proteasome subunit alpha 4 (PSMA7)	TwoPN_vs_MI	-0.046362	-1.60454	0.115859	-5.71191	0.248871	0.194663	not significant
PMI_001113|PMI_001113-tr|K10755	K10755 replication factor C subunit 2/4 (RFC2_4)	TwoPN_vs_MI	0.00718554	0.209316	0.835183	-6.95788	0.948514	0.741913	not significant
XP_038077700.1|XM_038221772.1|copine-3-like	copine-3-like isoform X2 [Patiria miniata]	TwoPN_vs_MI	-0.104356	-1.70632	0.0951053	-5.55125	0.214585	0.167845	not significant
XP_038067518.1|XM_038211590.1|K17267	K17267 coatomer subunit gamma (COPG)	TwoPN_vs_MI	-0.171363	-1.43738	0.157791	-5.9566	0.313549	0.245253	not significant
PMI_024487|PMI_024487-tr|K01915	K01915 glutamine synthetase (glnA, GLUL)	TwoPN_vs_MI	-0.243622	-2.87038	0.00631676	-2.97433	0.0239919	0.0187661	small
PMI_028630|PMI_028630-tr|K06630	K06630 14-3-3 protein epsilon (YWHAE); K10798 poly [ADP-ribose] polymerase (PARP)	TwoPN_vs_MI	-0.047563	-1.37416	0.176458	-6.04279	0.339936	0.265893	not significant
PMI_019121|PMI_019121-tr|K02896;XP_038059748.1|XM_038203820.1|K02896	K02896 large subunit ribosomal protein L24e (RP-L24e, RPL24)	TwoPN_vs_MI	-0.140934	-2.38961	0.0212857	-4.2609	0.0655757	0.0512922	not significant
XP_038049226.1|XM_038193298.1|K04550	K04550 low-density lipoprotein receptor-related protein 1 (alpha-2-macroglobulin receptor) (LRP1, CD91); K20049 low-density lipoprotein receptor-related protein 1B (LRP1B)	TwoPN_vs_MI	0.0208668	0.727828	0.470633	-6.71305	0.675533	0.528391	not significant
XP_038073782.1|XM_038217854.1|K15047	K15047 heterogeneous nuclear ribonucleoprotein U-like protein 1 (HNRNPUL1, E1BAP5); K15698 RING finger protein 121 (RNF121)	TwoPN_vs_MI	-0.16387	-4.75166	2.24053e-05	2.21895	0.000189055	0.000147876	small
PMI_003537|PMI_003537-tr|K03065	K03065 26S proteasome regulatory subunit T5 (PSMC3, RPT5)	TwoPN_vs_MI	-0.171275	-4.43999	6.11074e-05	1.24627	0.000452017	0.00035356	small
XP_038069897.1|XM_038213969.1|K18643	K18643 katanin p80 WD40 repeat-containing subunit B1 (KATNB1)	TwoPN_vs_MI	-0.396683	-4.63358	3.28369e-05	1.84786	0.000263381	0.000206013	small
XP_038067882.1|XM_038211954.1|K02737	K02737 20S proteasome subunit beta 5 (PSMB5); K02740 20S proteasome subunit beta 8 (PSMB8, LMP7)	TwoPN_vs_MI	-0.0224488	-0.470903	0.640071	-6.8679	0.818624	0.640315	not significant
XP_038068451.1|XM_038212523.1|K06530	K06530 CD109 antigen (CD109)	TwoPN_vs_MI	0.0374941	1.39402	0.170419	-6.0161	0.331468	0.259269	not significant
PMI_026602|PMI_026602-tr|K05349	K05349 beta-glucosidase (bglX)	TwoPN_vs_MI	0.0944845	2.80797	0.00744561	-3.30864	0.027632	0.0216133	small
XP_038060999.1|XM_038205071.1|K00799	K00799 glutathione S-transferase (GST, gst); K04097 prostaglandin-H2 D-isomerase / glutathione transferase (HPGDS)	TwoPN_vs_MI	-0.000709239	-0.0129279	0.989745	-6.98	0.999101	0.781481	not significant
XP_038059987.1|XM_038204059.1|uncharacterized	uncharacterized protein LOC119730979 [Patiria miniata]	TwoPN_vs_MI	-0.20865	-3.3404	0.00172889	-1.94946	0.00801075	0.00626588	small
XP_038073899.1|XM_038217971.1|K06972	K06972 presequence protease (PITRM1, PreP, CYM1)	TwoPN_vs_MI	-0.0150467	-0.406597	0.686305	-6.8964	0.853727	0.667772	not significant
PMI_012025|PMI_012025-tr|protein	protein AED:0.01 eAED:0.01 QI:165|0.66|0.75|1|1|1|4|1992|277	TwoPN_vs_MI	-0.088803	-1.6729	0.101551	-5.60496	0.225222	0.176165	not significant
XP_038075714.1|XM_038219786.1|uncharacterized	uncharacterized protein LOC119743397 isoform X2 [Patiria miniata]	TwoPN_vs_MI	0.084283	2.16501	0.0359367	-4.72371	0.0998639	0.0781119	not significant
PMI_001010|PMI_001010-tr|K02966;PMI_024367|PMI_024367-tr|K02966	K02966 small subunit ribosomal protein S19e (RP-S19e, RPS19)	TwoPN_vs_MI	-0.0883642	-2.23162	0.0308622	-4.5902	0.0882475	0.0690257	not significant
XP_038044986.1|XM_038189058.1|K09645	K09645 vitellogenic carboxypeptidase-like protein (CPVL); K13289 cathepsin A (carboxypeptidase C) (CTSA, CPY)	TwoPN_vs_MI	0.0834757	1.95382	0.0571959	-5.12516	0.144433	0.112973	not significant
XP_038049659.1|XM_038193731.1|K10839	K10839 UV excision repair protein RAD23 (RAD23, HR23)	TwoPN_vs_MI	-0.00715127	-0.201527	0.841229	-6.9595	0.951161	0.743983	not significant
XP_038054405.1|XM_038198477.1|K00162	K00162 pyruvate dehydrogenase E1 component beta subunit (PDHB, pdhB)	TwoPN_vs_MI	-0.11962	-2.65705	0.0109924	-3.66493	0.0380667	0.0297751	small
XP_038058520.1|XM_038202592.1|K00031	K00031 isocitrate dehydrogenase (IDH1, IDH2, icd)	TwoPN_vs_MI	-0.24018	-3.52576	0.00101134	-1.44317	0.00508287	0.00397574	small
XP_038049855.1|XM_038193927.1|K11279	K11279 nucleosome assembly protein 1-like 1 (NAP1L1, NRP); K11282 nucleosome assembly protein 1-like 4 (NAP1L4, NAP2); K11405 histone deacetylase 8 (HDAC8)	TwoPN_vs_MI	0.0109435	0.248725	0.804749	-6.94873	0.932907	0.729705	not significant
XP_038070039.1|XM_038214111.1|K00310	K00310 pyrimidodiazepine synthase (SE); K00799 glutathione S-transferase (GST, gst)	TwoPN_vs_MI	-0.0135263	-0.541911	0.590655	-6.83165	0.780549	0.610533	not significant
PMI_000290|PMI_000290-tr|K00461	K00461 arachidonate 5-lipoxygenase (ALOX5)	TwoPN_vs_MI	-0.0556698	-0.81141	0.421564	-6.64869	0.628245	0.491404	not significant
XP_038064438.1|XM_038208510.1|amino	amino acid transporter AVT1F-like isoform X1 [Patiria miniata]	TwoPN_vs_MI	-0.0606836	-1.24902	0.218362	-6.20286	0.395744	0.309545	not significant
XP_038068820.1|XM_038212892.1|endosome/lysosome-associated	endosome/lysosome-associated apoptosis and autophagy regulator family member 2-like isoform X1 [Patiria miniata]	TwoPN_vs_MI	0.00289242	0.0941307	0.925439	-6.97559	0.984113	0.769758	not significant
PMI_002178|PMI_002178-tr|protein	protein AED:0.03 eAED:0.03 QI:270|1|1|1|0.83|0.92|38|2697|1327	TwoPN_vs_MI	0.192555	3.78343	0.000470196	-0.715018	0.00263753	0.00206304	small
PMI_018218|PMI_018218-tr|protein	protein AED:0.24 eAED:0.27 QI:0|0.5|0.66|1|0.62|0.88|9|0|397	TwoPN_vs_MI	-0.131075	-1.96196	0.0562095	-5.11032	0.142503	0.111464	not significant
XP_038058094.1|XM_038202166.1|K09529	K09529 DnaJ homolog subfamily C member 9 (DNAJC9)	TwoPN_vs_MI	-0.0461372	-0.895869	0.375272	-6.57677	0.579574	0.453333	not significant
XP_038064589.1|XM_038208661.1|K13238	K13238 3,2-trans-enoyl-CoA isomerase, mitochondrial (DCI)	TwoPN_vs_MI	-0.171043	-3.9231	0.000307647	-0.309579	0.00183088	0.00143208	small
XP_038064691.1|XM_038208763.1|K13238	K13238 3,2-trans-enoyl-CoA isomerase, mitochondrial (DCI)	TwoPN_vs_MI	-0.0476511	-1.13662	0.261941	-6.33449	0.451365	0.353051	not significant
XP_038046915.1|XM_038190987.1|K13210	K13210 far upstream element-binding protein (FUBP)	TwoPN_vs_MI	0.00460401	0.142913	0.887022	-6.96973	0.973458	0.761423	not significant
XP_038054097.1|XM_038198169.1|K01436	K01436 amidohydrolase (K01436); K14677 aminoacylase (ACY1)	TwoPN_vs_MI	0.0554617	2.5946	0.0128712	-3.80827	0.043315	0.0338803	small
XP_038058594.1|XM_038202666.1|K01876	K01876 aspartyl-tRNA synthetase (DARS, aspS)	TwoPN_vs_MI	-0.319972	-4.41854	6.54303e-05	1.18018	0.000479711	0.000375222	small
XP_038069940.1|XM_038214012.1|K17509	K17509 pyruvate dehydrogenase phosphatase regulatory subunit (PDPR)	TwoPN_vs_MI	-1.20597	-0.15634	0.876491	-4.59626	0.968049	0.757193	not significant
PMI_003765|PMI_003765-tr|K00019	K00019 3-hydroxybutyrate dehydrogenase (E1.1.1.30, bdh)	TwoPN_vs_MI	-0.125792	-4.42407	6.42888e-05	1.1972	0.000472332	0.00036945	small
PMI_006999|PMI_006999-tr|protein;XP_038070231.1|XM_038214303.1|ER;XP_038070232.1|XM_038214304.1|ER	protein AED:0.07 eAED:0.07 QI:212|0.66|0.75|1|0.66|0.5|4|907|106	TwoPN_vs_MI	-1.00572	-0.092344	0.92685	-4.59628	0.984642	0.770171	not significant
PMI_008905|PMI_008905-tr|K19498	K19498 anoctamin-3 (ANO3, TMEM16C); K19499 anoctamin-4 (ANO4, TMEM16D)	TwoPN_vs_MI	0.114576	2.81992	0.00721603	-3.27986	0.0268783	0.0210237	small
PMI_007456|PMI_007456-tr|K03125	K03125 transcription initiation factor TFIID subunit 1 (TAF1)	TwoPN_vs_MI	0.0607301	1.60716	0.11528	-5.70788	0.247832	0.193851	not significant
XP_038062458.1|XM_038206530.1|K09486	K09486 hypoxia up-regulated 1 (HYOU1)	TwoPN_vs_MI	-0.0129259	-0.36934	0.713673	-6.91101	0.872931	0.682792	not significant
PMI_007212|PMI_007212-tr|protein	protein AED:0.36 eAED:0.36 QI:526|0.8|1|1|1|1|6|1695|226	TwoPN_vs_MI	0.0199497	0.244564	0.807949	-6.94977	0.934815	0.731197	not significant
XP_038070965.1|XM_038215037.1|K03687	K03687 molecular chaperone GrpE (GRPE)	TwoPN_vs_MI	0.060591	0.838776	0.406198	-6.62614	0.612595	0.479162	not significant
XP_038048576.1|XM_038192648.1|K14018	K14018 phospholipase A-2-activating protein (PLAA, DOA1, UFD3)	TwoPN_vs_MI	-0.261108	-4.11143	0.000172081	0.247833	0.0011047	0.00086408	small
XP_038066281.1|XM_038210353.1|peptidase	peptidase M20 domain-containing protein 2-like isoform X1 [Patiria miniata]	TwoPN_vs_MI	-0.098076	-2.4963	0.0164296	-4.02877	0.0529847	0.0414438	not significant
XP_038057813.1|XM_038201885.1|K18334	K18334 L-fuconate dehydratase (fucD)	TwoPN_vs_MI	-0.0553825	-0.650112	0.519051	-6.76677	0.719412	0.562712	not significant
XP_038070017.1|XM_038214089.1|K02212	K02212 DNA replication licensing factor MCM4 (MCM4, CDC54)	TwoPN_vs_MI	-0.174417	-1.7827	0.0816407	-5.42504	0.190499	0.149005	not significant
XP_038049055.1|XM_038193127.1|K09494	K09494 T-complex protein 1 subunit beta (CCT2)	TwoPN_vs_MI	-0.183711	-3.87906	0.000351906	-0.438198	0.00204869	0.00160245	small
PMI_007085|PMI_007085-tr|K07936	K07936 GTP-binding nuclear protein Ran (RAN)	TwoPN_vs_MI	-0.145138	-4.41245	6.67113e-05	1.16143	0.000487853	0.00038159	small
PMI_016649|PMI_016649-tr|K07936	K07936 GTP-binding nuclear protein Ran (RAN)	TwoPN_vs_MI	-0.151194	-3.19581	0.00260207	-2.33319	0.0113871	0.00890678	small
XP_038052287.1|XM_038196359.1|K17094	K17094 annexin A6 (ANXA6)	TwoPN_vs_MI	-0.0118942	-0.12134	0.903983	-6.97262	0.979797	0.766382	not significant
XP_038050517.1|XM_038194589.1|K16913	K16913 proline-, glutamic acid- and leucine-rich protein 1 (PELP1, MNAR)	TwoPN_vs_MI	-0.157416	-1.81652	0.0762115	-5.36764	0.180629	0.141285	not significant
XP_038060186.1|XM_038204258.1|K00261	K00261 glutamate dehydrogenase (NAD(P)+) (GLUD1_2, gdhA)	TwoPN_vs_MI	-0.118657	-1.54025	0.13077	-5.80888	0.273093	0.213609	not significant
PMI_018123|PMI_018123-tr|K04967	K04967 transient receptor potential cation channel subfamily C member 4 (TRPC4)	TwoPN_vs_MI	-0.0270849	-0.339379	0.735964	-6.92175	0.888432	0.694917	not significant
XP_038068420.1|XM_038212492.1|K01893;XP_038068436.1|XM_038212508.1|K01893	K01893 asparaginyl-tRNA synthetase (NARS, asnS)	TwoPN_vs_MI	-0.292668	-3.58202	0.000857289	-1.28651	0.00439993	0.00344155	small
PMI_012494|PMI_012494-tr|protein	protein AED:0.15 eAED:0.15 QI:0|1|0.83|1|1|1|6|78|320	TwoPN_vs_MI	-0.0668671	-2.13462	0.0384872	-4.78354	0.105389	0.0824334	not significant
XP_038072306.1|XM_038216378.1|K10684	K10684 ubiquitin-like 1-activating enzyme E1 A (UBLE1A, SAE1)	TwoPN_vs_MI	-0.056502	-1.33238	0.1897	-6.0978	0.358558	0.280458	not significant
XP_038044942.1|XM_038189014.1|K17278	K17278 membrane-associated progesterone receptor component (PGRMC1_2)	TwoPN_vs_MI	0.0238156	0.595999	0.554276	-6.80066	0.749977	0.58662	not significant
XP_038060253.1|XM_038204325.1|K11885	K11885 DNA damage-inducible protein 1 (DDI1)	TwoPN_vs_MI	-0.113655	-3.46972	0.00119097	-1.59787	0.00584202	0.00456953	small
XP_038059308.1|XM_038203380.1|K03236	K03236 translation initiation factor 1A (EIF1A)	TwoPN_vs_MI	-0.00733754	-0.232299	0.817399	-6.95273	0.939474	0.734841	not significant
XP_038049138.1|XM_038193210.1|K02357	K02357 elongation factor Ts (tsf, TSFM); K14648 poly(U)-specific endoribonuclease (ENDOU, PP11)	TwoPN_vs_MI	-0.0396653	-1.08149	0.285462	-6.39479	0.479481	0.375042	not significant
XP_038057691.1|XM_038201763.1|K07512	K07512 mitochondrial trans-2-enoyl-CoA reductase (MECR, NRBF1)	TwoPN_vs_MI	0.141959	1.5749	0.122553	-5.56175	0.259777	0.203194	not significant
PMI_004556|PMI_004556-tr|K04097	K04097 prostaglandin-H2 D-isomerase / glutathione transferase (HPGDS)	TwoPN_vs_MI	-0.0887833	-3.53464	0.000985381	-1.41853	0.00496746	0.00388547	small
PMI_004664|PMI_004664-tr|K13288	K13288 oligoribonuclease (orn, REX2, REXO2)	TwoPN_vs_MI	-0.145469	-3.39732	0.00146848	-1.79565	0.00696875	0.00545084	small
PMI_009318|PMI_009318-tr|K01951	K01951 GMP synthase (glutamine-hydrolysing) (guaA, GMPS)	TwoPN_vs_MI	-0.216671	-3.07624	0.00362452	-2.6426	0.0150458	0.0117686	small
XP_038071027.1|XM_038215099.1|K08516	K08516 synaptobrevin homolog YKT6 (YKT6)	TwoPN_vs_MI	-0.144768	-1.37468	0.176297	-5.7078	0.339732	0.265733	not significant
PMI_017693|PMI_017693-tr|K01254;XP_038061644.1|XM_038205716.1|K01254	K01254 leukotriene-A4 hydrolase (LTA4H)	TwoPN_vs_MI	0.031394	0.338316	0.736758	-6.72174	0.88895	0.695322	not significant
PMI_022206|PMI_022206-tr|protein	protein AED:0.17 eAED:0.17 QI:0|0.57|0.4|0.93|0.71|0.73|15|0|451	TwoPN_vs_MI	0.0589114	0.623516	0.536213	-6.78379	0.734324	0.574376	not significant
XP_038046512.1|XM_038190584.1|K00854	K00854 xylulokinase (xylB, XYLB); K16732 protein regulator of cytokinesis 1 (PRC1)	TwoPN_vs_MI	-0.0499837	-0.952992	0.345879	-6.52425	0.54818	0.428777	not significant
XP_038048657.1|XM_038192729.1|K12396	K12396 AP-3 complex subunit delta (AP3D)	TwoPN_vs_MI	-0.147133	-1.11512	0.270943	-6.35834	0.461646	0.361092	not significant
PMI_018487|PMI_018487-tr|protein	protein AED:0.06 eAED:0.06 QI:219|0.93|0.93|1|0.8|0.81|16|826|629	TwoPN_vs_MI	-0.236364	-3.38182	0.00153543	-1.83769	0.00723522	0.00565927	small
PMI_005984|PMI_005984-tr|protein	protein AED:0.00 eAED:0.00 QI:340|1|1|1|0.83|1|7|5067|304	TwoPN_vs_MI	0.051481	1.4722	0.148193	-5.90763	0.299602	0.234344	not significant
XP_038065678.1|XM_038209750.1|K13566	K13566 omega-amidase (NIT2)	TwoPN_vs_MI	-0.199078	-3.17721	0.00274082	-2.3818	0.0118934	0.00930283	small
PMI_026627|PMI_026627-tr|K01596	K01596 phosphoenolpyruvate carboxykinase (GTP) (E4.1.1.32, pckA, PCK)	TwoPN_vs_MI	-0.0833342	-1.6628	0.103569	-5.62101	0.228567	0.178781	not significant
XP_038057415.1|XM_038201487.1|K18619	K18619 coronin-7 (CORO7)	TwoPN_vs_MI	-0.109586	-2.5107	0.0158577	-3.99686	0.0515309	0.0403066	not significant
XP_038077037.1|XM_038221109.1|K06695	K06695 26S proteasome regulatory subunit, ATPase 3, interacting protein (PSMC3IP)	TwoPN_vs_MI	0.0753896	1.88464	0.0661964	-5.24921	0.161876	0.126617	not significant
XP_038067295.1|XM_038211367.1|sarcolemmal	sarcolemmal membrane-associated protein-like isoform X2 [Patiria miniata]	TwoPN_vs_MI	0.0191413	0.363986	0.717638	-6.91299	0.875506	0.684806	not significant
XP_038044497.1|XM_038188569.1|K00461	K00461 arachidonate 5-lipoxygenase (ALOX5)	TwoPN_vs_MI	-0.0529891	-0.818387	0.417613	-6.64301	0.624278	0.488301	not significant
XP_038069381.1|XM_038213453.1|fibrillin-1-like	fibrillin-1-like isoform X3 [Patiria miniata]	TwoPN_vs_MI	0.0822317	2.07298	0.0441533	-4.9028	0.117511	0.091915	not significant
PMI_001035|PMI_001035-tr|K00627	K00627 pyruvate dehydrogenase E2 component (dihydrolipoamide acetyltransferase) (DLAT, aceF, pdhC)	TwoPN_vs_MI	-0.0193729	-0.553534	0.582742	-6.82523	0.773403	0.604944	not significant
PMI_019550|PMI_019550-tr|K09499	K09499 T-complex protein 1 subunit eta (CCT7)	TwoPN_vs_MI	-0.220008	-5.48555	1.99329e-06	4.57941	2.25405e-05	1.76308e-05	small
XP_038044232.1|XM_038188304.1|K09537	K09537 DnaJ homolog subfamily C member 17 (DNAJC17)	TwoPN_vs_MI	0.0124123	0.412486	0.682016	-6.89396	0.850264	0.665063	not significant
PMI_009264|PMI_009264-tr|K05032	K05032 ATP-binding cassette subfamily C (CFTR/MRP) member 8 (ABCC8, SUR1); K05033 ATP-binding cassette subfamily C (CFTR/MRP) member 9 (ABCC9, SUR2)	TwoPN_vs_MI	-0.105352	-1.83644	0.0731573	-5.33338	0.174957	0.136849	not significant
XP_038072660.1|XM_038216732.1|K10407	K10407 kinesin light chain (KLC)	TwoPN_vs_MI	0.0861074	1.80558	0.0779336	-5.38631	0.183536	0.143559	not significant
XP_038070731.1|XM_038214803.1|tetratricopeptide	tetratricopeptide repeat protein 1-like [Patiria miniata]	TwoPN_vs_MI	0.101838	2.18591	0.0342703	-4.68217	0.0960986	0.0751668	not significant
XP_038048856.1|XM_038192928.1|K12182	K12182 hepatocyte growth factor-regulated tyrosine kinase substrate (HGS, HRS, VPS27)	TwoPN_vs_MI	-0.00819063	-0.240541	0.811045	-6.95076	0.936554	0.732558	not significant
PMI_013999|PMI_013999-tr|K11338	K11338 RuvB-like protein 2 (RUVBL2, RVB2, INO80J)	TwoPN_vs_MI	-0.199626	-5.80236	6.90698e-07	5.61821	8.82613e-06	6.90366e-06	small
PMI_017132|PMI_017132-tr|K06972	K06972 presequence protease (PITRM1, PreP, CYM1)	TwoPN_vs_MI	-0.0457239	-1.01811	0.314278	-6.4606	0.512356	0.400756	not significant
PMI_002701|PMI_002701-tr|protein	protein AED:0.00 eAED:0.00 QI:49|1|1|1|1|1|5|3620|325	TwoPN_vs_MI	0.0132998	0.166331	0.86867	-6.96606	0.964298	0.754258	not significant
XP_038071617.1|XM_038215689.1|K16848	K16848 Ras GTPase-activating-like protein IQGAP1 (IQGAP1)	TwoPN_vs_MI	-1.17594	-0.10684	0.915409	-4.59627	0.982264	0.768311	not significant
XP_038065796.1|XM_038209868.1|histone	histone H1-gamma, late-like [Patiria miniata]	TwoPN_vs_MI	-0.0800826	-0.917291	0.364067	-6.55744	0.567781	0.44411	not significant
PMI_021562|PMI_021562-tr|protein	protein AED:0.10 eAED:0.10 QI:68|0.5|0.66|1|0|1|3|571|172	TwoPN_vs_MI	-0.333362	-7.95426	5.21108e-10	12.7024	1.3821e-08	1.08106e-08	small
PMI_000151|PMI_000151-tr|protein	protein AED:0.08 eAED:0.08 QI:53|1|1|1|0.6|0.5|6|3187|126	TwoPN_vs_MI	-0.00700497	-0.0930962	0.926256	-6.97569	0.984483	0.770047	not significant
XP_038052987.1|XM_038197059.1|K04438	K04438 proto-oncogene C-crk (CRK, CRKII)	TwoPN_vs_MI	-0.232822	-5.91778	4.68869e-07	5.99845	6.22562e-06	4.86958e-06	small
PMI_002219|PMI_002219-tr|protein	protein AED:0.17 eAED:0.17 QI:425|1|1|1|0.6|0.33|6|1138|316	TwoPN_vs_MI	-0.119652	-2.6542	0.0110726	-3.67154	0.0382935	0.0299526	small
XP_038063251.1|XM_038207323.1|K14803	K14803 protein phosphatase PTC2/3 (PTC2_3)	TwoPN_vs_MI	-0.159914	-2.83329	0.00696672	-3.24752	0.0260947	0.0204109	small
XP_038051783.1|XM_038195855.1|K12741	K12741 heterogeneous nuclear ribonucleoprotein A1/A3 (HNRNPA1_3)	TwoPN_vs_MI	-0.0974693	-1.96032	0.0564073	-5.11332	0.142878	0.111757	not significant
XP_038076051.1|XM_038220123.1|K04457	K04457 protein phosphatase 1A (PPM1A, PP2CA); K04461 protein phosphatase 1B (PPM1B, PP2CB)	TwoPN_vs_MI	-0.392373	-6.27193	1.42533e-07	7.16879	2.16148e-06	1.69067e-06	small
XP_038078329.1|XM_038222401.1|stomatin-like	stomatin-like protein 2, mitochondrial [Patiria miniata]	TwoPN_vs_MI	-0.119938	-0.0125127	0.990074	-4.5957	0.999101	0.781481	not significant
PMI_015198|PMI_015198-tr|protein	protein AED:0.06 eAED:0.06 QI:0|0.57|0.6|0.8|1|1|15|2061|559	TwoPN_vs_MI	-0.0820841	-2.02909	0.0486199	-4.98597	0.126888	0.0992499	not significant
XP_038045881.1|XM_038189953.1|K12805	K12805 NLR family CARD domain-containing protein 4 (NLRC4, CARD12); K12807 baculoviral IAP repeat-containing protein 1 (NAIP, BIRC1)	TwoPN_vs_MI	0.0185202	0.338367	0.73672	-6.92209	0.888944	0.695317	not significant
XP_038056696.1|XM_038200768.1|K15717	K15717 prostamide/prostaglandin F2alpha synthase (K15717)	TwoPN_vs_MI	0.0385304	0.862061	0.393399	-6.40736	0.599119	0.468621	not significant
XP_038073974.1|XM_038218046.1|K00106	K00106 xanthine dehydrogenase/oxidase (XDH)	TwoPN_vs_MI	0.0844378	2.50143	0.0162239	-4.01742	0.052434	0.041013	not significant
PMI_011010|PMI_011010-tr|K15042	K15042 importin subunit alpha-1 (KPNA1); K15043 importin subunit alpha-2 (KPNA2)	TwoPN_vs_MI	-0.187972	-3.7005	0.000603112	-0.952287	0.00326408	0.00255311	small
XP_038045249.1|XM_038189321.1|K01647	K01647 citrate synthase (CS, gltA)	TwoPN_vs_MI	0.00574261	0.115773	0.908367	-6.97329	0.980764	0.767138	not significant
XP_038078570.1|XM_038222642.1|K11086	K11086 small nuclear ribonucleoprotein B and B' (SNRPB, SMB); K11100 small nuclear ribonucleoprotein N (SNRPN, SMN)	TwoPN_vs_MI	-0.0438488	-0.937519	0.353687	-6.53879	0.556332	0.435154	not significant
XP_038047922.1|XM_038191994.1|CCR4-Not	CCR4-Not complex 3'-5'-exoribonuclease subunit Ccr4-like [Patiria miniata]	TwoPN_vs_MI	-0.135239	-6.27585	1.40668e-07	7.18175	2.14041e-06	1.6742e-06	small
XP_038077048.1|XM_038221120.1|K00827	K00827 alanine-glyoxylate transaminase / (R)-3-amino-2-methylpropionate-pyruvate transaminase (AGXT2)	TwoPN_vs_MI	-0.316613	-2.59196	0.0129565	-3.628	0.0435647	0.0340756	small
XP_038058677.1|XM_038202749.1|ester	ester hydrolase C11orf54-like isoform X1 [Patiria miniata]	TwoPN_vs_MI	0.0676044	2.19222	0.0337809	-4.66956	0.0949292	0.0742521	not significant
XP_038077404.1|XM_038221476.1|K01267;XP_038077406.1|XM_038221478.1|K01267;XP_038077407.1|XM_038221479.1|K01267;XP_038077409.1|XM_038221481.1|K01267	K01267 aspartyl aminopeptidase (DNPEP)	TwoPN_vs_MI	0.0340746	0.576051	0.56756	-6.81243	0.761082	0.595306	not significant
XP_038067343.1|XM_038211415.1|K01069	K01069 hydroxyacylglutathione hydrolase (gloB, HAGH)	TwoPN_vs_MI	0.0482631	1.7048	0.095391	-5.55372	0.215091	0.168241	not significant
XP_038046434.1|XM_038190506.1|K01186	K01186 sialidase-1 (NEU1)	TwoPN_vs_MI	0.0893221	2.29695	0.0265138	-4.45615	0.0782587	0.0612127	not significant
PMI_026750|PMI_026750-tr|protein	protein AED:0.00 eAED:0.00 QI:284|1|1|1|0.5|0.66|3|3053|166	TwoPN_vs_MI	-0.0648267	-1.6387	0.108517	-5.65896	0.236715	0.185155	not significant
PMI_030249|PMI_030249-tr|protein	protein AED:0.07 eAED:0.07 QI:0|-1|0|1|-1|1|1|0|68	TwoPN_vs_MI	0.188589	2.13433	0.0385126	-4.78412	0.10544	0.0824734	not significant
XP_038078619.1|XM_038222691.1|leucine-rich	leucine-rich repeat-containing protein 23-like [Patiria miniata]	TwoPN_vs_MI	-0.00484453	-0.0985026	0.921987	-6.97517	0.983138	0.768995	not significant
PMI_002055|PMI_002055-tr|protein;PMI_022125|PMI_022125-tr|protein	protein AED:0.00 eAED:0.00 QI:32|1|1|1|1|1|3|1956|95	TwoPN_vs_MI	-0.0239811	-0.641006	0.524894	-6.77267	0.724355	0.566579	not significant
PMI_017433|PMI_017433-tr|K17785	K17785 mitofilin (IMMT, FCJ1, MNOS2)	TwoPN_vs_MI	0.0619045	1.5118	0.137844	-5.85065	0.284057	0.222185	not significant
XP_038059639.1|XM_038203711.1|K13247	K13247 L-gulonate 3-dehydrogenase (CRYL1)	TwoPN_vs_MI	-0.107631	-2.37406	0.0220926	-4.29408	0.0675195	0.0528127	not significant
XP_038051400.1|XM_038195472.1|K00326	K00326 cytochrome-b5 reductase (E1.6.2.2); K01988 lactosylceramide 4-alpha-galactosyltransferase (A4GALT)	TwoPN_vs_MI	-0.13265	-1.8743	0.0676394	-5.26741	0.164784	0.128891	not significant
XP_038067507.1|XM_038211579.1|K17286	K17286 erythrocyte band 7 integral membrane protein (STOM)	TwoPN_vs_MI	-0.0838	-1.17765	0.245363	-6.28779	0.431081	0.337184	not significant
XP_038052963.1|XM_038197035.1|K02870	K02870 large subunit ribosomal protein L12e (RP-L12e, RPL12)	TwoPN_vs_MI	0.00508087	0.204546	0.838884	-6.95888	0.950438	0.743418	not significant
PMI_023676|PMI_023676-tr|K02135	K02135 F-type H+-transporting ATPase subunit epsilon (ATPeF1E, ATP5E, ATP15)	TwoPN_vs_MI	-0.014054	-0.30286	0.763446	-6.93361	0.906802	0.709286	not significant
XP_038072166.1|XM_038216238.1|zinc	zinc finger CCCH domain-containing protein 15-like [Patiria miniata]	TwoPN_vs_MI	-0.0176875	-0.442268	0.660495	-6.8811	0.83405	0.65238	not significant
PMI_027525|PMI_027525-tr|protein	protein AED:0.22 eAED:0.25 QI:0|0.83|0.71|1|1|0.85|7|0|445	TwoPN_vs_MI	-1.37103	-0.17481	0.862043	-4.59625	0.961211	0.751844	not significant
XP_038071560.1|XM_038215632.1|K03234	K03234 elongation factor 2 (EEF2)	TwoPN_vs_MI	-0.22858	-1.66317	0.103495	-5.62043	0.228502	0.178731	not significant
PMI_008412|PMI_008412-tr|K03136	K03136 transcription initiation factor TFIIE subunit alpha (TFIIE1, GTF2E1, TFA1, tfe)	TwoPN_vs_MI	-0.080663	-2.15824	0.0364916	-4.7371	0.101067	0.0790529	not significant
XP_038057097.1|XM_038201169.1|K12878	K12878 THO complex subunit 1 (THOC1)	TwoPN_vs_MI	-0.0441321	-0.545034	0.588524	-6.62996	0.778844	0.609199	not significant
XP_038073230.1|XM_038217302.1|K17339	K17339 atlastin (ATL)	TwoPN_vs_MI	-0.183714	-3.49689	0.00110036	-1.52302	0.0054562	0.00426775	small
XP_038054791.1|XM_038198863.1|acyl-CoA	acyl-CoA dehydrogenase family member 11-like [Patiria miniata]	TwoPN_vs_MI	0.0226643	0.158899	0.874487	-6.96728	0.967004	0.756375	not significant
XP_038060708.1|XM_038204780.1|K13049	K13049 carboxypeptidase PM20D1 (PM20D1)	TwoPN_vs_MI	-0.0676484	-1.57518	0.122486	-5.75662	0.259653	0.203097	not significant
XP_038056784.1|XM_038200856.1|K10756	K10756 replication factor C subunit 3/5 (RFC3_5)	TwoPN_vs_MI	-0.245262	-4.59384	3.7325e-05	1.72362	0.000294503	0.000230355	small
XP_038044537.1|XM_038188609.1|K03036	K03036 26S proteasome regulatory subunit N6 (PSMD11, RPN6)	TwoPN_vs_MI	-0.168562	-3.35193	0.00167283	-1.91843	0.00778939	0.00609273	small
PMI_023511|PMI_023511-tr|K15296	K15296 alpha-soluble NSF attachment protein (NAPA, SNAPA, SEC17)	TwoPN_vs_MI	-0.174248	-3.18154	0.00270788	-2.37049	0.0117781	0.00921261	small
XP_038067730.1|XM_038211802.1|K17908	K17908 autophagy-related protein 18 (WIPI, ATG18)	TwoPN_vs_MI	-0.0129645	-0.414137	0.680816	-6.89327	0.84959	0.664535	not significant
XP_038045845.1|XM_038189917.1|K05605	K05605 3-hydroxyisobutyryl-CoA hydrolase (HIBCH)	TwoPN_vs_MI	-0.126232	-3.7828	0.000471089	-0.716829	0.00264082	0.0020656	small
XP_038061043.1|XM_038205115.1|K17563	K17563 coiled-coil-helix-coiled-coil-helix domain-containing protein 3, mitochondrial (CHCHD3, MINOS3)	TwoPN_vs_MI	0.0322796	0.664692	0.509769	-6.75714	0.711719	0.556695	not significant
PMI_022160|PMI_022160-tr|K00658	K00658 2-oxoglutarate dehydrogenase E2 component (dihydrolipoamide succinyltransferase) (DLST, sucB)	TwoPN_vs_MI	-0.0168714	-0.455063	0.651336	-6.87531	0.82763	0.647359	not significant
PMI_023349|PMI_023349-tr|protein	protein AED:0.12 eAED:0.12 QI:0|0.8|0.66|1|1|1|6|652|328	TwoPN_vs_MI	1.09602	0.155539	0.877119	-4.59626	0.968304	0.757392	not significant
XP_038068770.1|XM_038212842.1|K01148	K01148 poly(A)-specific ribonuclease (PARN, PNLDC1)	TwoPN_vs_MI	-0.0930479	-2.67017	0.0106315	-3.63453	0.0370285	0.0289631	small
PMI_001829|PMI_001829-tr|K14314	K14314 nuclear pore complex protein Nup210 (NUP210, GP210)	TwoPN_vs_MI	-0.0921165	-2.00702	0.0510098	-5.02722	0.131944	0.103204	not significant
PMI_017447|PMI_017447-tr|protein	protein AED:0.00 eAED:0.00 QI:121|1|1|1|1|1|8|1815|258	TwoPN_vs_MI	-0.0421567	-1.48479	0.144836	-5.88966	0.294937	0.230695	not significant
XP_038051271.1|XM_038195343.1|K03257	K03257 translation initiation factor 4A (EIF4A)	TwoPN_vs_MI	-0.113145	-2.9565	0.00501893	-2.94485	0.019773	0.0154661	small
PMI_000862|PMI_000862-tr|K02935;XP_038069272.1|XM_038213344.1|K02935	K02935 large subunit ribosomal protein L7/L12 (RP-L7, MRPL12, rplL)	TwoPN_vs_MI	0.0734485	0.794557	0.431201	-6.66221	0.637836	0.498905	not significant
XP_038067973.1|XM_038212045.1|tetratricopeptide	tetratricopeptide repeat protein 5-like [Patiria miniata]	TwoPN_vs_MI	-0.0305057	-0.871037	0.388534	-6.25952	0.593749	0.464421	not significant
XP_038059807.1|XM_038203879.1|K01866	K01866 tyrosyl-tRNA synthetase (YARS, tyrS)	TwoPN_vs_MI	0.00531325	0.0558088	0.955751	-6.7779	0.992446	0.776275	not significant
XP_038048361.1|XM_038192433.1|K12844	K12844 U4/U6 small nuclear ribonucleoprotein PRP31 (PRPF31)	TwoPN_vs_MI	-0.368514	-0.0263487	0.9791	-4.59629	0.999101	0.781481	not significant
PMI_006596|PMI_006596-tr|K11649	K11649 SWI/SNF related-matrix-associated actin-dependent regulator of chromatin subfamily C (SMARCC)	TwoPN_vs_MI	-0.0999517	-3.51376	0.00104748	-1.47641	0.00523796	0.00409705	small
XP_038060170.1|XM_038204242.1|erlin-2-B-like	erlin-2-B-like [Patiria miniata]	TwoPN_vs_MI	-0.298903	-5.55203	1.59664e-06	4.79669	1.85619e-05	1.45188e-05	small
XP_038073122.1|XM_038217194.1|K02684	K02684 DNA primase small subunit (PRI1); K16733 Rac GTPase-activating protein 1 (RACGAP1, Tum)	TwoPN_vs_MI	-0.887748	-0.0991102	0.921508	-4.59628	0.98306	0.768934	not significant
XP_038071550.1|XM_038215622.1|K10310	K10310 F-box protein 33 (FBXO33)	TwoPN_vs_MI	0.0366338	0.925843	0.359654	-6.5496	0.562931	0.440315	not significant
XP_038066854.1|XM_038210926.1|K03064	K03064 26S proteasome regulatory subunit T4 (PSMC6, RPT4)	TwoPN_vs_MI	-0.16469	-4.70885	2.57433e-05	2.08406	0.000212841	0.000166481	small
XP_038056577.1|XM_038200649.1|K09291	K09291 nucleoprotein TPR (TPR, MLP1, MLP2)	TwoPN_vs_MI	0.0195786	0.345233	0.731589	-6.91972	0.885603	0.692705	not significant
PMI_005372|PMI_005372-tr|K18178	K18178 cytochrome c oxidase assembly factor 5 (COA5, PET191)	TwoPN_vs_MI	0.0013987	0.016858	0.986627	-6.97994	0.999101	0.781481	not significant
PMI_009903|PMI_009903-tr|protein	protein AED:0.23 eAED:0.23 QI:8|0.87|0.77|1|0.62|0.66|9|1238|270	TwoPN_vs_MI	-0.618188	-0.122921	0.902738	-4.59627	0.979088	0.765827	not significant
PMI_013051|PMI_013051-tr|K00569	K00569 thiopurine S-methyltransferase (TPMT, tpmT)	TwoPN_vs_MI	-0.22879	-4.71392	2.5324e-05	2.1	0.000210079	0.00016432	small
XP_038070891.1|XM_038214963.1|K06997	K06997 PLP dependent protein (yggS, PROSC)	TwoPN_vs_MI	-0.166265	-4.5137	4.82819e-05	1.47424	0.000367952	0.000287806	small
PMI_019211|PMI_019211-tr|K14353	K14353 solute carrier organic anion transporter family, member 3A (SLCO3A); K14356 solute carrier organic anion transporter family, member 5A (SLCO5A)	TwoPN_vs_MI	-0.0335409	-0.653311	0.517007	-6.76467	0.717679	0.561357	not significant
PMI_012120|PMI_012120-tr|K05402	K05402 toll-interacting protein (TOLLIP)	TwoPN_vs_MI	0.00977893	0.330141	0.742884	-6.92488	0.892958	0.698458	not significant
XP_038058939.1|XM_038203011.1|DNA	DNA excision repair protein ERCC-6-like [Patiria miniata]	TwoPN_vs_MI	-0.229486	-3.90391	0.000326224	-0.365701	0.00192254	0.00150378	small
XP_038044765.1|XM_038188837.1|K01880	K01880 glycyl-tRNA synthetase (GARS, glyS1)	TwoPN_vs_MI	-0.316679	-6.87325	1.88918e-08	9.15908	3.50059e-07	2.73811e-07	small
XP_038044920.1|XM_038188992.1|K03934	K03934 NADH dehydrogenase (ubiquinone) Fe-S protein 1 (NDUFS1)	TwoPN_vs_MI	-0.281669	-2.8917	0.00596906	-3.10512	0.0228861	0.0179012	small
XP_038071311.1|XM_038215383.1|uncharacterized	uncharacterized protein LOC119740167 isoform X2 [Patiria miniata]	TwoPN_vs_MI	-2.36364e-05	-0.000339597	0.999731	-6.98009	0.999858	0.782073	not significant
XP_038069650.1|XM_038213722.1|K01712	K01712 urocanate hydratase (hutU, UROC1)	TwoPN_vs_MI	-0.0265579	-0.811957	0.421254	-6.64824	0.628038	0.491241	not significant
XP_038050301.1|XM_038194373.1|K01809	K01809 mannose-6-phosphate isomerase (manA, MPI)	TwoPN_vs_MI	-0.0719895	-2.26856	0.0283314	-4.51478	0.082525	0.0645497	not significant
XP_038068186.1|XM_038212258.1|K11841	K11841 ubiquitin carboxyl-terminal hydrolase 10 (USP10, UBP3)	TwoPN_vs_MI	-0.0633813	-1.49004	0.143456	-5.88213	0.292938	0.229131	not significant
PMI_005357|PMI_005357-tr|K01206	K01206 alpha-L-fucosidase (FUCA)	TwoPN_vs_MI	0.0293054	0.38336	0.703327	-6.90567	0.866403	0.677686	not significant
PMI_012469|PMI_012469-tr|protein	protein AED:0.58 eAED:0.83 QI:17|0|0|0.75|1|0.75|4|0|123	TwoPN_vs_MI	-0.0568414	-0.771593	0.444543	-6.6802	0.65045	0.508772	not significant
XP_038044504.1|XM_038188576.1|sorcin-like	sorcin-like [Patiria miniata]	TwoPN_vs_MI	-0.0263094	-0.672699	0.50471	-6.75177	0.707041	0.553036	not significant
PMI_017124|PMI_017124-tr|protein	protein AED:0.20 eAED:0.20 QI:81|0.66|0.57|0.85|0.83|0.71|7|0|286	TwoPN_vs_MI	-0.045938	-1.64081	0.108075	-5.65566	0.236019	0.18461	not significant
XP_038063653.1|XM_038207725.1|K05843	K05843 transforming growth factor, beta receptor III (TGFBR3)	TwoPN_vs_MI	0.0264089	0.900145	0.373017	-6.57295	0.577465	0.451684	not significant
XP_038061434.1|XM_038205506.1|uncharacterized	uncharacterized protein LOC119732113 [Patiria miniata]	TwoPN_vs_MI	0.092558	1.18443	0.242697	-5.94355	0.427804	0.334621	not significant
XP_038058441.1|XM_038202513.1|K06236	K06236 collagen, type I, alpha (COL1A); K19719 collagen, type II, alpha (COL2A); K19720 collagen, type III, alpha (COL3A); K19721 collagen, type V/XI/XXIV/XXVII, alpha (COL5AS)	TwoPN_vs_MI	0.238062	5.44604	2.27389e-06	4.4505	2.53045e-05	1.97928e-05	small
XP_038074362.1|XM_038218434.1|K15028	K15028 translation initiation factor 3 subunit K (EIF3K)	TwoPN_vs_MI	-0.0971645	-2.42233	0.0196738	-4.19052	0.0614639	0.0480761	not significant
XP_038059540.1|XM_038203612.1|dystrophin-like	dystrophin-like [Patiria miniata]	TwoPN_vs_MI	-0.0329965	-0.632884	0.530135	-6.77787	0.729333	0.570473	not significant
PMI_007360|PMI_007360-tr|K07375	K07375 tubulin beta (TUBB)	TwoPN_vs_MI	-0.13862	-3.88271	0.000348008	-0.427543	0.00203152	0.00158902	small
XP_038052102.1|XM_038196174.1|zinc	zinc finger protein 706-like [Patiria miniata]	TwoPN_vs_MI	0.0544664	0.515528	0.608804	-6.8457	0.794297	0.621286	not significant
XP_038059006.1|XM_038203078.1|K10599	K10599 pre-mRNA-processing factor 19 (PRPF19, PRP19)	TwoPN_vs_MI	-0.165883	-3.21517	0.00246467	-2.2824	0.0108699	0.00850223	small
XP_038067324.1|XM_038211396.1|K02875;XP_038067325.1|XM_038211397.1|K02875	K02875 large subunit ribosomal protein L14e (RP-L14e, RPL14)	TwoPN_vs_MI	0.0192294	0.209852	0.834767	-6.95776	0.94844	0.741855	not significant
XP_038059235.1|XM_038203307.1|K17609	K17609 nucleoredoxin (NXN)	TwoPN_vs_MI	-0.0175444	-0.333871	0.740087	-6.92362	0.891094	0.696999	not significant
XP_038075697.1|XM_038219769.1|K17920	K17920 sorting nexin-5/6/32 (SNX5_6_32)	TwoPN_vs_MI	-0.0807728	-2.37626	0.0219766	-4.28939	0.0672658	0.0526142	not significant
XP_038047347.1|XM_038191419.1|K12462	K12462 Rho GDP-dissociation inhibitor (ARHGDI, RHOGDI)	TwoPN_vs_MI	-1.45044	-0.205298	0.8383	-4.59624	0.950091	0.743146	not significant
XP_038063967.1|XM_038208039.1|hemicentin-1-like	hemicentin-1-like isoform X2 [Patiria miniata]	TwoPN_vs_MI	0.0516841	1.22485	0.227248	-6.23214	0.407579	0.318802	not significant
XP_038064229.1|XM_038208301.1|K12471	K12471 epsin (EPN)	TwoPN_vs_MI	0.0636208	0.726587	0.471385	-6.71395	0.676215	0.528924	not significant
XP_038054640.1|XM_038198712.1|K01294	K01294 carboxypeptidase E (CPE); K01296 carboxypeptidase M (CPM); K07752 carboxypeptidase D (CPD)	TwoPN_vs_MI	0.0116583	0.33117	0.742112	-6.92453	0.892474	0.698079	not significant
PMI_023878|PMI_023878-tr|K05038;PMI_026331|PMI_026331-tr|K05038	K05038 solute carrier family 6 (neurotransmitter transporter, amino acid) member 5/7/9/14 (SLC6A5S)	TwoPN_vs_MI	-0.0406869	-0.88586	0.380582	-6.58565	0.585634	0.458073	not significant
XP_038075184.1|XM_038219256.1|K20057	K20057 synaptojanin-2-binding protein (SYNJ2BP, OMP25)	TwoPN_vs_MI	0.0638787	1.03734	0.305333	-6.44103	0.502115	0.392746	not significant
XP_038076706.1|XM_038220778.1|K03012	K03012 DNA-directed RNA polymerase II subunit RPB4 (RPB4, POLR2D)	TwoPN_vs_MI	-0.00218618	-0.0272108	0.978417	-6.97971	0.999101	0.781481	not significant
XP_038059635.1|XM_038203707.1|K13247	K13247 L-gulonate 3-dehydrogenase (CRYL1)	TwoPN_vs_MI	-0.0791155	-2.06234	0.045202	-4.9231	0.119735	0.0936548	not significant
XP_038066878.1|XM_038210950.1|K06569	K06569 melanoma-associated antigen p97 (MFI2, CD228); K12272 signal recognition particle receptor subunit beta (SRPRB, SRP102); K14736 transferrin (TF); K17283 lactotransferrin (LTF)	TwoPN_vs_MI	0.0413269	1.23401	0.22385	-6.22111	0.403253	0.315418	not significant
PMI_014567|PMI_014567-tr|K09645	K09645 vitellogenic carboxypeptidase-like protein (CPVL); K13289 cathepsin A (carboxypeptidase C) (CTSA, CPY); K16297 serine carboxypeptidase-like clade II (SCPL-II); K16298 serine carboxypeptidase-like clade IV (SCPL-IV)	TwoPN_vs_MI	0.0509274	1.95846	0.0566311	-5.1167	0.143294	0.112082	not significant
XP_038066960.1|XM_038211032.1|K11247	K11247 endophilin-A (SH3GL)	TwoPN_vs_MI	-0.0016217	-0.0407092	0.967715	-6.97925	0.996512	0.779456	not significant
PMI_011414|PMI_011414-tr|K10732	K10732 GINS complex subunit 1 (GINS1, PSF1)	TwoPN_vs_MI	-0.0935173	-2.67445	0.0105159	-3.62456	0.036711	0.0287148	small
XP_038068361.1|XM_038212433.1|K03035	K03035 26S proteasome regulatory subunit N5 (PSMD12, RPN5)	TwoPN_vs_MI	-0.189272	-5.18073	5.48668e-06	3.58944	5.50978e-05	4.30967e-05	small
PMI_013879|PMI_013879-tr|K19868	K19868 thioredoxin domain-containing protein 3 (NME8, TXNDC3); K19869 thioredoxin domain-containing protein 6 (NME9, TXNDC6)	TwoPN_vs_MI	0.0487383	1.33251	0.189657	-6.09763	0.358503	0.280416	not significant
XP_038053142.1|XM_038197214.1|ubiquitin	ubiquitin carboxyl-terminal hydrolase MINDY-2-like [Patiria miniata]	TwoPN_vs_MI	-0.0741894	-2.41768	0.019896	-4.20056	0.0620717	0.0485515	not significant
XP_038047226.1|XM_038191298.1|dynein	dynein regulatory complex subunit 3-like [Patiria miniata]	TwoPN_vs_MI	0.0364932	0.726492	0.471443	-6.71402	0.676233	0.528939	not significant
XP_038050422.1|XM_038194494.1|K11824	K11824 AP-2 complex subunit alpha (AP2A)	TwoPN_vs_MI	-0.146216	-2.16368	0.036045	-4.72634	0.10013	0.0783198	not significant
XP_038076505.1|XM_038220577.1|K01283	K01283 peptidyl-dipeptidase A (ACE, CD143)	TwoPN_vs_MI	0.0208191	0.594606	0.555198	-6.8015	0.750724	0.587204	not significant
XP_038079455.1|XM_038223527.1|K14411	K14411 RNA-binding protein Musashi (MSI)	TwoPN_vs_MI	-0.122539	-2.76561	0.0083157	-3.41004	0.0303038	0.0237032	small
XP_038068499.1|XM_038212571.1|plasminogen	plasminogen receptor (KT)-like [Patiria miniata]	TwoPN_vs_MI	-0.0286401	-0.669453	0.506757	-6.75395	0.708593	0.55425	not significant
XP_038060812.1|XM_038204884.1|anthrax	anthrax toxin receptor 1-like [Patiria miniata]	TwoPN_vs_MI	0.0258034	0.754536	0.454608	-6.69322	0.65997	0.516218	not significant
PMI_002132|PMI_002132-tr|K01415	K01415 endothelin-converting enzyme (ECE)	TwoPN_vs_MI	0.0641367	1.24976	0.218094	-6.20195	0.395486	0.309343	not significant
PMI_026216|PMI_026216-tr|protein	protein AED:0.00 eAED:0.00 QI:51|1|1|1|1|1|8|1159|547	TwoPN_vs_MI	0.021541	0.431316	0.668377	-6.88593	0.840252	0.657232	not significant
PMI_019268|PMI_019268-tr|protein;PMI_025487|PMI_025487-tr|protein	protein AED:0.01 eAED:0.01 QI:95|0.8|0.83|1|1|1|6|3459|214	TwoPN_vs_MI	-0.0822163	-1.45552	0.152732	-5.93122	0.306185	0.239493	not significant
PMI_028695|PMI_028695-tr|protein	protein AED:0.01 eAED:0.01 QI:20|1|1|1|1|1|4|6116|198	TwoPN_vs_MI	-0.306865	-3.76734	0.000493544	-0.479187	0.00275053	0.00215142	small
XP_038053186.1|XM_038197258.1|MYG1;XP_038053189.1|XM_038197261.1|MYG1	MYG1 exonuclease-like isoform X1 [Patiria miniata]	TwoPN_vs_MI	-0.0796049	-1.57519	0.122485	-5.75661	0.259653	0.203097	not significant
PMI_018742|PMI_018742-tr|K03260	K03260 translation initiation factor 4G (EIF4G)	TwoPN_vs_MI	-0.143086	-1.99262	0.0526248	-5.05395	0.135343	0.105863	not significant
XP_038075182.1|XM_038219254.1|K17081	K17081 prohibitin 2 (PHB2)	TwoPN_vs_MI	-0.241827	-4.42739	6.36117e-05	1.20743	0.000468122	0.000366157	small
XP_038063881.1|XM_038207953.1|uncharacterized	uncharacterized protein YER152C-like [Patiria miniata]	TwoPN_vs_MI	-0.00492528	-0.115167	0.908845	-6.97336	0.98083	0.76719	not significant
PMI_027366|PMI_027366-tr|K00008	K00008 L-iditol 2-dehydrogenase (SORD, gutB)	TwoPN_vs_MI	-0.0989038	-1.20271	0.235617	-6.25849	0.418605	0.327426	not significant
PMI_017337|PMI_017337-tr|K05906	K05906 prenylcysteine oxidase / farnesylcysteine lyase (PCYOX1, FCLY)	TwoPN_vs_MI	0.115449	3.77139	0.000487567	-0.749626	0.00272397	0.00213065	small
PMI_001951|PMI_001951-tr|K00764	K00764 amidophosphoribosyltransferase (purF, PPAT)	TwoPN_vs_MI	-0.424694	-4.59512	3.71708e-05	1.72764	0.000293654	0.000229691	small
XP_038047405.1|XM_038191477.1|K03246	K03246 translation initiation factor 3 subunit I (EIF3I)	TwoPN_vs_MI	-0.209243	-3.98666	0.000253153	-0.12279	0.00154643	0.00120959	small
PMI_003449|PMI_003449-tr|protein	protein AED:0.02 eAED:0.02 QI:1053|0.57|0.75|1|0.85|0.75|8|592|427	TwoPN_vs_MI	-0.0596428	-1.48594	0.144534	-5.88802	0.294533	0.230379	not significant
XP_038070149.1|XM_038214221.1|xaa-Pro	xaa-Pro dipeptidase-like [Patiria miniata]	TwoPN_vs_MI	-0.00508763	-0.165855	0.869042	-6.96614	0.96432	0.754276	not significant
PMI_009275|PMI_009275-tr|K03872;PMI_017810|PMI_017810-tr|K03872;XP_038057609.1|XM_038201681.1|K03872	K03872 transcription elongation factor B, polypeptide 1 (TCEB1)	TwoPN_vs_MI	-0.0990955	-4.30053	9.51252e-05	0.818754	0.000664905	0.000520078	small
PMI_005939|PMI_005939-tr|protein	protein AED:0.05 eAED:0.05 QI:132|0.6|1|1|1|1|6|1270|275	TwoPN_vs_MI	0.0607204	1.24723	0.219012	-6.20505	0.396671	0.31027	not significant
XP_038060168.1|XM_038204240.1|K14463	K14463 microsomal triglyceride transfer protein large subunit (MTTP, MTP)	TwoPN_vs_MI	-0.108706	-3.43511	0.00131673	-1.69271	0.00636566	0.00497911	small
PMI_014253|PMI_014253-tr|K13720	K13720 N-acylethanolamine-hydrolysing acid amidase (NAAA)	TwoPN_vs_MI	0.130501	4.57238	3.99933e-05	1.6567	0.000312501	0.000244433	small
XP_038049371.1|XM_038193443.1|K00933	K00933 creatine kinase (E2.7.3.2); K00934 arginine kinase (E2.7.3.3)	TwoPN_vs_MI	-0.0835549	-1.80444	0.0781135	-5.38823	0.183888	0.143834	not significant
PMI_016696|PMI_016696-tr|K06545	K06545 CD163 antigen (CD163); K13912 deleted in malignant brain tumors 1 protein (DMBT1)	TwoPN_vs_MI	0.0614096	1.51129	0.137973	-5.85139	0.284187	0.222286	not significant
XP_038061337.1|XM_038205409.1|protein	protein RCC2 homolog [Patiria miniata]	TwoPN_vs_MI	-0.109785	-3.72502	0.000560441	-0.882406	0.00306422	0.00239679	small
PMI_012052|PMI_012052-tr|K03671;XP_038076953.1|XM_038221025.1|K03671	K03671 thioredoxin 1 (trxA)	TwoPN_vs_MI	-0.02889	-1.4125	0.164945	-5.99095	0.323843	0.253305	not significant
XP_038044523.1|XM_038188595.1|RNA-binding	RNA-binding protein 33-like [Patiria miniata]	TwoPN_vs_MI	0.157489	1.73761	0.0893818	-5.50013	0.204319	0.159815	not significant
XP_038058657.1|XM_038202729.1|K12392	K12392 AP-1 complex subunit beta-1 (AP1B1)	TwoPN_vs_MI	-0.0697566	-0.809692	0.42254	-6.65008	0.629025	0.492013	not significant
XP_038053660.1|XM_038197732.1|spindle	spindle and kinetochore-associated protein 2-like [Patiria miniata]	TwoPN_vs_MI	0.0286615	0.814503	0.41981	-6.64617	0.626402	0.489962	not significant
XP_038071543.1|XM_038215615.1|K01792	K01792 glucose-6-phosphate 1-epimerase (E5.1.3.15)	TwoPN_vs_MI	0.0280131	1.253	0.216922	-6.19798	0.393911	0.308111	not significant
XP_038063506.1|XM_038207578.1|K11248	K11248 endophilin-B1 (SH3GLB1)	TwoPN_vs_MI	0.00777025	0.219353	0.827405	-6.9557	0.944736	0.738957	not significant
XP_038078881.1|XM_038222953.1|K03283	K03283 heat shock 70kDa protein 1/2/6/8 (HSPA1s)	TwoPN_vs_MI	-0.0882195	-2.17454	0.0351685	-4.70481	0.0981103	0.0767403	not significant
PMI_014252|PMI_014252-tr|K04565	K04565 superoxide dismutase, Cu-Zn family (SOD1)	TwoPN_vs_MI	0.0501363	1.84689	0.0715979	-5.31529	0.172012	0.134545	not significant
XP_038078543.1|XM_038222615.1|K15104	K15104 solute carrier family 25 (mitochondrial oxoglutarate transporter), member 11 (SLC25A11, OGC)	TwoPN_vs_MI	-0.341719	-4.23299	0.000117677	0.613612	0.000797912	0.000624114	small
PMI_006792|PMI_006792-tr|K12310	K12310 Di-N-acetylchitobiase (CTBS)	TwoPN_vs_MI	0.0236913	0.454518	0.651725	-6.87556	0.827857	0.647536	not significant
PMI_004853|PMI_004853-tr|K00940	K00940 nucleoside-diphosphate kinase (ndk, NME)	TwoPN_vs_MI	-0.119938	-0.00867983	0.993114	-4.5957	0.999101	0.781481	not significant
XP_038071866.1|XM_038215938.1|complement	complement C1q and tumor necrosis factor-related protein 9A-like [Patiria miniata]	TwoPN_vs_MI	-0.00989923	-0.153696	0.878563	-6.96811	0.969086	0.758003	not significant
XP_038047934.1|XM_038192006.1|K06171	K06171 nicastrin (NCSTN)	TwoPN_vs_MI	0.0132012	0.401552	0.689987	-6.89846	0.85635	0.669823	not significant
XP_038076273.1|XM_038220345.1|uncharacterized	uncharacterized protein LOC119744420 [Patiria miniata]	TwoPN_vs_MI	-0.0354608	-0.82814	0.412129	-6.63499	0.618724	0.483956	not significant
PMI_028715|PMI_028715-tr|protein;XP_038056987.1|XM_038201059.1|uncharacterized	protein AED:0.00 eAED:0.00 QI:44|1|1|1|1|1|4|653|278	TwoPN_vs_MI	0.0730804	1.17919	0.244757	-6.28601	0.430376	0.336633	not significant
PMI_009266|PMI_009266-tr|K00868	K00868 pyridoxine kinase (pdxK, pdxY)	TwoPN_vs_MI	-0.0921611	-2.60445	0.0125564	-3.78581	0.0424918	0.0332364	small
PMI_021279|PMI_021279-tr|K00149	K00149 aldehyde dehydrogenase family 9 member A1 (ALDH9A1)	TwoPN_vs_MI	0.0935732	2.73389	0.00902784	-3.48527	0.0323928	0.0253371	small
PMI_022153|PMI_022153-tr|protein	protein AED:0.42 eAED:0.42 QI:0|-1|0|1|-1|1|1|0|214	TwoPN_vs_MI	0.0733013	1.47147	0.148388	-5.90866	0.299977	0.234638	not significant
XP_038076489.1|XM_038220561.1|uncharacterized;XP_038076493.1|XM_038220565.1|uncharacterized;XP_038076495.1|XM_038220567.1|uncharacterized	uncharacterized protein DDB_G0290685-like isoform X1 [Patiria miniata]	TwoPN_vs_MI	0.0666561	2.04553	0.0469029	-4.95499	0.123214	0.096376	not significant
PMI_008657|PMI_008657-tr|K19919	K19919 cysteine-rich secretory protein (CRISP)	TwoPN_vs_MI	-0.0573344	-0.632626	0.530302	-6.57828	0.729419	0.57054	not significant
PMI_002158|PMI_002158-tr|protein	protein AED:0.01 eAED:0.01 QI:348|1|1|1|0.86|0.75|16|3335|768	TwoPN_vs_MI	0.0686946	1.90253	0.0637596	-5.21748	0.157446	0.123152	not significant
XP_038076277.1|XM_038220349.1|low-density	low-density lipoprotein receptor-related protein 2-like isoform X2 [Patiria miniata]	TwoPN_vs_MI	-0.131147	-0.670892	0.505849	-6.75299	0.708042	0.553819	not significant
XP_038049967.1|XM_038194039.1|K07893	K07893 Ras-related protein Rab-6A (RAB6A)	TwoPN_vs_MI	-0.0978685	-2.35965	0.0228643	-4.32467	0.0694264	0.0543042	not significant
PMI_003061|PMI_003061-tr|K15414	K15414 complement component 1 Q subcomponent-binding protein, mitochondrial (C1QBP)	TwoPN_vs_MI	0.0737563	2.02116	0.0494671	-5.00083	0.128736	0.100696	not significant
XP_038055585.1|XM_038199657.1|K00948	K00948 ribose-phosphate pyrophosphokinase (PRPS, prsA)	TwoPN_vs_MI	-0.263395	-5.06119	8.14001e-06	3.20454	7.73043e-05	6.04662e-05	small
XP_038076488.1|XM_038220560.1|K13239	K13239 peroxisomal 3,2-trans-enoyl-CoA isomerase (PECI)	TwoPN_vs_MI	-0.0716429	-2.95892	0.00498634	-2.93882	0.0196692	0.0153849	small
PMI_006407|PMI_006407-tr|K02898;PMI_012848|PMI_012848-tr|K02898;XP_038071104.1|XM_038215176.1|K02898	K02898 large subunit ribosomal protein L26e (RP-L26e, RPL26)	TwoPN_vs_MI	0.00682	0.100035	0.920778	-6.97501	0.983031	0.768911	not significant
XP_038051592.1|XM_038195664.1|LOW	LOW QUALITY PROTEIN: dyslexia-associated protein KIAA0319-like protein [Patiria miniata]	TwoPN_vs_MI	0.0192857	0.515904	0.608544	-6.84551	0.794121	0.621149	not significant
PMI_003109|PMI_003109-tr|protein	protein AED:0.19 eAED:0.19 QI:187|0.64|0.6|0.86|0.85|0.73|15|1179|580	TwoPN_vs_MI	-0.0160059	-0.35836	0.721813	-6.91505	0.878261	0.686962	not significant
XP_038065111.1|XM_038209183.1|microtubule-associated	microtubule-associated protein futsch-like isoform X4 [Patiria miniata]	TwoPN_vs_MI	0.0897373	2.21332	0.0321885	-4.62719	0.0912196	0.0713505	not significant
XP_038067844.1|XM_038211916.1|cilia-	cilia- and flagella-associated protein 52-like [Patiria miniata]	TwoPN_vs_MI	-0.147595	-3.17875	0.00272905	-2.37777	0.0118537	0.0092718	small
PMI_021624|PMI_021624-tr|K12191	K12191 charged multivesicular body protein 2A (CHMP2A)	TwoPN_vs_MI	0.0365605	0.669523	0.506713	-6.75391	0.708593	0.55425	not significant
XP_038045757.1|XM_038189829.1|guanylate-binding	guanylate-binding protein 2-like [Patiria miniata]	TwoPN_vs_MI	-0.0118606	-0.0832524	0.934034	-6.63426	0.985738	0.771028	not significant
PMI_005971|PMI_005971-tr|protein	protein AED:0.38 eAED:0.38 QI:68|0.5|0.33|1|1|1|3|0|273	TwoPN_vs_MI	-0.012556	-0.244098	0.808307	-6.94989	0.934945	0.731299	not significant
PMI_019901|PMI_019901-tr|K08056	K08056 protein disulfide isomerase family A, member 3 (PDIA3, GRP58)	TwoPN_vs_MI	-0.0843673	-1.77096	0.0835992	-5.44474	0.194162	0.151871	not significant
XP_038067155.1|XM_038211227.1|heat	heat shock factor protein-like isoform X2 [Patiria miniata]	TwoPN_vs_MI	0.0179093	0.316241	0.753338	-6.92942	0.899787	0.703799	not significant
PMI_001116|PMI_001116-tr|K18461	K18461 WAS protein family homolog 1 (WASH1)	TwoPN_vs_MI	0.121153	1.84708	0.0715695	-5.31496	0.17197	0.134512	not significant
PMI_015102|PMI_015102-tr|protein;XP_038046999.1|XM_038191071.1|fibropellin-1-like;XP_038047001.1|XM_038191073.1|fibropellin-1-like	protein AED:0.00 eAED:0.00 QI:0|1|0.85|1|0.5|0.57|7|2733|192	TwoPN_vs_MI	0.0376808	0.456847	0.650062	-6.87449	0.826712	0.646641	not significant
PMI_006868|PMI_006868-tr|K02917	K02917 large subunit ribosomal protein L35Ae (RP-L35Ae, RPL35A)	TwoPN_vs_MI	0.0499772	0.642882	0.523687	-6.77146	0.723229	0.565698	not significant
PMI_002364|PMI_002364-tr|K04550	K04550 low-density lipoprotein receptor-related protein 1 (alpha-2-macroglobulin receptor) (LRP1, CD91); K20049 low-density lipoprotein receptor-related protein 1B (LRP1B)	TwoPN_vs_MI	-0.0176665	-0.207772	0.83638	-6.9582	0.949219	0.742464	not significant
PMI_017284|PMI_017284-tr|protein	protein AED:0.01 eAED:0.01 QI:485|0.85|0.87|1|0.85|0.87|8|5177|235	TwoPN_vs_MI	-0.0413438	-0.390857	0.697818	-6.90274	0.862194	0.674394	not significant
PMI_001054|PMI_001054-tr|K05236	K05236 coatomer subunit alpha (COPA, RET1)	TwoPN_vs_MI	-0.195749	-2.03007	0.048516	-4.79233	0.126648	0.0990623	not significant
XP_038060739.1|XM_038204811.1|K01135	K01135 arylsulfatase B (ARSB); K12375 arylsulfatase I/J (ARSI_J)	TwoPN_vs_MI	0.0633676	1.42133	0.162377	-5.97882	0.320023	0.250317	not significant
XP_038051138.1|XM_038195210.1|K11718	K11718 UDP-glucose:glycoprotein glucosyltransferase (HUGT)	TwoPN_vs_MI	0.0400647	0.315994	0.753524	-6.7291	0.899907	0.703893	not significant
XP_038076973.1|XM_038221045.1|treacle	treacle protein-like [Patiria miniata]	TwoPN_vs_MI	-0.0743533	-1.73482	0.08988	-5.50472	0.205192	0.160498	not significant
XP_038075350.1|XM_038219422.1|putative	putative phospholipase B-like 2 [Patiria miniata]	TwoPN_vs_MI	0.0812528	0.6795	0.500434	-6.74715	0.703356	0.550154	not significant
PMI_003469|PMI_003469-tr|protein	protein AED:0.08 eAED:0.08 QI:0|0.69|0.71|0.78|1|1|14|3431|665	TwoPN_vs_MI	0.0534746	0.445312	0.658311	-6.87974	0.832478	0.651151	not significant
PMI_020006|PMI_020006-tr|K10659	K10659 E3 ubiquitin-protein ligase MARCH4/9/11 (MARCH4_9_11); K17356 tetraspanin-13/31 (TSPAN13_31)	TwoPN_vs_MI	-0.0467918	-0.991956	0.326725	-6.48664	0.526622	0.411915	not significant
PMI_004189|PMI_004189-tr|K00030;XP_038058450.1|XM_038202522.1|K00030	K00030 isocitrate dehydrogenase (NAD+) (IDH3)	TwoPN_vs_MI	-1.20439	-0.116546	0.907758	-4.59627	0.980675	0.767069	not significant
PMI_001682|PMI_001682-tr|protein	protein AED:0.12 eAED:0.12 QI:389|0.52|0.6|1|0.94|0.95|20|1346|1760	TwoPN_vs_MI	0.0255027	0.7961	0.430313	-6.66099	0.636852	0.498136	not significant
PMI_012862|PMI_012862-tr|protein	protein AED:0.10 eAED:0.12 QI:0|0|0|1|0|0.33|3|0|372	TwoPN_vs_MI	0.0772687	1.4113	0.165295	-5.79623	0.324296	0.253659	not significant
XP_038068883.1|XM_038212955.1|peptidase	peptidase inhibitor 16-like [Patiria miniata]	TwoPN_vs_MI	0.0224131	0.42435	0.67341	-6.88895	0.844162	0.66029	not significant
PMI_026238|PMI_026238-tr|K00683;PMI_028900|PMI_028900-tr|K00683	K00683 glutaminyl-peptide cyclotransferase (QPCT)	TwoPN_vs_MI	0.00763349	0.112499	0.910947	-6.97367	0.981533	0.76774	not significant
XP_038060948.1|XM_038205020.1|rap1	rap1 GTPase-GDP dissociation stimulator 1-like [Patiria miniata]	TwoPN_vs_MI	-0.119938	-0.0111202	0.991179	-4.5957	0.999101	0.781481	not significant
PMI_013432|PMI_013432-tr|K01759;XP_038076259.1|XM_038220331.1|K01759	K01759 lactoylglutathione lyase (GLO1, gloA)	TwoPN_vs_MI	0.0436372	0.760487	0.451081	-6.68871	0.656568	0.513557	not significant
XP_038067873.1|XM_038211945.1|K00772	K00772 5'-methylthioadenosine phosphorylase (mtaP, MTAP)	TwoPN_vs_MI	-0.0447034	-1.04291	0.302773	-6.43529	0.499053	0.390351	not significant
XP_038049900.1|XM_038193972.1|K01968	K01968 3-methylcrotonyl-CoA carboxylase alpha subunit (E6.4.1.4A)	TwoPN_vs_MI	-0.247749	-2.06833	0.0446089	-4.72022	0.118443	0.0926441	not significant
XP_038064351.1|XM_038208423.1|isatin	isatin hydrolase-like [Patiria miniata]	TwoPN_vs_MI	-0.119273	-1.0827	0.284927	-6.39349	0.479021	0.374682	not significant
PMI_004058|PMI_004058-tr|K00323	K00323 NAD(P) transhydrogenase (NNT)	TwoPN_vs_MI	-0.374668	-4.19664	0.000131891	0.503765	0.000880304	0.00068856	small
PMI_003728|PMI_003728-tr|K02984	K02984 small subunit ribosomal protein S3Ae (RP-S3Ae, RPS3A)	TwoPN_vs_MI	-0.0994515	-1.88537	0.066095	-5.24791	0.161653	0.126443	not significant
XP_038072870.1|XM_038216942.1|K00128	K00128 aldehyde dehydrogenase (NAD+) (ALDH)	TwoPN_vs_MI	0.0191012	0.322655	0.748508	-6.92735	0.897014	0.70163	not significant
XP_038061841.1|XM_038205913.1|K04794	K04794 peptidyl-tRNA hydrolase, PTH2 family (PTH2)	TwoPN_vs_MI	-0.094926	-1.4436	0.156041	-5.94793	0.311055	0.243303	not significant
XP_038065132.1|XM_038209204.1|K17420	K17420 large subunit ribosomal protein L39 (MRPL39)	TwoPN_vs_MI	-0.124664	-1.4262	0.160975	-5.9721	0.318065	0.248785	not significant
XP_038044684.1|XM_038188756.1|K05661;XP_038044686.1|XM_038188758.1|K05661	K05661 ATP-binding cassette, subfamily B (MDR/TAP), member 6 (ABCB6); K05663 mitochondrial ABC transporter ATM (ABC.ATM)	TwoPN_vs_MI	-0.082974	-1.07448	0.288553	-6.40225	0.48251	0.377412	not significant
XP_038051340.1|XM_038195412.1|uncharacterized	uncharacterized protein LOC119724384 [Patiria miniata]	TwoPN_vs_MI	0.0219231	0.940689	0.352078	-6.53583	0.554705	0.433882	not significant
PMI_025439|PMI_025439-tr|K01229	K01229 lactase-phlorizin hydrolase (LCT); K05350 beta-glucosidase (bglB)	TwoPN_vs_MI	0.0563226	1.672	0.101731	-5.6064	0.225462	0.176353	not significant
XP_038079021.1|XM_038223093.1|K17759	K17759 NAD(P)H-hydrate epimerase (AIBP, nnrE)	TwoPN_vs_MI	-0.0538313	-1.30912	0.197392	-6.12774	0.368911	0.288556	not significant
XP_038045441.1|XM_038189513.1|K13089	K13089 interleukin enhancer-binding factor 2 (ILF2)	TwoPN_vs_MI	-0.160364	-3.02815	0.00413395	-2.58391	0.0168146	0.0131521	small
XP_038078400.1|XM_038222472.1|myogenesis-regulating	myogenesis-regulating glycosidase-like isoform X1 [Patiria miniata]	TwoPN_vs_MI	0.0557613	1.64039	0.108163	-5.65631	0.236126	0.184694	not significant
PMI_003496|PMI_003496-tr|K01952	K01952 phosphoribosylformylglycinamidine synthase (purL, PFAS)	TwoPN_vs_MI	-0.106274	-2.04342	0.0471198	-4.95897	0.123619	0.0966927	not significant
XP_038065520.1|XM_038209592.1|K03935	K03935 NADH dehydrogenase (ubiquinone) Fe-S protein 2 (NDUFS2)	TwoPN_vs_MI	-0.246677	-3.71621	0.00057543	-0.907547	0.00313383	0.00245123	small
XP_038050262.1|XM_038194334.1|K01124	K01124 glycerophosphoinositol inositolphosphodiesterase (GDPD2)	TwoPN_vs_MI	0.0257988	0.355969	0.723591	-6.91591	0.87954	0.687962	not significant
PMI_017268|PMI_017268-tr|K06173	K06173 tRNA pseudouridine38-40 synthase (truA, PUS1)	TwoPN_vs_MI	-0.0175212	-0.319271	0.751055	-6.92845	0.898697	0.702946	not significant
XP_038056511.1|XM_038200583.1|K07127	K07127 5-hydroxyisourate hydrolase (uraH, pucM, hiuH)	TwoPN_vs_MI	0.0732438	1.53485	0.132089	-5.81685	0.274919	0.215037	not significant
XP_038069431.1|XM_038213503.1|K00650	K00650 lecithin-cholesterol acyltransferase (LCAT); K06129 lysophospholipase III (LYPLA3)	TwoPN_vs_MI	0.0809922	2.33651	0.0241553	-4.37352	0.0725765	0.0567682	not significant
XP_038070028.1|XM_038214100.1|ankyrin	ankyrin repeat domain-containing protein 11-like [Patiria miniata]	TwoPN_vs_MI	-0.130886	-3.51343	0.0010485	-1.47734	0.00524035	0.00409892	small
XP_038078032.1|XM_038222104.1|K02930	K02930 large subunit ribosomal protein L4e (RP-L4e, RPL4)	TwoPN_vs_MI	0.0875608	0.714653	0.478656	-6.72257	0.683589	0.534692	not significant
PMI_019856|PMI_019856-tr|K10735	K10735 GINS complex subunit 4 (GINS4, SLD5)	TwoPN_vs_MI	-0.0331571	-0.948052	0.34836	-6.52892	0.550885	0.430894	not significant
XP_038059787.1|XM_038203859.1|betaine--homocysteine	betaine--homocysteine S-methyltransferase 1-like isoform X2 [Patiria miniata]	TwoPN_vs_MI	-0.272229	-6.4571	7.6449e-08	7.78185	1.23996e-06	9.69879e-07	small
XP_038059102.1|XM_038203174.1|uncharacterized	uncharacterized protein YMR196W-like [Patiria miniata]	TwoPN_vs_MI	-0.854665	-0.0356092	0.971757	-4.59629	0.998265	0.780827	not significant
PMI_010250|PMI_010250-tr|K09540;XP_038058985.1|XM_038203057.1|K09540	K09540 translocation protein SEC63 (SEC63, DNAJC23)	TwoPN_vs_MI	-1.54734	-0.127881	0.898834	-4.59627	0.977653	0.764705	not significant
PMI_016326|PMI_016326-tr|protein	protein AED:0.21 eAED:0.21 QI:698|0.63|0.75|1|0.45|0.33|12|1403|479	TwoPN_vs_MI	0.0051316	0.042778	0.966075	-6.97916	0.995864	0.778949	not significant
PMI_020542|PMI_020542-tr|protein;XP_038061456.1|XM_038205528.1|K13864	protein AED:0.04 eAED:0.04 QI:330|1|1|1|0.76|0.64|14|9799|649	TwoPN_vs_MI	-0.0117821	-0.320528	0.750109	-6.72765	0.898049	0.70244	not significant
PMI_009355|PMI_009355-tr|K00415	K00415 ubiquinol-cytochrome c reductase core subunit 2 (QCR2, UQCRC2)	TwoPN_vs_MI	-0.106876	-2.36676	0.0224806	-4.3096	0.0685257	0.0535997	not significant
PMI_015345|PMI_015345-tr|K19480	K19480 anoctamin-5 (ANO5, GDD1, TMEM16E); K19499 anoctamin-4 (ANO4, TMEM16D); K19501 anoctamin-7 (ANO7, NGEP, TMEM16G)	TwoPN_vs_MI	-0.0825247	-2.22442	0.0313785	-4.60479	0.0894069	0.0699326	not significant
PMI_026655|PMI_026655-tr|K13370	K13370 17beta-estradiol 17-dehydrogenase / 3alpha(17beta)-hydroxysteroid dehydrogenase (NAD+) (HSD17B8)	TwoPN_vs_MI	-0.204302	-5.14876	6.0982e-06	3.48629	6.02396e-05	4.71185e-05	small
PMI_026383|PMI_026383-tr|K07560	K07560 D-tyrosyl-tRNA(Tyr) deacylase (dtd, DTD1)	TwoPN_vs_MI	-0.263415	-2.11033	0.0406391	-4.63979	0.109971	0.0860174	not significant
PMI_020792|PMI_020792-tr|protein	protein AED:0.36 eAED:0.36 QI:185|0.91|1|1|0.58|0.76|13|40|467	TwoPN_vs_MI	-0.0944354	-1.69798	0.0966822	-5.56475	0.217174	0.16987	not significant
XP_038051172.1|XM_038195244.1|WD	WD repeat and FYVE domain-containing protein 2-like isoform X1 [Patiria miniata]	TwoPN_vs_MI	-0.103537	-1.29807	0.201129	-6.1418	0.373897	0.292456	not significant
XP_038058903.1|XM_038202975.1|K00457	K00457 4-hydroxyphenylpyruvate dioxygenase (HPD, hppD)	TwoPN_vs_MI	0.0590919	2.6544	0.0110669	-3.67108	0.0382784	0.0299407	small
XP_038071246.1|XM_038215318.1|K05955	K05955 protein farnesyltransferase/geranylgeranyltransferase type-1 subunit alpha (FNTA)	TwoPN_vs_MI	-0.079822	-2.04231	0.0472346	-4.96106	0.123848	0.0968716	not significant
XP_038079190.1|XM_038223262.1|K03910;XP_038079201.1|XM_038223273.1|K03910	K03910 alpha-2-macroglobulin (A2M)	TwoPN_vs_MI	-0.0501526	-1.06707	0.291847	-6.41009	0.486172	0.380276	not significant
XP_038062963.1|XM_038207035.1|K06267	K06267 hyaluronan-mediated motility receptor (HMMR, RHAMM, CD168)	TwoPN_vs_MI	-0.0130078	-0.265411	0.791952	-6.94439	0.925678	0.724051	not significant
XP_038078796.1|XM_038222868.1|K12198	K12198 charged multivesicular body protein 5 (CHMP5, VPS60)	TwoPN_vs_MI	0.038566	0.468096	0.642062	-6.86924	0.820384	0.641692	not significant
XP_038057808.1|XM_038201880.1|K13814	K13814 t-SNARE domain-containing protein 1 (TSNARE1)	TwoPN_vs_MI	-0.0446786	-1.17139	0.247842	-6.29501	0.434175	0.339605	not significant
PMI_006703|PMI_006703-tr|protein	protein AED:0.07 eAED:0.16 QI:70|0.75|0.88|1|1|1|9|3079|917	TwoPN_vs_MI	-0.0107416	-0.318878	0.751351	-6.92857	0.898709	0.702956	not significant
XP_038060422.1|XM_038204494.1|K17265	K17265 Ras GTPase-activating protein-binding protein 1 (G3BP1)	TwoPN_vs_MI	-0.0476359	-1.25926	0.214677	-6.19029	0.391137	0.305941	not significant
PMI_020907|PMI_020907-tr|protein	protein AED:0.00 eAED:0.00 QI:297|1|1|1|1|1|5|1359|259	TwoPN_vs_MI	0.0664447	0.68179	0.498999	-6.74559	0.702235	0.549277	not significant
PMI_009789|PMI_009789-tr|protein	protein AED:0.07 eAED:0.08 QI:0|0.81|0.78|0.90|1|1|33|5265|1867	TwoPN_vs_MI	-0.162152	-2.37195	0.0222038	-4.29856	0.0678265	0.0530528	not significant
XP_038052683.1|XM_038196755.1|protein;XP_038052684.1|XM_038196756.1|Na(+)/H(+)	protein TsetseEP-like isoform X1 [Patiria miniata]	TwoPN_vs_MI	0.00633191	0.115698	0.908426	-6.9733	0.980764	0.767138	not significant
PMI_022789|PMI_022789-tr|protein	protein AED:0.00 eAED:0.00 QI:864|1|1|1|0.5|0.33|3|2708|208	TwoPN_vs_MI	-0.0104235	-0.130648	0.896659	-6.97143	0.976878	0.764098	not significant
XP_038045018.1|XM_038189090.1|K02263;XP_038045019.1|XM_038189091.1|K02263	K02263 cytochrome c oxidase subunit 4 (COX4)	TwoPN_vs_MI	-0.10252	-1.7838	0.0814596	-5.42319	0.190147	0.14873	not significant
XP_038073286.1|XM_038217358.1|K13051	K13051 beta-aspartyl-peptidase (threonine type) (iaaA, ASRGL1)	TwoPN_vs_MI	-0.041607	-1.11371	0.271544	-6.3599	0.462344	0.361638	not significant
XP_038072023.1|XM_038216095.1|K07865	K07865 Ras homolog gene family, member U (RHOU, WRCH1)	TwoPN_vs_MI	-0.00431853	-0.0502384	0.960163	-6.97881	0.993859	0.777381	not significant
PMI_010731|PMI_010731-tr|K04727	K04727 programmed cell death 8 (apoptosis-inducing factor) (PDCD8, AIF)	TwoPN_vs_MI	-0.279167	-3.19252	0.00262613	-2.34181	0.0114716	0.00897289	small
PMI_007433|PMI_007433-tr|K01880	K01880 glycyl-tRNA synthetase (GARS, glyS1)	TwoPN_vs_MI	-0.349166	-6.16612	2.03477e-07	6.81869	2.97256e-06	2.32509e-06	small
XP_038072192.1|XM_038216264.1|K12397	K12397 AP-3 complex subunit beta (AP3B)	TwoPN_vs_MI	-0.113219	-0.754779	0.454464	-6.69304	0.659853	0.516126	not significant
PMI_012779|PMI_012779-tr|protein	protein AED:0.14 eAED:0.14 QI:162|0.9|0.90|1|0.9|0.85|21|1108|1192	TwoPN_vs_MI	-0.384591	-9.01101	1.71809e-11	16.0717	6.51672e-10	5.09728e-10	small
XP_038053797.1|XM_038197869.1|coiled-coil-helix-coiled-coil-helix	coiled-coil-helix-coiled-coil-helix domain-containing protein 2-like [Patiria miniata]	TwoPN_vs_MI	0.0498546	0.462378	0.646123	-6.87192	0.8237	0.644285	not significant
PMI_005536|PMI_005536-tr|protein	protein AED:0.00 eAED:0.00 QI:153|1|1|1|1|1|4|1874|69	TwoPN_vs_MI	0.00851734	0.0653974	0.948158	-6.97792	0.989824	0.774225	not significant
PMI_018169|PMI_018169-tr|K00167;XP_038077964.1|XM_038222036.1|K00167	K00167 2-oxoisovalerate dehydrogenase E1 component beta subunit (BCKDHB, bkdA2)	TwoPN_vs_MI	-0.201506	-2.72457	0.00924742	-3.50724	0.0330151	0.0258239	small
XP_038074622.1|XM_038218694.1|multiple	multiple epidermal growth factor-like domains protein 6 isoform X7 [Patiria miniata]	TwoPN_vs_MI	-0.0459351	-0.532565	0.597055	-6.83671	0.785215	0.614183	not significant
PMI_016148|PMI_016148-tr|K01511	K01511 ectonucleoside triphosphate diphosphohydrolase 5/6 (ENTPD5_6)	TwoPN_vs_MI	0.131043	2.69529	0.00997014	-3.57597	0.0351371	0.0274837	small
XP_038053817.1|XM_038197889.1|K03873	K03873 transcription elongation factor B, polypeptide 2 (TCEB2)	TwoPN_vs_MI	-0.0123653	-0.279019	0.781558	-6.94064	0.918765	0.718643	not significant
XP_038063459.1|XM_038207531.1|K02989	K02989 small subunit ribosomal protein S5e (RP-S5e, RPS5)	TwoPN_vs_MI	-0.109921	-2.1569	0.036602	-4.73974	0.101346	0.079271	not significant
XP_038076444.1|XM_038220516.1|K10424	K10424 dynactin 2 (DCTN2)	TwoPN_vs_MI	0.045384	0.909379	0.36818	-6.56463	0.572369	0.447698	not significant
PMI_012681|PMI_012681-tr|K17780	K17780 mitochondrial import inner membrane translocase subunit TIM8 (TIM8)	TwoPN_vs_MI	-0.00470844	-0.129768	0.89735	-6.97155	0.977189	0.764342	not significant
PMI_002771|PMI_002771-tr|K12179	K12179 COP9 signalosome complex subunit 6 (COPS6, CSN6)	TwoPN_vs_MI	-0.0882781	-2.30066	0.0262843	-4.44845	0.0777051	0.0607797	not significant
XP_038044925.1|XM_038188997.1|uncharacterized	uncharacterized protein LOC119719535 isoform X2 [Patiria miniata]	TwoPN_vs_MI	-0.0552162	-1.67204	0.101723	-5.60634	0.22546	0.176351	not significant
XP_038050367.1|XM_038194439.1|K13510	K13510 lysophosphatidylcholine acyltransferase / lyso-PAF acetyltransferase (LPCAT1_2)	TwoPN_vs_MI	-0.265687	-3.80561	0.000439737	-0.370268	0.00248542	0.00194406	small
PMI_009403|PMI_009403-tr|K00384	K00384 thioredoxin reductase (NADPH) (trxB, TRR)	TwoPN_vs_MI	-0.00966612	-0.140849	0.888641	-6.97003	0.973961	0.761817	not significant
PMI_021737|PMI_021737-tr|K03264	K03264 translation initiation factor 6 (EIF6)	TwoPN_vs_MI	0.0650156	3.50125	0.00108646	-1.511	0.00540393	0.00422687	small
XP_038074418.1|XM_038218490.1|K00025	K00025 malate dehydrogenase (MDH1)	TwoPN_vs_MI	-0.0412119	-0.908857	0.368452	-6.56511	0.572707	0.447962	not significant
XP_038049189.1|XM_038193261.1|K08491	K08491 syntaxin 17 (STX17)	TwoPN_vs_MI	0.0402207	1.12301	0.267617	-6.34964	0.457547	0.357886	not significant
XP_038069630.1|XM_038213702.1|K18587	K18587 ubiquinone biosynthesis protein COQ9 (COQ9)	TwoPN_vs_MI	-0.0885822	-1.90259	0.063752	-5.21738	0.15744	0.123147	not significant
XP_038076858.1|XM_038220930.1|K18263	K18263 G-protein coupled receptor 98 (ADGRV1, GPR98, USH2C)	TwoPN_vs_MI	0.025706	0.90609	0.369898	-6.56761	0.574272	0.449186	not significant
XP_038053670.1|XM_038197742.1|K10422	K10422 CAP-Gly domain-containing linker protein 2 (CLIP2, CYLN2)	TwoPN_vs_MI	-0.225232	-2.83596	0.00691803	-3.24107	0.0259494	0.0202972	small
XP_038049099.1|XM_038193171.1|K00799	K00799 glutathione S-transferase (GST, gst)	TwoPN_vs_MI	-0.560828	-5.43619	2.34973e-06	4.41839	2.60564e-05	2.03809e-05	down
XP_038056939.1|XM_038201011.1|K11843	K11843 ubiquitin carboxyl-terminal hydrolase 14 (USP14, UBP6)	TwoPN_vs_MI	-0.210683	-5.3134	3.53499e-06	4.01893	3.72701e-05	2.91521e-05	small
XP_038077576.1|XM_038221648.1|K09292	K09292 protein TFG (TFG)	TwoPN_vs_MI	0.016194	0.451257	0.654054	-6.87705	0.829643	0.648933	not significant
PMI_019935|PMI_019935-tr|K01892	K01892 histidyl-tRNA synthetase (HARS, hisS)	TwoPN_vs_MI	-0.249214	-7.26133	5.16066e-09	10.5598	1.09701e-07	8.58067e-08	small
PMI_021521|PMI_021521-tr|protein;XP_038077770.1|XM_038221842.1|prefoldin	protein AED:0.00 eAED:0.00 QI:80|1|1|1|0.6|0.5|6|2853|169	TwoPN_vs_MI	-0.0292122	-0.760624	0.451	-6.68861	0.656512	0.513514	not significant
XP_038075444.1|XM_038219516.1|K05687	K05687 protein DJ-1 (PARK7)	TwoPN_vs_MI	0.0415548	1.45972	0.151579	-5.92531	0.304609	0.23826	not significant
PMI_019730|PMI_019730-tr|K16518;PMI_020945|PMI_020945-tr|K16518;XP_038058870.1|XM_038202942.1|K16518	K16518 A-kinase anchor protein 1, mitochondrial (AKAP1)	TwoPN_vs_MI	-0.111682	-2.21975	0.0317168	-4.42415	0.0901507	0.0705144	not significant
PMI_024484|PMI_024484-tr|K01596	K01596 phosphoenolpyruvate carboxykinase (GTP) (E4.1.1.32, pckA, PCK)	TwoPN_vs_MI	0.00468223	0.0537338	0.957394	-6.97862	0.99334	0.776975	not significant
PMI_014042|PMI_014042-tr|protein	protein AED:0.00 eAED:0.00 QI:359|1|1|1|0.66|0.5|4|3045|458	TwoPN_vs_MI	-0.0672635	-2.09447	0.0421001	-4.86154	0.113069	0.0884409	not significant
PMI_018152|PMI_018152-tr|protein	protein AED:0.00 eAED:0.00 QI:197|1|1|1|0|0.33|3|2119|82	TwoPN_vs_MI	0.0189566	0.603613	0.549247	-6.79607	0.746252	0.583706	not significant
XP_038078219.1|XM_038222291.1|K12871	K12871 coiled-coil domain-containing protein 12 (CCDC12)	TwoPN_vs_MI	0.139463	1.92815	0.0604046	-5.17163	0.151021	0.118126	not significant
XP_038076441.1|XM_038220513.1|K10396;XP_038076442.1|XM_038220514.1|K10396	K10396 kinesin family member 5 (KIF5)	TwoPN_vs_MI	-0.298645	-5.75591	8.07102e-07	5.59564	1.01031e-05	7.90245e-06	small
XP_038078458.1|XM_038222530.1|tropomyosin-like	tropomyosin-like isoform X5 [Patiria miniata]	TwoPN_vs_MI	0.0345731	0.365398	0.716591	-6.91247	0.874747	0.684213	not significant
XP_038063470.1|XM_038207542.1|K02936	K02936 large subunit ribosomal protein L7Ae (RP-L7Ae, RPL7A)	TwoPN_vs_MI	0.0250617	0.235861	0.814652	-6.95189	0.938037	0.733717	not significant
XP_038063836.1|XM_038207908.1|selenoprotein	selenoprotein F-like [Patiria miniata]	TwoPN_vs_MI	0.0337426	0.387324	0.700412	-6.90413	0.864145	0.67592	not significant
XP_038059044.1|XM_038203116.1|protein	protein OSCP1-like [Patiria miniata]	TwoPN_vs_MI	-0.0900966	-2.79258	0.00775149	-3.3456	0.0285518	0.0223328	small
XP_038076057.1|XM_038220129.1|K03940	K03940 NADH dehydrogenase (ubiquinone) Fe-S protein 7 (NDUFS7)	TwoPN_vs_MI	-0.316091	-3.48275	0.00114665	-1.56201	0.00564929	0.00441878	small
XP_038057729.1|XM_038201801.1|K10739	K10739 replication factor A2 (RFA2, RPA2)	TwoPN_vs_MI	-0.0543798	-1.61711	0.113112	-5.69255	0.244438	0.191196	not significant
XP_038060671.1|XM_038204743.1|K07897	K07897 Ras-related protein Rab-7A (RAB7A)	TwoPN_vs_MI	-0.0759685	-1.32109	0.193405	-6.11239	0.363595	0.284398	not significant
XP_038054983.1|XM_038199055.1|pollen-specific;XP_038054989.1|XM_038199061.1|pollen-specific	pollen-specific leucine-rich repeat extensin-like protein 1 isoform X1 [Patiria miniata]	TwoPN_vs_MI	0.0844315	1.01828	0.314194	-6.46042	0.512271	0.40069	not significant
XP_038053950.1|XM_038198022.1|nucleobindin-2-like	nucleobindin-2-like isoform X3 [Patiria miniata]	TwoPN_vs_MI	0.103741	0.887567	0.379673	-6.58415	0.58471	0.457351	not significant
PMI_004151|PMI_004151-tr|K13238;XP_038064587.1|XM_038208659.1|K13238	K13238 3,2-trans-enoyl-CoA isomerase, mitochondrial (DCI)	TwoPN_vs_MI	0.0216049	0.27821	0.782174	-6.94086	0.918993	0.718821	not significant
PMI_012490|PMI_012490-tr|K02134	K02134 F-type H+-transporting ATPase subunit delta (ATPeF1D, ATP5D, ATP16)	TwoPN_vs_MI	0.0753815	1.83429	0.0734827	-5.3371	0.175496	0.13727	not significant
PMI_003536|PMI_003536-tr|K02912	K02912 large subunit ribosomal protein L32e (RP-L32e, RPL32)	TwoPN_vs_MI	0.0167578	0.610711	0.544581	-6.79173	0.741961	0.58035	not significant
PMI_010214|PMI_010214-tr|K00026	K00026 malate dehydrogenase (MDH2)	TwoPN_vs_MI	-0.0508366	-1.13414	0.262968	-6.33726	0.452342	0.353815	not significant
PMI_026268|PMI_026268-tr|protein	protein AED:0.03 eAED:0.03 QI:207|0.71|0.87|0.87|1|1|8|2967|396	TwoPN_vs_MI	0.0169451	0.338567	0.736571	-6.92203	0.888887	0.695273	not significant
PMI_006719|PMI_006719-tr|K10410	K10410 dynein light intermediate chain, axonemal (DNALI)	TwoPN_vs_MI	-0.128921	-3.68001	0.000641152	-1.0105	0.00343687	0.00268827	small
XP_038054306.1|XM_038198378.1|K08867	K08867 WNK lysine deficient protein kinase (WNK, PRKWNK)	TwoPN_vs_MI	-0.10641	-2.66677	0.0107238	-3.6424	0.0373005	0.0291758	small
XP_038058434.1|XM_038202506.1|K02503	K02503 histidine triad (HIT) family protein (HINT1, hinT, hit)	TwoPN_vs_MI	-0.178977	-4.29798	9.58965e-05	0.810963	0.000669701	0.00052383	small
XP_038070185.1|XM_038214257.1|K15424	K15424 serine/threonine-protein phosphatase 4 regulatory subunit 1 (PPP4R1)	TwoPN_vs_MI	-0.0564051	-1.21504	0.23093	-6.24388	0.412513	0.322661	not significant
PMI_017340|PMI_017340-tr|protein	protein AED:0.02 eAED:0.02 QI:528|1|1|1|0.85|0.75|8|385|160	TwoPN_vs_MI	-0.0117767	-0.375273	0.709288	-6.90878	0.870048	0.680538	not significant
XP_038062751.1|XM_038206823.1|beta-galactosidase-1-like;XP_038062752.1|XM_038206824.1|beta-galactosidase-1-like	beta-galactosidase-1-like protein 2 isoform X1 [Patiria miniata]	TwoPN_vs_MI	0.120764	1.9089	0.0629105	-5.20612	0.155842	0.121897	not significant
PMI_019943|PMI_019943-tr|protein	protein AED:0.00 eAED:0.00 QI:64|1|1|1|1|1|6|3844|203	TwoPN_vs_MI	0.0631504	1.20727	0.233877	-6.25311	0.416265	0.325596	not significant
PMI_003771|PMI_003771-tr|K03231;XP_038051874.1|XM_038195946.1|K03231	K03231 elongation factor 1-alpha (EEF1A)	TwoPN_vs_MI	-0.182263	-1.58244	0.120821	-5.74564	0.257005	0.201025	not significant
XP_038063554.1|XM_038207626.1|K17546	K17546 probable inactive protein kinase-like protein SgK071 (SGK071)	TwoPN_vs_MI	-0.221173	-2.33425	0.024285	-4.18932	0.072862	0.0569915	not significant
XP_038064076.1|XM_038208148.1|K04798	K04798 prefoldin beta subunit (pfdB, PFDN6)	TwoPN_vs_MI	0.0915137	0.415799	0.679609	-6.89257	0.848732	0.663864	not significant
PMI_002872|PMI_002872-tr|K15151;PMI_011513|PMI_011513-tr|K15151	K15151 mediator of RNA polymerase II transcription subunit 10 (MED10, NUT2)	TwoPN_vs_MI	0.00932514	0.268968	0.789231	-6.94343	0.923674	0.722483	not significant
XP_038075724.1|XM_038219796.1|K17920	K17920 sorting nexin-5/6/32 (SNX5_6_32)	TwoPN_vs_MI	-0.121201	-3.19731	0.00259116	-2.32926	0.0113456	0.00887434	small
XP_038060762.1|XM_038204834.1|K08451	K08451 G protein-coupled receptor 64 (GPR64); K08463 G protein-coupled receptor 126 (GPR126)	TwoPN_vs_MI	-0.00835507	-0.256034	0.799136	-6.94686	0.930105	0.727513	not significant
XP_038048446.1|XM_038192518.1|K13199	K13199 plasminogen activator inhibitor 1 RNA-binding protein (SERBP1)	TwoPN_vs_MI	-0.074687	-1.37045	0.177602	-6.04773	0.341368	0.267013	not significant
XP_038069820.1|XM_038213892.1|K01672	K01672 carbonic anhydrase (CA)	TwoPN_vs_MI	0.00642215	0.0827274	0.934449	-6.97662	0.985738	0.771028	not significant
PMI_010120|PMI_010120-tr|protein	protein AED:0.05 eAED:0.05 QI:383|1|0.97|1|0.85|0.85|41|0|2802	TwoPN_vs_MI	0.051815	1.54593	0.129394	-5.80045	0.270687	0.211727	not significant
PMI_005995|PMI_005995-tr|K03283	K03283 heat shock 70kDa protein 1/2/6/8 (HSPA1s)	TwoPN_vs_MI	-0.0390675	-1.13762	0.261531	-6.33338	0.450903	0.352689	not significant
XP_038075318.1|XM_038219390.1|K00939	K00939 adenylate kinase (adk, AK)	TwoPN_vs_MI	-0.227166	-2.47577	0.0172777	-4.07404	0.0553119	0.0432641	not significant
PMI_022687|PMI_022687-tr|K00799	K00799 glutathione S-transferase (GST, gst)	TwoPN_vs_MI	-0.0230432	-0.840486	0.405249	-6.62471	0.611662	0.478432	not significant
PMI_027721|PMI_027721-tr|K03964;XP_038072555.1|XM_038216627.1|K03964	K03964 NADH dehydrogenase (ubiquinone) 1 beta subcomplex subunit 8 (NDUFB8)	TwoPN_vs_MI	0.0130048	0.052009	0.958761	-6.97872	0.993685	0.777245	not significant
XP_038063796.1|XM_038207868.1|uncharacterized	uncharacterized protein LOC119734374 isoform X2 [Patiria miniata]	TwoPN_vs_MI	0.0453087	1.05668	0.296514	-6.421	0.491392	0.384359	not significant
XP_038048268.1|XM_038192340.1|K02866	K02866 large subunit ribosomal protein L10e (RP-L10e, RPL10)	TwoPN_vs_MI	-0.0341046	-0.367614	0.71495	-6.91165	0.873591	0.683309	not significant
XP_038052123.1|XM_038196195.1|K09584	K09584 protein disulfide-isomerase A6 (PDIA6, TXNDC7)	TwoPN_vs_MI	-0.0505487	-1.36252	0.180072	-6.05827	0.344776	0.269678	not significant
PMI_021446|PMI_021446-tr|protein	protein AED:0.04 eAED:0.04 QI:214|0.6|0.66|1|0.8|0.66|6|500|319	TwoPN_vs_MI	0.0417257	0.78996	0.433852	-6.66585	0.640611	0.501075	not significant
XP_038062778.1|XM_038206850.1|sortilin-related	sortilin-related receptor-like isoform X1 [Patiria miniata]	TwoPN_vs_MI	0.024297	0.853949	0.397829	-6.61333	0.603791	0.472276	not significant
XP_038061937.1|XM_038206009.1|K03259	K03259 translation initiation factor 4E (EIF4E)	TwoPN_vs_MI	-0.0524457	-1.76729	0.0842206	-5.45089	0.195274	0.15274	not significant
PMI_002237|PMI_002237-tr|K08360	K08360 cytochrome b-561 (CYB561); K16295 cytochrome b ascorbate-dependent protein 3 (CYBASC3)	TwoPN_vs_MI	-0.0184532	-0.244031	0.808358	-6.9499	0.934945	0.731299	not significant
XP_038071055.1|XM_038215127.1|K18261	K18261 dysferlin (DYSF)	TwoPN_vs_MI	-0.141411	-1.30778	0.197842	-6.12945	0.369466	0.28899	not significant
XP_038057476.1|XM_038201548.1|K12184	K12184 ESCRT-I complex subunit VPS28 (VPS28)	TwoPN_vs_MI	0.043368	0.382804	0.703736	-6.90589	0.866514	0.677773	not significant
XP_038050521.1|XM_038194593.1|K04439;XP_038050523.1|XM_038194595.1|K04439	K04439 beta-arrestin (ARRB); K13801 arrestin-C (ARR3); K13805 arrestin-2 (ARR2)	TwoPN_vs_MI	-0.142993	-3.7217	0.000566037	-0.891871	0.00308838	0.00241569	small
PMI_006192|PMI_006192-tr|K08492	K08492 syntaxin 18 (STX18)	TwoPN_vs_MI	0.0197497	0.345793	0.731171	-6.71917	0.885268	0.692442	not significant
PMI_023626|PMI_023626-tr|K00826;XP_038054768.1|XM_038198840.1|K00826	K00826 branched-chain amino acid aminotransferase (E2.6.1.42, ilvE)	TwoPN_vs_MI	0.153947	3.4272	0.0013472	-1.71432	0.00648212	0.00507021	small
XP_038065835.1|XM_038209907.1|uncharacterized	uncharacterized protein LOC119735917 [Patiria miniata]	TwoPN_vs_MI	0.0838187	2.81169	0.00737352	-3.2997	0.027413	0.021442	small
PMI_019093|PMI_019093-tr|K06564	K06564 insulin-like growth factor 2 receptor (IGF2R, CD222)	TwoPN_vs_MI	0.0443964	1.36383	0.179661	-6.05652	0.344317	0.269319	not significant
XP_038048331.1|XM_038192403.1|K14322	K14322 polyadenylate-binding protein-interacting protein 1 (PAIP1)	TwoPN_vs_MI	0.0288977	0.643684	0.523172	-6.77095	0.722793	0.565357	not significant
XP_038073851.1|XM_038217923.1|K08493	K08493 vesicle transport through interaction with t-SNAREs 1 (VTI1)	TwoPN_vs_MI	-0.0110714	-0.125954	0.900351	-6.97204	0.978198	0.765131	not significant
PMI_019262|PMI_019262-tr|K07048;XP_038051193.1|XM_038195265.1|K07048	K07048 phosphotriesterase-related protein (PTER, php)	TwoPN_vs_MI	-0.119938	-0.00929105	0.99263	-4.5957	0.999101	0.781481	not significant
XP_038046177.1|XM_038190249.1|uncharacterized	uncharacterized protein LOC119720544 [Patiria miniata]	TwoPN_vs_MI	-0.233447	-3.73129	0.000550005	-0.864498	0.00301659	0.00235953	small
XP_038068524.1|XM_038212596.1|K15623	K15623 protein SSXT (SS18, SSXT, SYT)	TwoPN_vs_MI	0.159966	2.94029	0.00524235	-2.98516	0.0205273	0.0160561	small
PMI_001735|PMI_001735-tr|protein	protein AED:0.01 eAED:0.01 QI:52|1|0.66|1|1|1|3|0|176	TwoPN_vs_MI	0.210857	7.28911	4.7044e-09	10.5303	1.01372e-07	7.92913e-08	small
PMI_011000|PMI_011000-tr|protein	protein AED:0.05 eAED:0.05 QI:8320|1|0.75|1|1|1|4|0|209	TwoPN_vs_MI	-0.129463	-1.15097	0.256057	-6.31834	0.444191	0.347439	not significant
PMI_010938|PMI_010938-tr|K12189;XP_038071505.1|XM_038215577.1|K12189	K12189 ESCRT-II complex subunit VPS25 (VPS25, EAP20)	TwoPN_vs_MI	-0.228379	-3.0825	0.00356268	-2.44626	0.0148301	0.0115999	small
XP_038044771.1|XM_038188843.1|K11592	K11592 endoribonuclease Dicer (DICER1, DCR1); K11699 RNA-dependent RNA polymerase (RDR, RDRP); K12646 ATP-dependent RNA helicase DDX58 (DDX58, RIG-I); K12647 interferon-induced helicase C domain-containing protein 1 (IFIH1, MDA5)	TwoPN_vs_MI	0.117275	1.91194	0.0625089	-5.2007	0.155002	0.12124	not significant
XP_038071069.1|XM_038215141.1|K01509	K01509 adenosinetriphosphatase (ENTPD2); K01510 apyrase (ENTPD1_3_8, CD39)	TwoPN_vs_MI	-0.0940228	-1.9668	0.0556298	-5.10147	0.141419	0.110616	not significant
PMI_010691|PMI_010691-tr|K03237	K03237 translation initiation factor 2 subunit 1 (EIF2S1)	TwoPN_vs_MI	-0.157541	-3.37717	0.00155607	-1.85027	0.00732152	0.00572678	small
XP_038068266.1|XM_038212338.1|K02599;XP_038068268.1|XM_038212340.1|K02599	K02599 Notch 1 (NOTCH1)	TwoPN_vs_MI	-0.0515325	-0.686767	0.495888	-6.74217	0.699473	0.547117	not significant
PMI_006579|PMI_006579-tr|protein;XP_038077389.1|XM_038221461.1|transmembrane	protein AED:0.11 eAED:0.11 QI:256|0.42|0.75|0.75|0.85|0.75|8|1095|424	TwoPN_vs_MI	0.0415997	0.734403	0.466658	-6.70823	0.671726	0.525414	not significant
PMI_019760|PMI_019760-tr|K04858	K04858 voltage-dependent calcium channel alpha-2/delta-1 (CACNA2D1); K04859 voltage-dependent calcium channel alpha-2/delta-2 (CACNA2D2)	TwoPN_vs_MI	-0.0594411	-1.28083	0.207066	-6.16351	0.381264	0.298218	not significant
PMI_005555|PMI_005555-tr|K17065;PMI_017145|PMI_017145-tr|K17065;XP_038054332.1|XM_038198404.1|K17065	K17065 dynamin 1-like protein (DNM1L)	TwoPN_vs_MI	0.0810002	0.708075	0.482689	-6.38706	0.68744	0.537705	not significant
XP_038044131.1|XM_038188203.1|COMM	COMM domain-containing protein 4-like [Patiria miniata]	TwoPN_vs_MI	-0.0843378	-1.92554	0.0607386	-5.17631	0.151639	0.11861	not significant
XP_038072225.1|XM_038216297.1|myeloid-derived	myeloid-derived growth factor-like [Patiria miniata]	TwoPN_vs_MI	0.0829977	1.25201	0.217283	-6.1992	0.394356	0.308459	not significant
XP_038070052.1|XM_038214124.1|K01251	K01251 adenosylhomocysteinase (E3.3.1.1, ahcY)	TwoPN_vs_MI	-0.0405207	-1.0211	0.312874	-6.45757	0.510728	0.399483	not significant
XP_038058310.1|XM_038202382.1|K07901	K07901 Ras-related protein Rab-8A (RAB8A, MEL); K07902 Ras-related protein Rab-8B (RAB8B)	TwoPN_vs_MI	-0.063308	-1.25169	0.217397	-5.86393	0.394496	0.308568	not significant
PMI_004094|PMI_004094-tr|K10299;PMI_005630|PMI_005630-tr|K10299;XP_038051602.1|XM_038195674.1|K10299	K10299 F-box protein 16 (FBXO16)	TwoPN_vs_MI	0.117005	0.669533	0.506707	-6.7539	0.708593	0.55425	not significant
XP_038057837.1|XM_038201909.1|K06545	K06545 CD163 antigen (CD163); K13912 deleted in malignant brain tumors 1 protein (DMBT1)	TwoPN_vs_MI	0.00350595	0.0644599	0.9489	-6.97798	0.989916	0.774296	not significant
XP_038066108.1|XM_038210180.1|K01019	K01019 galactosylceramide sulfotransferase (GAL3ST1); K09675 galactose-3-O-sulfotransferase 2 (GAL3ST2); K09677 galactose-3-O-sulfotransferase 4 (GAL3ST4)	TwoPN_vs_MI	0.0260388	0.615794	0.541251	-6.7886	0.738799	0.577877	not significant
XP_038052574.1|XM_038196646.1|K01556	K01556 kynureninase (KYNU, kynU)	TwoPN_vs_MI	-0.185646	-3.28825	0.00200556	-2.08904	0.00911228	0.00712748	small
XP_038066006.1|XM_038210078.1|K02929;XP_038066007.1|XM_038210079.1|K02929	K02929 large subunit ribosomal protein L44e (RP-L44e, RPL44)	TwoPN_vs_MI	0.016111	0.170377	0.865507	-6.96537	0.962658	0.752975	not significant
PMI_000386|PMI_000386-tr|protein	protein AED:0.00 eAED:0.00 QI:543|1|1|1|1|1|7|1424|417	TwoPN_vs_MI	-0.146132	-2.71107	0.00957443	-3.539	0.0339822	0.0265803	small
XP_038049612.1|XM_038193684.1|K15129	K15129 mediator of RNA polymerase II transcription subunit 8 (MED8)	TwoPN_vs_MI	0.028645	0.990923	0.327223	-6.48766	0.527127	0.41231	not significant
PMI_019869|PMI_019869-tr|K12663	K12663 Delta(3,5)-Delta(2,4)-dienoyl-CoA isomerase (ECH1)	TwoPN_vs_MI	0.0237768	0.942616	0.351103	-6.53402	0.553778	0.433156	not significant
XP_038067614.1|XM_038211686.1|K05032	K05032 ATP-binding cassette subfamily C (CFTR/MRP) member 8 (ABCC8, SUR1); K05033 ATP-binding cassette subfamily C (CFTR/MRP) member 9 (ABCC9, SUR2)	TwoPN_vs_MI	-0.114273	-1.4928	0.142734	-5.54531	0.29194	0.228351	not significant
XP_038060036.1|XM_038204108.1|K11830;XP_038060037.1|XM_038204109.1|K11830	K11830 transcription factor A, mitochondrial (TFAM, MTTFA)	TwoPN_vs_MI	0.0475608	0.989737	0.327796	-6.48882	0.527781	0.412821	not significant
XP_038057156.1|XM_038201228.1|K00569	K00569 thiopurine S-methyltransferase (TPMT, tpmT)	TwoPN_vs_MI	-0.158573	-3.90871	0.000321483	-0.351691	0.00189958	0.00148582	small
XP_038072148.1|XM_038216220.1|K01619	K01619 deoxyribose-phosphate aldolase (deoC, DERA)	TwoPN_vs_MI	-0.00561971	-0.158134	0.875086	-6.96741	0.967243	0.756562	not significant
XP_038074294.1|XM_038218366.1|K00933	K00933 creatine kinase (E2.7.3.2); K00934 arginine kinase (E2.7.3.3)	TwoPN_vs_MI	-0.112181	-2.50158	0.0162178	-4.01709	0.052425	0.041006	not significant
PMI_014389|PMI_014389-tr|protein	protein AED:0.04 eAED:0.04 QI:102|0.93|0.93|1|0.86|0.75|16|2015|634	TwoPN_vs_MI	-0.0723233	-0.984666	0.330254	-6.49379	0.530525	0.414968	not significant
XP_038079152.1|XM_038223224.1|K00020	K00020 3-hydroxyisobutyrate dehydrogenase (mmsB, HIBADH)	TwoPN_vs_MI	0.0157976	0.441495	0.66105	-6.88145	0.834483	0.652719	not significant
XP_038060645.1|XM_038204717.1|ovoinhibitor-like	ovoinhibitor-like isoform X1 [Patiria miniata]	TwoPN_vs_MI	0.0890307	1.39922	0.168865	-6.00905	0.329217	0.257508	not significant
PMI_013635|PMI_013635-tr|K03424	K03424 TatD DNase family protein (tatD)	TwoPN_vs_MI	-0.159076	-4.57136	4.01238e-05	1.65354	0.000313133	0.000244927	small
XP_038058075.1|XM_038202147.1|K02726	K02726 20S proteasome subunit alpha 2 (PSMA2)	TwoPN_vs_MI	-0.0410304	-1.23517	0.22342	-6.2197	0.402709	0.314992	not significant
PMI_002315|PMI_002315-tr|protein	protein AED:0.02 eAED:0.02 QI:1141|0.88|0.9|1|1|1|10|3155|385	TwoPN_vs_MI	-0.195735	-2.5066	0.016019	-4.00598	0.0519532	0.040637	not significant
XP_038076375.1|XM_038220447.1|peptidyl-glycine	peptidyl-glycine alpha-amidating monooxygenase B-like [Patiria miniata]	TwoPN_vs_MI	0.0697831	2.54211	0.0146727	-3.9268	0.0483236	0.0377979	small
XP_038076778.1|XM_038220850.1|K17218	K17218 sulfide:quinone oxidoreductase (sqr)	TwoPN_vs_MI	-0.194375	-2.07836	0.0436314	-4.89251	0.116447	0.0910829	not significant
XP_038046849.1|XM_038190921.1|tubulin-specific	tubulin-specific chaperone C-like [Patiria miniata]	TwoPN_vs_MI	-0.00626106	-0.103306	0.918197	-6.97467	0.982467	0.76847	not significant
XP_038073253.1|XM_038217325.1|uncharacterized	uncharacterized protein LOC119741533 [Patiria miniata]	TwoPN_vs_MI	0.0343217	0.313042	0.75575	-6.93044	0.901744	0.70533	not significant
XP_038064392.1|XM_038208464.1|28	28 kDa heat- and acid-stable phosphoprotein-like [Patiria miniata]	TwoPN_vs_MI	0.0183082	0.308269	0.759355	-6.93194	0.904092	0.707166	not significant
XP_038047155.1|XM_038191227.1|K02725	K02725 20S proteasome subunit alpha 6 (PSMA1); K13141 integrator complex subunit 4 (INTS4)	TwoPN_vs_MI	-0.0369559	-1.35691	0.181834	-6.06568	0.347044	0.271452	not significant
XP_038073816.1|XM_038217888.1|K11714	K11714 rhamnogalacturonan II specific xylosyltransferase (RGXT)	TwoPN_vs_MI	-0.0704661	-1.38124	0.174284	-6.0333	0.337038	0.263625	not significant
XP_038054156.1|XM_038198228.1|K17782;XP_038054157.1|XM_038198229.1|K17782	K17782 mitochondrial intermembrane space import and assembly protein 40 (MIA40, CHCHD4)	TwoPN_vs_MI	0.112745	1.5885	0.119442	-5.73643	0.254865	0.199351	not significant
XP_038071050.1|XM_038215122.1|glutaredoxin-3-like	glutaredoxin-3-like [Patiria miniata]	TwoPN_vs_MI	-0.0824194	-2.33786	0.0240781	-4.37068	0.0723998	0.0566299	not significant
PMI_012040|PMI_012040-tr|K17662	K17662 cytochrome b pre-mRNA-processing protein 3 (CBP3, UQCC)	TwoPN_vs_MI	-0.0450285	-0.588436	0.559294	-6.6053	0.754367	0.590054	not significant
PMI_002004|PMI_002004-tr|K12180	K12180 COP9 signalosome complex subunit 7 (COPS7, CSN7)	TwoPN_vs_MI	-0.0570687	-1.37334	0.17671	-6.04388	0.340277	0.266159	not significant
PMI_006760|PMI_006760-tr|K00248	K00248 butyryl-CoA dehydrogenase (ACADS, bcd)	TwoPN_vs_MI	-0.171588	-3.96458	0.000270929	-0.18784	0.00164216	0.00128447	small
PMI_020710|PMI_020710-tr|protein	protein AED:0.08 eAED:0.08 QI:8|1|1|1|1|1|8|74|298	TwoPN_vs_MI	-0.29021	-3.47089	0.00118692	-1.59465	0.00582489	0.00455614	small
PMI_000785|PMI_000785-tr|protein	protein AED:0.02 eAED:0.02 QI:257|0.66|0.6|1|0.88|0.9|10|5214|403	TwoPN_vs_MI	0.00757967	0.163709	0.870721	-6.9665	0.965337	0.755071	not significant
XP_038067172.1|XM_038211244.1|K10610	K10610 DNA damage-binding protein 1 (DDB1)	TwoPN_vs_MI	-0.0870772	-2.30653	0.0259248	-4.43625	0.0769095	0.0601574	not significant
XP_038077555.1|XM_038221627.1|K00802	K00802 spermine synthase (SMS)	TwoPN_vs_MI	0.0975948	2.24623	0.029838	-4.56048	0.0859039	0.0671927	not significant
XP_038054279.1|XM_038198351.1|testin-like	testin-like isoform X2 [Patiria miniata]	TwoPN_vs_MI	-0.283061	-5.32422	3.41019e-06	4.05406	3.60631e-05	2.82079e-05	small
PMI_014322|PMI_014322-tr|K11433;XP_038061331.1|XM_038205403.1|K11433	K11433 histone-lysine N-methyltransferase SETMAR (SETMAR)	TwoPN_vs_MI	-0.230426	-2.2494	0.0296203	-4.23323	0.0854811	0.0668619	not significant
PMI_015381|PMI_015381-tr|K09611	K09611 probable aminopeptidase NPEPL1 (NPEPL1); K11142 cytosol aminopeptidase (LAP3)	TwoPN_vs_MI	0.0693922	1.4531	0.153398	-5.93462	0.307167	0.240261	not significant
XP_038044948.1|XM_038189020.1|K14294	K14294 partner of Y14 and mago (WIBG, PYM)	TwoPN_vs_MI	0.101872	1.00362	0.321132	-6.4751	0.520511	0.407135	not significant
XP_038065825.1|XM_038209897.1|prenylated	prenylated Rab acceptor protein 1-like [Patiria miniata]	TwoPN_vs_MI	0.0327838	0.851049	0.39942	-6.61579	0.605564	0.473662	not significant
PMI_000383|PMI_000383-tr|K01285	K01285 lysosomal Pro-X carboxypeptidase (PRCP)	TwoPN_vs_MI	0.0531133	1.26337	0.213209	-6.18521	0.389477	0.304642	not significant
PMI_023062|PMI_023062-tr|protein	protein AED:0.20 eAED:0.20 QI:248|0.5|0.76|0.92|0.66|0.69|13|75|528	TwoPN_vs_MI	0.0640127	1.65511	0.105128	-5.63318	0.2312	0.180841	not significant
PMI_025624|PMI_025624-tr|K02727	K02727 20S proteasome subunit alpha 7 (PSMA3)	TwoPN_vs_MI	-0.0292527	-1.05324	0.298069	-6.42459	0.493329	0.385874	not significant
PMI_000220|PMI_000220-tr|K08493;XP_038061925.1|XM_038205997.1|K08493	K08493 vesicle transport through interaction with t-SNAREs 1 (VTI1)	TwoPN_vs_MI	0.0308198	0.327995	0.744495	-6.92559	0.894272	0.699485	not significant
PMI_025309|PMI_025309-tr|protein;PMI_028797|PMI_028797-tr|protein;XP_038055214.1|XM_038199286.1|transmembrane	protein AED:0.02 eAED:0.02 QI:463|1|1|1|0.8|0.83|6|3877|243	TwoPN_vs_MI	-1.10443	-0.0838781	0.93354	-4.59628	0.985738	0.771028	not significant
PMI_020874|PMI_020874-tr|K12614	K12614 ATP-dependent RNA helicase DDX6/DHH1 (DDX6, RCK, DHH1); K15691 E3 ubiquitin-protein ligase RFWD3 (RFWD3)	TwoPN_vs_MI	-0.111222	-3.47516	0.00117227	-1.58291	0.00576108	0.00450622	small
XP_038048510.1|XM_038192582.1|K03951	K03951 NADH dehydrogenase (ubiquinone) 1 alpha subcomplex subunit 7 (NDUFA7)	TwoPN_vs_MI	0.0113404	0.0701406	0.944404	-6.97759	0.989161	0.773706	not significant
PMI_010651|PMI_010651-tr|K03247	K03247 translation initiation factor 3 subunit H (EIF3H)	TwoPN_vs_MI	-0.175656	-4.32691	8.75176e-05	0.899197	0.000620827	0.000485601	small
PMI_000539|PMI_000539-tr|protein	protein AED:0.03 eAED:0.03 QI:165|0.88|0.9|1|1|1|10|832|418	TwoPN_vs_MI	-0.416808	-4.92014	1.29348e-05	2.99309	0.000116148	9.08489e-05	small
XP_038072302.1|XM_038216374.1|K14085	K14085 aldehyde dehydrogenase family 7 member A1 (ALDH7A1)	TwoPN_vs_MI	0.0483963	0.978434	0.33329	-6.49986	0.533763	0.417501	not significant
PMI_014368|PMI_014368-tr|protein	protein AED:0.07 eAED:0.07 QI:297|0.42|0.62|0.75|0.85|0.87|8|1748|249	TwoPN_vs_MI	0.0583726	2.22901	0.0310486	-4.5955	0.0886354	0.0693292	not significant
PMI_006895|PMI_006895-tr|K03125	K03125 transcription initiation factor TFIID subunit 1 (TAF1)	TwoPN_vs_MI	-0.0124309	-0.168554	0.866931	-6.96568	0.963454	0.753599	not significant
XP_038077021.1|XM_038221093.1|K14863	K14863 ribosome biogenesis protein YTM1 (YTM1, WDR12)	TwoPN_vs_MI	-0.12681	-2.76873	0.0082485	-3.4026	0.030083	0.0235304	small
XP_038063369.1|XM_038207441.1|K05038	K05038 solute carrier family 6 (neurotransmitter transporter, amino acid) member 5/7/9/14 (SLC6A5S)	TwoPN_vs_MI	-0.0119047	-0.225912	0.822332	-6.95422	0.941885	0.736728	not significant
XP_038052196.1|XM_038196268.1|K11656	K11656 chromatin accessibility complex protein 1 (CHRAC1, CHRAC15)	TwoPN_vs_MI	-0.00565696	-0.0427901	0.966065	-6.97916	0.995864	0.778949	not significant
PMI_004144|PMI_004144-tr|K17286	K17286 erythrocyte band 7 integral membrane protein (STOM)	TwoPN_vs_MI	-0.0906562	-1.21868	0.229556	-6.23953	0.410752	0.321283	not significant
PMI_014188|PMI_014188-tr|K04453;PMI_025027|PMI_025027-tr|K04453	K04453 Max protein (MAX)	TwoPN_vs_MI	0.0822953	1.45399	0.153153	-5.93337	0.30687	0.240029	not significant
PMI_003557|PMI_003557-tr|K11875	K11875 proteasome assembly chaperone 1 (PSMG1, DSCR2, PAC1)	TwoPN_vs_MI	0.0104499	0.147021	0.883797	-6.96913	0.971634	0.759996	not significant
PMI_023619|PMI_023619-tr|K08288	K08288 protein kinase C substrate 80K-H (PRKCSH)	TwoPN_vs_MI	0.0726514	2.33822	0.0240578	-4.36993	0.0723733	0.0566093	not significant
XP_038070206.1|XM_038214278.1|K11147	K11147 dehydrogenase/reductase SDR family member 4 (DHRS4); K11164 dehydrogenase/reductase SDR family member 2 (DHRS2)	TwoPN_vs_MI	-1.25516	-0.116664	0.907665	-4.59627	0.980675	0.767069	not significant
XP_038049970.1|XM_038194042.1|K16185;XP_038049971.1|XM_038194043.1|K16185	K16185 Ras-related GTP-binding protein A/B (RRAGA_B)	TwoPN_vs_MI	-0.0601712	-0.496739	0.621883	-6.85529	0.804195	0.629029	not significant
PMI_000122|PMI_000122-tr|protein	protein AED:0.26 eAED:0.26 QI:0|0.5|0.66|0.66|1|1|3|30|78	TwoPN_vs_MI	-0.0805817	-1.383	0.173749	-6.03095	0.336282	0.263034	not significant
XP_038068646.1|XM_038212718.1|putative	putative ferric-chelate reductase 1 isoform X2 [Patiria miniata]	TwoPN_vs_MI	-0.434254	-0.0369958	0.970658	-4.59629	0.997622	0.780324	not significant
PMI_000517|PMI_000517-tr|K11594	K11594 ATP-dependent RNA helicase DDX3X (DDX3X, bel); K17642 ATP-dependent RNA helicase DDX3Y (DDX3Y)	TwoPN_vs_MI	-0.288728	-2.25774	0.0290527	-4.53697	0.0841976	0.065858	not significant
XP_038067966.1|XM_038212038.1|kielin/chordin-like	kielin/chordin-like protein [Patiria miniata]	TwoPN_vs_MI	-0.0452561	-0.627187	0.533827	-6.78148	0.732253	0.572757	not significant
XP_038045330.1|XM_038189402.1|K01202	K01202 galactosylceramidase (GALC)	TwoPN_vs_MI	0.0801338	2.34089	0.0239059	-4.3643	0.0720472	0.0563541	not significant
XP_038051680.1|XM_038195752.1|protein	protein archease-like [Patiria miniata]	TwoPN_vs_MI	0.0488891	1.06455	0.292976	-6.41275	0.48737	0.381213	not significant
PMI_018035|PMI_018035-tr|K12749;XP_038061902.1|XM_038205974.1|K12751	K12749 myosin light chain 3 (MYL3); K12750 myosin light chain 4 (MYL4); K12751 myosin light chain 6 (MYL6)	TwoPN_vs_MI	0.00935389	0.079658	0.936876	-6.97687	0.986012	0.771243	not significant
XP_038049580.1|XM_038193652.1|K00799	K00799 glutathione S-transferase (GST, gst)	TwoPN_vs_MI	0.0252942	0.53309	0.596694	-6.83642	0.785069	0.614069	not significant
XP_038055328.1|XM_038199400.1|K10807	K10807 ribonucleoside-diphosphate reductase subunit M1 (RRM1)	TwoPN_vs_MI	-0.194273	-1.78817	0.0807409	-5.41581	0.188819	0.147691	not significant
XP_038055000.1|XM_038199072.1|WSC	WSC domain-containing protein 2-like isoform X1 [Patiria miniata]	TwoPN_vs_MI	-0.772283	-0.0973827	0.922871	-4.59628	0.983138	0.768995	not significant
XP_038069398.1|XM_038213470.1|COMM	COMM domain-containing protein 7-like [Patiria miniata]	TwoPN_vs_MI	-0.0232947	-0.4283	0.670554	-6.88724	0.841923	0.658539	not significant
PMI_027567|PMI_027567-tr|protein	protein AED:0.36 eAED:0.36 QI:78|0.6|0.5|1|0.8|0.83|6|0|506	TwoPN_vs_MI	-0.131827	-1.48904	0.143717	-5.68769	0.293341	0.229447	not significant
XP_038049600.1|XM_038193672.1|K18752	K18752 transportin-1 (TNPO1, IPO2, KPNB2)	TwoPN_vs_MI	-0.986558	-0.0480041	0.961933	-4.59628	0.994444	0.777838	not significant
PMI_005134|PMI_005134-tr|K07918	K07918 Ras-related protein Rab-32 (RAB32); K07923 Ras-related protein Rab-38 (RAB38)	TwoPN_vs_MI	-0.106262	-2.15353	0.0368819	-4.74639	0.101897	0.0797022	not significant
XP_038060089.1|XM_038204161.1|K00472	K00472 prolyl 4-hydroxylase (P4HA)	TwoPN_vs_MI	-0.119938	-0.0135554	0.989247	-4.5957	0.999101	0.781481	not significant
XP_038051605.1|XM_038195677.1|K02541	K02541 DNA replication licensing factor MCM3 (MCM3)	TwoPN_vs_MI	-0.313963	-2.08833	0.042678	-4.87337	0.114358	0.0894488	not significant
PMI_010372|PMI_010372-tr|K08738	K08738 cytochrome c (CYC)	TwoPN_vs_MI	-0.0360778	-0.469711	0.640916	-6.86847	0.81945	0.640961	not significant
PMI_005944|PMI_005944-tr|K03989	K03989 complement component 4 (C4); K03994 complement component 5 (C5)	TwoPN_vs_MI	0.0587942	1.97726	0.0543948	-5.08228	0.138976	0.108704	not significant
PMI_015988|PMI_015988-tr|K19755;XP_038065215.1|XM_038209287.1|K19755	K19755 radial spoke head protein 1 (RSPH1)	TwoPN_vs_MI	0.0117008	0.308487	0.75919	-6.93187	0.90393	0.70704	not significant
XP_038070862.1|XM_038214934.1|K09680;XP_038070865.1|XM_038214937.1|K09680;XP_038070866.1|XM_038214938.1|K09680	K09680 type II pantothenate kinase (coaW); K19942 growth arrest-specific protein 8 (GAS8)	TwoPN_vs_MI	-0.119938	-0.00790713	0.993727	-4.5957	0.999101	0.781481	not significant
PMI_016896|PMI_016896-tr|protein	protein AED:0.00 eAED:0.00 QI:36|1|1|1|1|1|6|4248|197	TwoPN_vs_MI	-0.00207514	-0.0396031	0.968591	-6.77868	0.996868	0.779734	not significant
PMI_004476|PMI_004476-tr|protein	protein AED:0.32 eAED:0.32 QI:135|0.88|0.9|1|0.66|0.5|10|1647|369	TwoPN_vs_MI	-0.974223	-0.0531983	0.957818	-4.59628	0.993502	0.777101	not significant
XP_038076782.1|XM_038220854.1|K12200	K12200 programmed cell death 6-interacting protein (PDCD6IP, ALIX, RIM20)	TwoPN_vs_MI	-0.0931737	-3.18225	0.00270257	-2.36865	0.0117566	0.00919581	small
XP_038060423.1|XM_038204495.1|K04515	K04515 calcium/calmodulin-dependent protein kinase (CaM kinase) II (CAMK2)	TwoPN_vs_MI	-0.434225	-3.31206	0.00187435	-1.84827	0.00859677	0.00672426	small
XP_038066882.1|XM_038210954.1|K04592	K04592 latrophilin 1 (LPHN1); K04593 latrophilin 2 (LPHN2); K04594 latrophilin 3 (LPHN3)	TwoPN_vs_MI	0.03096	0.892553	0.377026	-6.57973	0.581697	0.454994	not significant
XP_038064666.1|XM_038208738.1|K01681	K01681 aconitate hydratase (ACO, acnA)	TwoPN_vs_MI	-0.0330079	-0.545277	0.588358	-6.8298	0.77869	0.609079	not significant
XP_038058952.1|XM_038203024.1|K16675;XP_038058959.1|XM_038203031.1|K16675	K16675 palmitoyltransferase ZDHHC9/14/18 (ZDHHC9_14_18)	TwoPN_vs_MI	-0.00626316	-0.142147	0.887622	-6.96984	0.973547	0.761493	not significant
XP_038049926.1|XM_038193998.1|K18263	K18263 G-protein coupled receptor 98 (ADGRV1, GPR98, USH2C)	TwoPN_vs_MI	-0.00120968	-0.0375914	0.970186	-6.97937	0.997315	0.780084	not significant
XP_038078826.1|XM_038222898.1|K08958	K08958 casein kinase 1, gamma (CSNK1G)	TwoPN_vs_MI	-0.0954097	-1.09584	0.279203	-6.04214	0.471584	0.368866	not significant
XP_038055699.1|XM_038199771.1|K03125	K03125 transcription initiation factor TFIID subunit 1 (TAF1)	TwoPN_vs_MI	0.108371	2.85633	0.00655595	-3.19158	0.0248011	0.019399	small
XP_038076533.1|XM_038220605.1|K06560	K06560 mannose receptor, C type (MRC, CD206, CD280)	TwoPN_vs_MI	-0.119938	-0.0114195	0.990941	-4.5957	0.999101	0.781481	not significant
XP_038051206.1|XM_038195278.1|K12075;XP_038051208.1|XM_038195280.1|K12075;XP_038051210.1|XM_038195282.1|K12075	K12075 discs large protein 2 (DLG2); K12076 disks large protein 1 (DLG1)	TwoPN_vs_MI	-0.207243	-2.62199	0.0120137	-3.74571	0.0409545	0.0320339	small
XP_038054758.1|XM_038198830.1|protein	protein unc-119 homolog B-like [Patiria miniata]	TwoPN_vs_MI	-0.0426751	-1.26906	0.211192	-6.17817	0.386956	0.302671	not significant
XP_038070003.1|XM_038214075.1|uncharacterized	uncharacterized protein LOC119739223 [Patiria miniata]	TwoPN_vs_MI	-0.121859	-1.80951	0.0773108	-5.186	0.182584	0.142815	not significant
PMI_028576|PMI_028576-tr|K12755	K12755 myosin regulatory light chain 9 (MYL9)	TwoPN_vs_MI	0.0415399	0.565531	0.574629	-6.81847	0.766837	0.599808	not significant
CL322Contig1	NA	TwoPN_vs_MI	0.292593	3.28096	0.00204743	-2.10844	0.00926243	0.00724493	small
PMI_020327|PMI_020327-tr|K12624;XP_038071771.1|XM_038215843.1|K12624	K12624 U6 snRNA-associated Sm-like protein LSm5 (LSM5)	TwoPN_vs_MI	0.032575	0.67603	0.502613	-6.74951	0.70498	0.551424	not significant
XP_038060108.1|XM_038204180.1|K12178	K12178 COP9 signalosome complex subunit 4 (COPS4, CSN4)	TwoPN_vs_MI	-0.175719	-3.53901	0.000972848	-1.40641	0.00491293	0.00384281	small
XP_038059154.1|XM_038203226.1|K20043	K20043 clathrin coat assembly protein AP180 (SNAP91, AP180, CALM); K20044 phosphatidylinositol-binding clathrin assembly protein (PICALM)	TwoPN_vs_MI	-0.0243386	-0.428408	0.670476	-6.8872	0.841881	0.658506	not significant
XP_038056960.1|XM_038201032.1|K07213	K07213 copper chaperone (ATOX1, ATX1, copZ, golB)	TwoPN_vs_MI	-0.0336552	-0.715397	0.4782	-6.72204	0.683187	0.534378	not significant
XP_038047137.1|XM_038191209.1|K12164	K12164 ubiquitin-like modifier-activating enzyme 5 (UBA5, UBE1DC1)	TwoPN_vs_MI	-0.0916771	-2.07175	0.0442737	-4.90515	0.117762	0.0921112	not significant
XP_038076258.1|XM_038220330.1|K06688	K06688 ubiquitin-conjugating enzyme E2 C (UBE2C, UBC11)	TwoPN_vs_MI	0.0449298	0.749426	0.457649	-6.69707	0.663094	0.518661	not significant
XP_038072350.1|XM_038216422.1|K10591	K10591 E3 ubiquitin-protein ligase NEDD4 (NEDD4, RSP5); K13305 E3 ubiquitin-protein ligase NEDD4-like (NEDD4L)	TwoPN_vs_MI	-0.0557322	-0.959303	0.342728	-6.31962	0.544689	0.426047	not significant
XP_038068158.1|XM_038212230.1|K14015	K14015 nuclear protein localization protein 4 homolog (NPLOC4, NPL4)	TwoPN_vs_MI	-0.892499	-0.0699121	0.944585	-4.59628	0.989164	0.773708	not significant
XP_038072140.1|XM_038216212.1|protein	protein PRRC1-like [Patiria miniata]	TwoPN_vs_MI	0.0611889	1.09384	0.280069	-6.38153	0.472532	0.369607	not significant
XP_038049299.1|XM_038193371.1|K04373	K04373 ribosomal protein S6 kinase alpha-1/2/3/6 (RPS6KA)	TwoPN_vs_MI	-0.191292	-3.06643	0.00372337	-2.48713	0.0153912	0.0120387	small
PMI_001060|PMI_001060-tr|protein	protein AED:0.00 eAED:0.00 QI:0|0.66|0.75|0.75|1|1|4|3200|312	TwoPN_vs_MI	-0.0721103	-1.14472	0.258609	-6.3254	0.447213	0.349803	not significant
XP_038078298.1|XM_038222370.1|K12405	K12405 3-hydroxyacyl-CoA dehydrogenase / 3a,7a,12a-trihydroxy-5b-cholest-24-enoyl-CoA hydratase / enoyl-CoA hydratase 2 (HSD17B4)	TwoPN_vs_MI	-0.0175533	-0.238694	0.812468	-6.95121	0.937021	0.732923	not significant
XP_038062811.1|XM_038206883.1|K13337	K13337 peroxin-19 (PEX19)	TwoPN_vs_MI	0.0778848	0.66626	0.508776	-6.75609	0.710742	0.555931	not significant
XP_038070106.1|XM_038214178.1|K13869	K13869 solute carrier family 7 (L-type amino acid transporter), member 11 (SLC7A11)	TwoPN_vs_MI	-0.0337005	-0.66352	0.510512	-6.75792	0.712219	0.557086	not significant
XP_038077876.1|XM_038221948.1|uncharacterized;XP_038077915.1|XM_038221987.1|uncharacterized;XP_038077925.1|XM_038221997.1|fibrillin-2-like;XP_038077928.1|XM_038222000.1|uncharacterized	uncharacterized protein LOC119745555 isoform X1 [Patiria miniata]	TwoPN_vs_MI	-0.0844957	-0.371234	0.712272	-6.9103	0.871773	0.681887	not significant
XP_038065366.1|XM_038209438.1|1-aminocyclopropane-1-carboxylate	1-aminocyclopropane-1-carboxylate synthase-like protein 1 isoform X1 [Patiria miniata]	TwoPN_vs_MI	0.0885708	2.69848	0.00988904	-3.56852	0.0349138	0.027309	small
PMI_010009|PMI_010009-tr|protein	protein AED:0.00 eAED:0.00 QI:513|1|1|1|0.85|0.75|8|1905|375	TwoPN_vs_MI	-0.161401	-3.52269	0.00102046	-1.45167	0.00512215	0.00400646	small
XP_038061808.1|XM_038205880.1|transient	transient receptor potential-gamma protein-like isoform X2 [Patiria miniata]	TwoPN_vs_MI	-0.0246601	-0.567206	0.5735	-6.81752	0.765981	0.599138	not significant
XP_038065484.1|XM_038209556.1|K06883	K06883 uncharacterized protein (K06883)	TwoPN_vs_MI	-0.0580379	-1.40931	0.165879	-5.99531	0.325007	0.254215	not significant
XP_038077169.1|XM_038221241.1|K10414	K10414 dynein heavy chain 2, cytosolic (DYNC2H, DNCH2); K16506 protocadherin Fat 1/2/3 (FAT1_2_3); K16669 protocadherin Fat 4 (FAT4)	TwoPN_vs_MI	-0.00274595	-0.0632672	0.949845	-6.97806	0.990022	0.774379	not significant
XP_038065782.1|XM_038209854.1|fibropellin-1-like;XP_038065783.1|XM_038209855.1|fibropellin-1-like	fibropellin-1-like isoform X2 [Patiria miniata]	TwoPN_vs_MI	-0.0308231	-0.677861	0.501463	-6.74827	0.703951	0.550619	not significant
XP_038065639.1|XM_038209711.1|uncharacterized	uncharacterized protein LOC119735783 [Patiria miniata]	TwoPN_vs_MI	0.0319748	0.766152	0.447739	-6.68438	0.653235	0.51095	not significant
PMI_003386|PMI_003386-tr|K12275	K12275 translocation protein SEC62 (SEC62)	TwoPN_vs_MI	0.0267355	0.765482	0.448134	-6.6849	0.653639	0.511266	not significant
PMI_023757|PMI_023757-tr|K03122	K03122 transcription initiation factor TFIIA large subunit (TFIIA1, GTF2A1, TOA1)	TwoPN_vs_MI	-0.0417987	-0.407768	0.685451	-6.89592	0.853243	0.667393	not significant
PMI_011573|PMI_011573-tr|K11187;XP_038073992.1|XM_038218064.1|K11187	K11187 peroxiredoxin 5, atypical 2-Cys peroxiredoxin (PRDX5)	TwoPN_vs_MI	-0.034386	-0.679404	0.500495	-6.74722	0.703356	0.550154	not significant
PMI_019573|PMI_019573-tr|K00128	K00128 aldehyde dehydrogenase (NAD+) (ALDH)	TwoPN_vs_MI	-0.0278254	-0.457665	0.649479	-6.87411	0.826238	0.64627	not significant
XP_038049891.1|XM_038193963.1|thymus-specific	thymus-specific serine protease-like [Patiria miniata]	TwoPN_vs_MI	0.0510158	1.26653	0.212089	-6.18131	0.388094	0.303561	not significant
PMI_009181|PMI_009181-tr|K03254	K03254 translation initiation factor 3 subunit A (EIF3A)	TwoPN_vs_MI	-1.1408	-0.062616	0.95036	-4.59628	0.990244	0.774553	not significant
XP_038050905.1|XM_038194977.1|uncharacterized	uncharacterized protein LOC119724054 [Patiria miniata]	TwoPN_vs_MI	-0.00240789	-0.0279511	0.977829	-6.97969	0.999101	0.781481	not significant
XP_038057104.1|XM_038201176.1|uncharacterized	uncharacterized protein LOC119728784 isoform X1 [Patiria miniata]	TwoPN_vs_MI	-0.158253	-3.07753	0.00361165	-2.63929	0.0150042	0.0117361	small
PMI_023909|PMI_023909-tr|K00414	K00414 ubiquinol-cytochrome c reductase core subunit 1 (QCR1, UQCRC1); K17732 mitochondrial-processing peptidase subunit beta (PMPCB, MAS1)	TwoPN_vs_MI	-0.14078	-3.2425	0.00228242	-2.2104	0.0101865	0.00796768	small
XP_038070988.1|XM_038215060.1|attractin-like	attractin-like isoform X1 [Patiria miniata]	TwoPN_vs_MI	0.349616	3.96362	0.00027173	-0.0235731	0.00164638	0.00128778	small
XP_038048745.1|XM_038192817.1|K03113	K03113 translation initiation factor 1 (EIF1, SUI1)	TwoPN_vs_MI	-0.0471846	-1.30741	0.197969	-6.12993	0.369625	0.289115	not significant
XP_038071916.1|XM_038215988.1|K03781	K03781 catalase (katE, CAT, catB, srpA)	TwoPN_vs_MI	0.119003	2.51385	0.0157351	-3.98987	0.0512489	0.040086	not significant
PMI_014222|PMI_014222-tr|K05607	K05607 methylglutaconyl-CoA hydratase (AUH)	TwoPN_vs_MI	-0.0385378	-1.81529	0.076403	-5.36973	0.181014	0.141587	not significant
XP_038051027.1|XM_038195099.1|K12172	K12172 E3 SUMO-protein ligase RanBP2 (RANBP2, NUP358)	TwoPN_vs_MI	-0.16026	-1.66722	0.102683	-5.41934	0.227077	0.177616	not significant
XP_038077676.1|XM_038221748.1|K07374	K07374 tubulin alpha (TUBA)	TwoPN_vs_MI	0.144151	1.58398	0.120468	-5.7433	0.25655	0.200669	not significant
PMI_011352|PMI_011352-tr|protein	protein AED:0.16 eAED:0.34 QI:13|0.5|0.66|1|0.5|0.66|3|135|147	TwoPN_vs_MI	-1.01619	-0.0843277	0.933184	-4.59628	0.985738	0.771028	not significant
XP_038075189.1|XM_038219261.1|FGFR1	FGFR1 oncogene partner 2 homolog [Patiria miniata]	TwoPN_vs_MI	-0.0238008	-0.547835	0.586616	-6.82839	0.776972	0.607735	not significant
XP_038051383.1|XM_038195455.1|K00939	K00939 adenylate kinase (adk, AK)	TwoPN_vs_MI	-0.0107443	-0.312524	0.756141	-6.9306	0.901899	0.705451	not significant
PMI_008645|PMI_008645-tr|K12877	K12877 protein mago nashi (MAGOH)	TwoPN_vs_MI	-0.209262	-5.83265	6.2396e-07	5.71793	8.04403e-06	6.29191e-06	small
XP_038064261.1|XM_038208333.1|arf-GAP	arf-GAP with dual PH domain-containing protein 1-like [Patiria miniata]	TwoPN_vs_MI	-0.183577	-2.56027	0.0140249	-3.88599	0.0465456	0.0364072	small
PMI_018138|PMI_018138-tr|K18628	K18628 tektin-1 (TEKT1)	TwoPN_vs_MI	-1.14365	-0.0738579	0.941463	-4.59628	0.987873	0.772698	not significant
XP_038060983.1|XM_038205055.1|K14007	K14007 protein transport protein SEC24 (SEC24)	TwoPN_vs_MI	-0.178831	-1.85932	0.0697786	-5.10043	0.168684	0.131942	not significant
PMI_026612|PMI_026612-tr|K00081	K00081 carbonyl reductase 2 (CBR2); K03331 L-xylulose reductase (DCXR)	TwoPN_vs_MI	-0.1335	-1.75882	0.0856666	-5.46501	0.197985	0.154861	not significant
XP_038049059.1|XM_038193131.1|K00966	K00966 mannose-1-phosphate guanylyltransferase (GMPP)	TwoPN_vs_MI	-0.831136	-0.0874691	0.930702	-4.59628	0.985623	0.770939	not significant
XP_038056759.1|XM_038200831.1|K02871	K02871 large subunit ribosomal protein L13 (RP-L13, MRPL13, rplM)	TwoPN_vs_MI	0.0274108	0.417471	0.678395	-6.89187	0.847913	0.663224	not significant
PMI_008012|PMI_008012-tr|K06126;XP_038072685.1|XM_038216757.1|K06126	K06126 ubiquinone biosynthesis monooxygenase Coq6 (COQ6)	TwoPN_vs_MI	-0.0276499	-0.520186	0.605581	-6.84327	0.791899	0.61941	not significant
XP_038050514.1|XM_038194586.1|K15026	K15026 translation initiation factor 2A (EIF2A); K15076 transcription elongation factor B, polypeptide 3 (TCEB3, ELOA)	TwoPN_vs_MI	-0.0688246	-1.01274	0.316804	-6.46599	0.515143	0.402936	not significant
XP_038063434.1|XM_038207506.1|K08745	K08745 solute carrier family 27 (fatty acid transporter), member 1/4 (SLC27A1_4, FATP1, FATP4)	TwoPN_vs_MI	-0.194866	-2.44316	0.0187064	-4.14535	0.0589504	0.04611	not significant
XP_038063835.1|XM_038207907.1|K15046	K15046 influenza virus NS1A-binding protein (NS1BP)	TwoPN_vs_MI	-0.2053	-2.062	0.0452354	-4.92373	0.119793	0.0937002	not significant
PMI_022150|PMI_022150-tr|K12347;PMI_025191|PMI_025191-tr|K12347;XP_038044471.1|XM_038188543.1|K12347	K12347 natural resistance-associated macrophage protein 1 (SLC11A1, NRAMP1)	TwoPN_vs_MI	-0.12871	-2.67821	0.0104156	-3.61583	0.0364191	0.0284864	small
XP_038053776.1|XM_038197848.1|K14016	K14016 ubiquitin fusion degradation protein 1 (UFD1)	TwoPN_vs_MI	-0.102228	-2.06035	0.0453998	-4.92687	0.120107	0.0939459	not significant
PMI_000369|PMI_000369-tr|K10389	K10389 tubulin gamma (TUBG)	TwoPN_vs_MI	-0.201955	-2.29491	0.0266411	-4.46039	0.0785461	0.0614375	not significant
PMI_018251|PMI_018251-tr|K05754	K05754 actin related protein 2/3 complex, subunit 5 (ARPC5)	TwoPN_vs_MI	0.0209307	0.43979	0.662274	-6.88221	0.835558	0.65356	not significant
PMI_008039|PMI_008039-tr|protein	protein AED:0.07 eAED:0.07 QI:95|0.86|0.87|1|0.8|0.81|16|1522|581	TwoPN_vs_MI	-0.133213	-3.13731	0.00306248	-2.48549	0.0130517	0.0102088	small
XP_038046883.1|XM_038190955.1|K08498	K08498 syntaxin 6 (STX6)	TwoPN_vs_MI	0.0535676	0.901035	0.372549	-6.57215	0.57699	0.451312	not significant
XP_038067777.1|XM_038211849.1|uncharacterized	uncharacterized protein LOC119737465 [Patiria miniata]	TwoPN_vs_MI	0.0142027	0.372422	0.711394	-6.90985	0.871337	0.681546	not significant
XP_038061062.1|XM_038205134.1|K05862	K05862 voltage-dependent anion channel protein 1 (VDAC1); K15040 voltage-dependent anion channel protein 2 (VDAC2); K15041 voltage-dependent anion channel protein 3 (VDAC3)	TwoPN_vs_MI	-0.0868101	-2.14737	0.0373982	-4.75852	0.102944	0.0805212	not significant
XP_038061094.1|XM_038205166.1|K03462	K03462 nicotinamide phosphoribosyltransferase (NAMPT)	TwoPN_vs_MI	-0.294933	-5.0537	8.34323e-06	3.1805	7.90679e-05	6.18457e-05	small
PMI_001150|PMI_001150-tr|K02906	K02906 large subunit ribosomal protein L3 (RP-L3, MRPL3, rplC); K03522 electron transfer flavoprotein alpha subunit (fixB, etfA)	TwoPN_vs_MI	-0.119938	-0.00967463	0.992325	-4.5957	0.999101	0.781481	not significant
XP_038063443.1|XM_038207515.1|K00809	K00809 deoxyhypusine synthase (DHPS, dys)	TwoPN_vs_MI	0.0499643	0.633666	0.529629	-6.77738	0.728972	0.57019	not significant
XP_038045401.1|XM_038189473.1|uncharacterized	uncharacterized protein LOC119719982 [Patiria miniata]	TwoPN_vs_MI	0.00646898	0.173282	0.863236	-6.96486	0.961514	0.752081	not significant
PMI_022570|PMI_022570-tr|protein	protein AED:0.06 eAED:0.06 QI:722|1|1|1|0.33|0.5|4|994|175	TwoPN_vs_MI	-0.00611066	-0.197421	0.844421	-6.96033	0.952824	0.745283	not significant
PMI_009013|PMI_009013-tr|protein	protein AED:0.01 eAED:0.01 QI:349|1|1|1|1|1|5|2578|173	TwoPN_vs_MI	0.0101345	0.35031	0.727803	-6.91793	0.882581	0.690341	not significant
XP_038049139.1|XM_038193211.1|K00942	K00942 guanylate kinase (E2.7.4.8, gmk)	TwoPN_vs_MI	0.00326673	0.0653877	0.948166	-6.97792	0.989824	0.774225	not significant
PMI_027091|PMI_027091-tr|protein	protein AED:0.07 eAED:0.07 QI:71|0.66|0.75|0.75|1|1|4|0|122	TwoPN_vs_MI	0.00276233	0.0395531	0.968631	-6.97929	0.996868	0.779734	not significant
XP_038048644.1|XM_038192716.1|K19679	K19679 intraflagellar transport protein 74 (IFT74)	TwoPN_vs_MI	0.0356264	0.61438	0.542176	-6.78947	0.739805	0.578664	not significant
XP_038063542.1|XM_038207614.1|putative	putative enoyl-CoA hydratase EchA13 isoform X2 [Patiria miniata]	TwoPN_vs_MI	-0.00460062	-0.13212	0.895501	-6.97124	0.976521	0.763819	not significant
XP_038068016.1|XM_038212088.1|K17257	K17257 integrin alpha FG-GAP repeat containing protein 1 (ITFG1)	TwoPN_vs_MI	0.0291702	1.00606	0.319972	-6.47268	0.519138	0.406061	not significant
XP_038078062.1|XM_038222134.1|K02149	K02149 V-type H+-transporting ATPase subunit D (ATPeV1D, ATP6M)	TwoPN_vs_MI	0.0559648	0.992647	0.326392	-6.48596	0.526299	0.411663	not significant
PMI_017752|PMI_017752-tr|protein	protein AED:0.22 eAED:0.22 QI:0|0.86|0.78|0.91|1|1|23|0|1100	TwoPN_vs_MI	-0.080553	-0.821653	0.415772	-6.64033	0.62256	0.486957	not significant
XP_038079332.1|XM_038223404.1|K15013	K15013 long-chain-fatty-acid--CoA ligase ACSBG (ACSBG)	TwoPN_vs_MI	-0.0624799	-1.72907	0.090914	-5.51416	0.207028	0.161934	not significant
PMI_005103|PMI_005103-tr|protein	protein AED:0.19 eAED:0.19 QI:417|0.89|0.9|1|0.94|0.9|20|1555|905	TwoPN_vs_MI	-1.72267	-0.120328	0.904779	-4.59627	0.980222	0.766714	not significant
XP_038078862.1|XM_038222934.1|K10133	K10133 tumor protein p53-inducible protein 3 (TP53I3)	TwoPN_vs_MI	-0.248077	-6.93049	1.5594e-08	9.34823	2.94322e-07	2.30214e-07	small
XP_038066297.1|XM_038210369.1|K03754	K03754 translation initiation factor eIF-2B subunit beta (EIF2B2)	TwoPN_vs_MI	-0.119938	-0.0138339	0.989026	-4.5957	0.999101	0.781481	not significant
XP_038070828.1|XM_038214900.1|fibronectin	fibronectin type 3 and ankyrin repeat domains 1 protein-like [Patiria miniata]	TwoPN_vs_MI	0.00249072	0.0399889	0.968286	-6.63694	0.996729	0.779626	not significant
XP_038045616.1|XM_038189688.1|K10415	K10415 dynein intermediate chain, cytosolic (DYNC1I, DNCI)	TwoPN_vs_MI	-0.161128	-3.63786	0.000726788	-1.12971	0.00381537	0.00298432	small
PMI_010740|PMI_010740-tr|K13162;XP_038077977.1|XM_038222049.1|K13162;XP_038077982.1|XM_038222054.1|K13162	K13162 poly(rC)-binding protein 2 (PCBP2)	TwoPN_vs_MI	0.868472	0.0905984	0.928229	-4.59628	0.985076	0.770511	not significant
PMI_024516|PMI_024516-tr|K00106	K00106 xanthine dehydrogenase/oxidase (XDH)	TwoPN_vs_MI	0.093435	2.15308	0.03692	-4.74729	0.101975	0.0797634	not significant
XP_038050293.1|XM_038194365.1|K01966	K01966 propionyl-CoA carboxylase beta chain (PCCB, pccB)	TwoPN_vs_MI	-0.337285	-2.4988	0.0163292	-4.02325	0.0527256	0.0412411	not significant
XP_038072172.1|XM_038216244.1|K01191	K01191 alpha-mannosidase (MAN2C1)	TwoPN_vs_MI	0.0263254	0.564718	0.575177	-6.81894	0.767314	0.600181	not significant
XP_038054501.1|XM_038198573.1|K13119	K13119 protein FAM50 (FAM50, XAP5)	TwoPN_vs_MI	0.197767	2.907	0.00573071	-3.06749	0.0221204	0.0173022	small
XP_038069746.1|XM_038213818.1|K01754	K01754 threonine dehydratase (E4.3.1.19, ilvA, tdcB)	TwoPN_vs_MI	-0.214997	-3.10146	0.00338152	-2.57795	0.0141999	0.011107	small
XP_038077865.1|XM_038221937.1|COMM	COMM domain-containing protein 10-like [Patiria miniata]	TwoPN_vs_MI	-0.0334075	-0.820683	0.416318	-6.64113	0.623023	0.487318	not significant
XP_038046273.1|XM_038190345.1|K12398	K12398 AP-3 complex subunit mu (AP3M)	TwoPN_vs_MI	-0.148013	-2.03499	0.0479975	-4.97487	0.125566	0.0982154	not significant
XP_038067385.1|XM_038211457.1|K16609	K16609 tubulin--tyrosine ligase-like protein 12 (TTLL12)	TwoPN_vs_MI	-0.133791	-2.3505	0.0233675	-4.34404	0.0706343	0.055249	not significant
XP_038069186.1|XM_038213258.1|K00012	K00012 UDPglucose 6-dehydrogenase (UGDH, ugd)	TwoPN_vs_MI	0.0180524	0.337021	0.737728	-6.92255	0.889512	0.695762	not significant
XP_038067363.1|XM_038211435.1|K01134	K01134 arylsulfatase A (ARSA); K12381 arylsulfatase G (ARSG)	TwoPN_vs_MI	0.0433093	0.619498	0.538832	-6.7863	0.736569	0.576133	not significant
XP_038070435.1|XM_038214507.1|K13084	K13084 phosphatidylinositol-4,5-bisphosphate 4-phosphatase (TMEM55)	TwoPN_vs_MI	-0.0610345	-0.935431	0.354749	-6.54073	0.557435	0.436017	not significant
XP_038070454.1|XM_038214526.1|K10685	K10685 ubiquitin-like 1-activating enzyme E1 B (UBLE1B, SAE2, UBA2); K11293 protein HIRA/HIR1 (HIRA, HIR1)	TwoPN_vs_MI	-0.018093	-0.740085	0.463239	-6.70404	0.66887	0.52318	not significant
XP_038079358.1|XM_038223430.1|dehydrogenase/reductase	dehydrogenase/reductase SDR family member on chromosome X-like [Patiria miniata]	TwoPN_vs_MI	-0.099374	-1.42366	0.161704	-5.9756	0.319111	0.249603	not significant
PMI_002505|PMI_002505-tr|K08967	K08967 1,2-dihydroxy-3-keto-5-methylthiopentene dioxygenase (mtnD, mtnZ, ADI1)	TwoPN_vs_MI	-0.0793697	-1.80898	0.0773942	-5.38051	0.182662	0.142875	not significant
XP_038071860.1|XM_038215932.1|K00166	K00166 2-oxoisovalerate dehydrogenase E1 component alpha subunit (BCKDHA, bkdA1)	TwoPN_vs_MI	-0.136337	-3.5121	0.00105258	-1.48101	0.00525658	0.00411161	small
XP_038073402.1|XM_038217474.1|K02880	K02880 large subunit ribosomal protein L17e (RP-L17e, RPL17)	TwoPN_vs_MI	0.0385224	0.404164	0.68808	-6.89739	0.854736	0.66856	not significant
XP_038044675.1|XM_038188747.1|K01259	K01259 proline iminopeptidase (pip)	TwoPN_vs_MI	0.0209615	0.80048	0.427799	-6.65749	0.634347	0.496176	not significant
XP_038078391.1|XM_038222463.1|uncharacterized	uncharacterized protein LOC119745833 [Patiria miniata]	TwoPN_vs_MI	0.056622	1.21125	0.232361	-6.24838	0.414295	0.324055	not significant
PMI_003933|PMI_003933-tr|K15306	K15306 Ran-binding protein 1 (RANBP1)	TwoPN_vs_MI	-0.00902115	-0.284442	0.777427	-6.93909	0.915949	0.716441	not significant
XP_038052569.1|XM_038196641.1|K07151	K07151 dolichyl-diphosphooligosaccharide---protein glycosyltransferase (STT3); K11593 eukaryotic translation initiation factor 2C (ELF2C, AGO)	TwoPN_vs_MI	-0.328335	-3.14196	0.00302321	-2.47344	0.0129141	0.0101012	small
XP_038053155.1|XM_038197227.1|K17614	K17614 dual specificity phosphatase 3 (DUSP3, VHR)	TwoPN_vs_MI	-0.0335557	-0.965948	0.339429	-6.51191	0.540949	0.423122	not significant
PMI_014470|PMI_014470-tr|K01358;XP_038048348.1|XM_038192420.1|K01358	K01358 ATP-dependent Clp protease, protease subunit (clpP, CLPP)	TwoPN_vs_MI	0.0148257	0.502255	0.618031	-6.85252	0.801274	0.626744	not significant
XP_038059225.1|XM_038203297.1|K10755	K10755 replication factor C subunit 2/4 (RFC2_4)	TwoPN_vs_MI	-0.0861537	-2.74762	0.00871284	-3.45277	0.0314453	0.024596	small
PMI_008985|PMI_008985-tr|protein	protein AED:0.02 eAED:0.02 QI:519|0.84|0.92|0.92|0.76|0.71|14|1242|515	TwoPN_vs_MI	-0.0418997	-1.05601	0.296817	-6.4217	0.491784	0.384666	not significant
PMI_011592|PMI_011592-tr|K12404	K12404 ADP-ribosylation factor-binding protein GGA (GGA)	TwoPN_vs_MI	-0.00414962	-0.0760016	0.939768	-6.97716	0.987146	0.77213	not significant
PMI_002096|PMI_002096-tr|K07374	K07374 tubulin alpha (TUBA)	TwoPN_vs_MI	-0.0469956	-0.660009	0.512741	-6.76026	0.714063	0.558528	not significant
PMI_000331|PMI_000331-tr|K07374	K07374 tubulin alpha (TUBA)	TwoPN_vs_MI	-0.129111	-2.98412	0.00465859	-2.87582	0.0185812	0.0145339	small
PMI_013968|PMI_013968-tr|protein	protein AED:0.15 eAED:0.15 QI:0|0.5|0.55|0.55|1|1|9|1312|329	TwoPN_vs_MI	-0.261736	-4.05671	0.000203935	0.0846525	0.00128022	0.00100137	small
PMI_004957|PMI_004957-tr|K00139	K00139 succinate-semialdehyde dehydrogenase (ALDH5A1)	TwoPN_vs_MI	-0.355625	-6.5545	5.50963e-08	8.26575	9.18719e-07	7.18608e-07	small
PMI_003152|PMI_003152-tr|K02885	K02885 large subunit ribosomal protein L19e (RP-L19e, RPL19)	TwoPN_vs_MI	-0.0617947	-0.845822	0.402298	-6.62022	0.608608	0.476044	not significant
XP_038046141.1|XM_038190213.1|K01262	K01262 Xaa-Pro aminopeptidase (pepP)	TwoPN_vs_MI	0.0637903	1.82464	0.0749541	-5.35371	0.178212	0.139395	not significant
PMI_013097|PMI_013097-tr|K14965;XP_038071874.1|XM_038215946.1|K14965	K14965 protein dpy-30 (DPY30)	TwoPN_vs_MI	0.0381696	0.308108	0.759476	-6.93199	0.904147	0.70721	not significant
XP_038074265.1|XM_038218337.1|K00297	K00297 methylenetetrahydrofolate reductase (NADPH) (metF, MTHFR)	TwoPN_vs_MI	-1.13137	-0.0463167	0.963271	-4.59629	0.995226	0.77845	not significant
XP_038053803.1|XM_038197875.1|K01672	K01672 carbonic anhydrase (CA); K18246 carbonic anhydrase 4 (CA4)	TwoPN_vs_MI	0.00783972	0.214691	0.831015	-6.95672	0.946083	0.740011	not significant
PMI_022652|PMI_022652-tr|protein	protein AED:0.05 eAED:0.05 QI:322|1|1|1|0.5|0.6|5|0|216	TwoPN_vs_MI	-0.0374938	-0.530306	0.598607	-6.6379	0.786501	0.615188	not significant
XP_038077529.1|XM_038221601.1|K12391	K12391 AP-1 complex subunit gamma-1 (AP1G1)	TwoPN_vs_MI	-0.255589	-2.1791	0.0348054	-4.69573	0.0972869	0.0760962	not significant
XP_038059269.1|XM_038203341.1|K12235	K12235 serine racemase (SRR)	TwoPN_vs_MI	-0.11555	-3.20552	0.00253229	-2.30774	0.0111234	0.00870055	small
PMI_010852|PMI_010852-tr|K03938	K03938 NADH dehydrogenase (ubiquinone) Fe-S protein 5 (NDUFS5)	TwoPN_vs_MI	0.0701672	0.730256	0.469163	-6.71128	0.674037	0.527221	not significant
PMI_009451|PMI_009451-tr|protein	protein AED:0.00 eAED:0.00 QI:434|1|1|1|0.66|0.75|4|3030|262	TwoPN_vs_MI	-0.0027109	-0.0570312	0.954782	-6.97844	0.992192	0.776077	not significant
XP_038064581.1|XM_038208653.1|K04399	K04399 caspase 9 (CASP9)	TwoPN_vs_MI	-0.0282021	-0.460112	0.647736	-6.87298	0.824887	0.645213	not significant
PMI_019546|PMI_019546-tr|protein	protein AED:0.01 eAED:0.01 QI:343|0.71|0.75|1|0.85|0.87|8|0|586	TwoPN_vs_MI	0.0387461	1.09344	0.280243	-6.38196	0.472758	0.369784	not significant
XP_038066595.1|XM_038210667.1|K01057	K01057 6-phosphogluconolactonase (PGLS, pgl, devB)	TwoPN_vs_MI	-0.211242	-6.75897	2.77192e-08	8.78117	4.93026e-07	3.85637e-07	small
XP_038058294.1|XM_038202366.1|costars	costars family protein ABRACL-like [Patiria miniata]	TwoPN_vs_MI	-0.0276173	-0.429333	0.669808	-6.8868	0.841355	0.658095	not significant
XP_038049590.1|XM_038193662.1|K02922	K02922 large subunit ribosomal protein L37e (RP-L37e, RPL37)	TwoPN_vs_MI	-0.0431625	-0.84538	0.402542	-6.62059	0.60886	0.476241	not significant
PMI_002365|PMI_002365-tr|K16681	K16681 protein crumbs (CRB)	TwoPN_vs_MI	-0.41235	-8.54325	7.66922e-11	14.6417	2.52555e-09	1.97544e-09	small
XP_038052055.1|XM_038196127.1|K00780	K00780 beta-galactoside alpha-2,3-sialyltransferase (sialyltransferase 4A) (SIAT4A); K03368 beta-galactoside alpha-2,3-sialyltransferase (sialyltransferase 4B) (SIAT4B)	TwoPN_vs_MI	-0.0435648	-1.28586	0.205318	-6.1572	0.379044	0.296482	not significant
PMI_002088|PMI_002088-tr|K00451	K00451 homogentisate 1,2-dioxygenase (HGD, hmgA)	TwoPN_vs_MI	-0.05017	-0.671671	0.505358	-6.75246	0.707635	0.553501	not significant
PMI_004082|PMI_004082-tr|protein	protein AED:0.00 eAED:0.00 QI:49|1|1|1|1|1|3|4588|145	TwoPN_vs_MI	0.032656	0.197882	0.844063	-6.96024	0.952713	0.745197	not significant
PMI_026740|PMI_026740-tr|K06497	K06497 CD63 antigen (CD63, MLA1, TSPAN30)	TwoPN_vs_MI	-0.0979753	-1.27488	0.209143	-6.17093	0.383894	0.300276	not significant
XP_038072217.1|XM_038216289.1|K02977	K02977 small subunit ribosomal protein S27Ae (RP-S27Ae, RPS27A); K08770 ubiquitin C (UBC)	TwoPN_vs_MI	-0.0340964	-1.63184	0.109959	-5.66967	0.239072	0.186998	not significant
XP_038068235.1|XM_038212307.1|development-specific	development-specific protein LVN1.2-like [Patiria miniata]	TwoPN_vs_MI	0.0423218	1.00871	0.318711	-6.47003	0.517546	0.404816	not significant
XP_038055360.1|XM_038199432.1|K01493	K01493 dCMP deaminase (comEB)	TwoPN_vs_MI	-0.118423	-3.50449	0.00107625	-1.50206	0.00536029	0.00419273	small
PMI_020864|PMI_020864-tr|protein;XP_038070513.1|XM_038214585.1|LDL	protein AED:0.00 eAED:0.00 QI:64|1|1|1|0.66|0.5|4|1644|160	TwoPN_vs_MI	0.022236	0.219106	0.827596	-6.95575	0.944794	0.739003	not significant
XP_038074677.1|XM_038218749.1|LOW	LOW QUALITY PROTEIN: transmembrane protease serine 3-like [Patiria miniata]	TwoPN_vs_MI	0.17173	2.12376	0.0394366	-4.80476	0.107335	0.0839556	not significant
XP_038068460.1|XM_038212532.1|phosphatidylinositol	phosphatidylinositol transfer protein alpha isoform-like isoform X1 [Patiria miniata]	TwoPN_vs_MI	-0.128944	-4.43293	6.24983e-05	1.22451	0.00046079	0.000360422	small
PMI_028945|PMI_028945-tr|protein;XP_038074633.1|XM_038218705.1|uncharacterized	protein AED:0.07 eAED:0.15 QI:166|0.33|0.75|1|0.66|1|4|0|755	TwoPN_vs_MI	0.0258468	0.555493	0.581414	-6.82414	0.772063	0.603895	not significant
PMI_002249|PMI_002249-tr|K04364	K04364 growth factor receptor-binding protein 2 (GRB2)	TwoPN_vs_MI	-0.105634	-3.66268	0.0006751	-1.05957	0.00358225	0.00280198	small
XP_038059309.1|XM_038203381.1|K02872	K02872 large subunit ribosomal protein L13Ae (RP-L13Ae, RPL13A)	TwoPN_vs_MI	0.0662358	0.556223	0.580919	-6.82373	0.771634	0.60356	not significant
XP_038065278.1|XM_038209350.1|K01697	K01697 cystathionine beta-synthase (CBS)	TwoPN_vs_MI	-0.176405	-2.73307	0.00904687	-3.48719	0.0324463	0.025379	small
XP_038072128.1|XM_038216200.1|K03841	K03841 fructose-1,6-bisphosphatase I (FBP, fbp)	TwoPN_vs_MI	0.0136229	0.69601	0.490138	-6.73576	0.693934	0.542784	not significant
PMI_015073|PMI_015073-tr|protein	protein AED:0.38 eAED:0.38 QI:0|-1|0|1|-1|1|1|0|636	TwoPN_vs_MI	-0.698049	-14.5827	2.53701e-18	31.2594	4.41271e-16	3.45155e-16	down
XP_038049338.1|XM_038193410.1|K06759	K06759 contactin 1 (CNTN1); K06760 contactin 2 (CNTN2); K06761 contactin 3 (CNTN3); K06762 contactin 4 (CNTN4)	TwoPN_vs_MI	0.0241979	0.778527	0.440488	-6.67482	0.646562	0.50573	not significant
PMI_019114|PMI_019114-tr|protein	protein AED:0.00 eAED:0.00 QI:193|1|1|1|0.5|1|3|932|255	TwoPN_vs_MI	0.0499445	1.6587	0.104397	-5.6275	0.229995	0.179898	not significant
XP_038078480.1|XM_038222552.1|K00815	K00815 tyrosine aminotransferase (TAT)	TwoPN_vs_MI	-0.00204735	-0.0499189	0.960416	-6.97882	0.993877	0.777395	not significant
XP_038068610.1|XM_038212682.1|MTOR-associated	MTOR-associated protein MEAK7-like [Patiria miniata]	TwoPN_vs_MI	-0.0418099	-1.16573	0.250097	-6.30151	0.436985	0.341802	not significant
PMI_029936|PMI_029936-tr|protein	protein AED:0.19 eAED:0.19 QI:0|1|0.5|1|1|1|2|4955|122	TwoPN_vs_MI	-0.0573302	-0.825539	0.413587	-6.63714	0.619997	0.484951	not significant
XP_038061766.1|XM_038205838.1|DNA-binding	DNA-binding protein HEXBP-like [Patiria miniata]	TwoPN_vs_MI	-0.297555	-3.37497	0.00156593	-1.85622	0.00735909	0.00575616	small
XP_038069225.1|XM_038213297.1|peptide;XP_038069228.1|XM_038213300.1|K07305	peptide methionine sulfoxide reductase MsrB-like isoform X2 [Patiria miniata]	TwoPN_vs_MI	-0.0816007	-1.49158	0.143052	-5.87991	0.29242	0.228726	not significant
PMI_026273|PMI_026273-tr|K18733	K18733 la-related protein 6 (LARP6)	TwoPN_vs_MI	-0.0126286	-0.202918	0.840149	-6.95921	0.950812	0.74371	not significant
PMI_020688|PMI_020688-tr|K06545	K06545 CD163 antigen (CD163); K13912 deleted in malignant brain tumors 1 protein (DMBT1)	TwoPN_vs_MI	0.019705	0.489803	0.626743	-6.85874	0.808684	0.632539	not significant
PMI_014420|PMI_014420-tr|protein	protein AED:0.01 eAED:0.01 QI:0|1|0.75|1|0.66|0.75|4|1597|220	TwoPN_vs_MI	0.0545415	1.03498	0.306419	-6.44345	0.503402	0.393753	not significant
PMI_014587|PMI_014587-tr|K02927;XP_038062435.1|XM_038206507.1|K02927	K02927 large subunit ribosomal protein L40e (RP-L40e, RPL40); K02977 small subunit ribosomal protein S27Ae (RP-S27Ae, RPS27A); K08770 ubiquitin C (UBC)	TwoPN_vs_MI	-0.0280175	-0.33618	0.738357	-6.92284	0.889862	0.696035	not significant
XP_038060049.1|XM_038204121.1|kielin/chordin-like;XP_038060051.1|XM_038204123.1|kielin/chordin-like	kielin/chordin-like protein isoform X2 [Patiria miniata]	TwoPN_vs_MI	-0.0753562	-0.734874	0.466374	-6.70789	0.67141	0.525166	not significant
XP_038077380.1|XM_038221452.1|low-density	low-density lipoprotein receptor-related protein 2-like [Patiria miniata]	TwoPN_vs_MI	0.0621765	0.959191	0.342783	-6.51837	0.544746	0.426091	not significant
PMI_012966|PMI_012966-tr|protein	protein AED:0.02 eAED:0.02 QI:399|1|1|1|1|1|8|2827|356	TwoPN_vs_MI	-0.951832	-0.127	0.899528	-4.59627	0.97801	0.764984	not significant
XP_038065357.1|XM_038209429.1|K02957	K02957 small subunit ribosomal protein S15Ae (RP-S15Ae, RPS15A)	TwoPN_vs_MI	-0.076647	-1.07767	0.287144	-6.39886	0.480975	0.376211	not significant
PMI_020995|PMI_020995-tr|protein	protein AED:0.32 eAED:0.32 QI:557|0.75|0.66|1|0.87|0.77|9|1013|369	TwoPN_vs_MI	-0.0159087	-0.199963	0.842445	-6.95982	0.951722	0.744422	not significant
XP_038062210.1|XM_038206282.1|kelch	kelch domain-containing protein 8A-like [Patiria miniata]	TwoPN_vs_MI	0.00110257	0.0242744	0.980745	-6.97979	0.999101	0.781481	not significant
PMI_008189|PMI_008189-tr|protein;XP_038060668.1|XM_038204740.1|fucolectin-1-like	protein AED:0.07 eAED:0.07 QI:297|0.83|1|1|0.66|0.42|7|1020|178	TwoPN_vs_MI	-0.0605987	-0.662373	0.511239	-6.75869	0.712823	0.557559	not significant
XP_038045897.1|XM_038189969.1|K07208	K07208 Ras homolog enriched in brain (RHEB)	TwoPN_vs_MI	-0.128691	-2.26274	0.0287174	-4.52673	0.0833639	0.0652059	not significant
PMI_019621|PMI_019621-tr|protein	protein AED:0.08 eAED:0.08 QI:180|1|0.83|1|1|1|6|0|326	TwoPN_vs_MI	-0.143408	-1.07851	0.286772	-6.39796	0.48065	0.375957	not significant
PMI_003565|PMI_003565-tr|protein	protein AED:0.04 eAED:0.04 QI:402|0.88|0.9|1|1|1|10|1707|1471	TwoPN_vs_MI	-0.173349	-0.817754	0.417971	-6.64352	0.62458	0.488537	not significant
PMI_009231|PMI_009231-tr|K02998	K02998 small subunit ribosomal protein SAe (RP-SAe, RPSA)	TwoPN_vs_MI	-0.0423359	-1.58258	0.120789	-5.74543	0.256955	0.200986	not significant
XP_038060174.1|XM_038204246.1|K14753	K14753 guanine nucleotide-binding protein subunit beta-2-like 1 protein (RACK1)	TwoPN_vs_MI	-0.116723	-1.54227	0.130279	-5.80588	0.272268	0.212964	not significant
PMI_014147|PMI_014147-tr|K08057;XP_038048340.1|XM_038192412.1|K08057	K08057 calreticulin (CALR)	TwoPN_vs_MI	0.0727679	2.23398	0.0306945	-4.58541	0.0878877	0.0687444	not significant
XP_038068840.1|XM_038212912.1|K14009	K14009 B-cell receptor-associated protein 31 (BCAP31, BAP31)	TwoPN_vs_MI	0.0132416	0.372317	0.711472	-6.90989	0.871337	0.681546	not significant
XP_038067191.1|XM_038211263.1|protein	protein disulfide isomerase Creld2-like [Patiria miniata]	TwoPN_vs_MI	0.0477124	1.30082	0.200193	-6.13831	0.372664	0.291492	not significant
PMI_009361|PMI_009361-tr|K17781	K17781 mitochondrial import inner membrane translocase subunit TIM13 (TIM13)	TwoPN_vs_MI	-0.0513978	-0.257816	0.797769	-6.9464	0.929418	0.726976	not significant
XP_038076655.1|XM_038220727.1|pituitary	pituitary tumor-transforming gene 1 protein-interacting protein-like isoform X4 [Patiria miniata]	TwoPN_vs_MI	-0.0362515	-0.255679	0.799408	-6.94696	0.930181	0.727573	not significant
XP_038071321.1|XM_038215393.1|uncharacterized	uncharacterized protein LOC119740176 [Patiria miniata]	TwoPN_vs_MI	0.0792939	2.42181	0.0196984	-4.19163	0.0615285	0.0481266	not significant
XP_038053148.1|XM_038197220.1|K14718	K14718 solute carrier family 39 (zinc transporter), member 12 (SLC39A12, ZIP12)	TwoPN_vs_MI	0.0179428	0.399857	0.691226	-6.89914	0.85738	0.670629	not significant
PMI_008877|PMI_008877-tr|K14394	K14394 low molecular weight phosphotyrosine protein phosphatase (ACP1)	TwoPN_vs_MI	-0.0874673	-1.94211	0.0586405	-5.14641	0.147383	0.115281	not significant
PMI_023028|PMI_023028-tr|K05970	K05970 sialate O-acetylesterase (SIAE)	TwoPN_vs_MI	0.126514	3.67102	0.000658551	-1.03597	0.00351458	0.00274905	small
PMI_002101|PMI_002101-tr|K05021	K05021 chloride intracellular channel protein 1 (CLIC1); K05024 chloride intracellular channel protein 4 (CLIC4)	TwoPN_vs_MI	-0.025604	-0.705974	0.483982	-6.72875	0.688447	0.538493	not significant
XP_038057867.1|XM_038201939.1|fibrillin-2-like	fibrillin-2-like isoform X2 [Patiria miniata]	TwoPN_vs_MI	-0.0117431	-0.16269	0.871519	-6.96667	0.965565	0.75525	not significant
XP_038056924.1|XM_038200996.1|uncharacterized	uncharacterized protein LOC119728677 [Patiria miniata]	TwoPN_vs_MI	0.00134266	0.0136256	0.989191	-6.97999	0.999101	0.781481	not significant
XP_038057403.1|XM_038201475.1|K04727	K04727 programmed cell death 8 (apoptosis-inducing factor) (PDCD8, AIF)	TwoPN_vs_MI	-0.501414	-4.57693	3.94116e-05	1.82687	0.000308646	0.000241418	down
XP_038056704.1|XM_038200776.1|K11092	K11092 U2 small nuclear ribonucleoprotein A' (SNRPA1)	TwoPN_vs_MI	0.0558189	1.03542	0.306217	-6.443	0.503217	0.393608	not significant
XP_038075869.1|XM_038219941.1|K03262	K03262 translation initiation factor 5 (EIF5)	TwoPN_vs_MI	-0.0736381	-2.06727	0.0447131	-4.91369	0.118639	0.0927979	not significant
PMI_014219|PMI_014219-tr|K10424	K10424 dynactin 2 (DCTN2)	TwoPN_vs_MI	-0.119938	-0.00746926	0.994075	-4.5957	0.999101	0.781481	not significant
XP_038070364.1|XM_038214436.1|multiple	multiple epidermal growth factor-like domains protein 6 isoform X2 [Patiria miniata]	TwoPN_vs_MI	0.0194648	0.373151	0.710855	-6.90958	0.871107	0.681366	not significant
PMI_008132|PMI_008132-tr|K01011	K01011 thiosulfate/3-mercaptopyruvate sulfurtransferase (TST, MPST, sseA)	TwoPN_vs_MI	-0.102519	-3.25493	0.00220377	-2.17751	0.00987743	0.00772597	small
PMI_023670|PMI_023670-tr|K01191	K01191 alpha-mannosidase (MAN2C1); K13113 ubiquitin-like protein 5 (UBL5, HUB1)	TwoPN_vs_MI	-0.0821113	-1.42315	0.161851	-5.97631	0.319281	0.249737	not significant
PMI_017962|PMI_017962-tr|protein	protein AED:0.04 eAED:0.04 QI:0|0.8|0.66|0.83|0.6|0.5|6|3026|166	TwoPN_vs_MI	0.0292959	0.613444	0.542789	-6.79005	0.740268	0.579026	not significant
XP_038060109.1|XM_038204181.1|K08799;XP_038060115.1|XM_038204187.1|K08799	K08799 maternal embryonic leucine zipper kinase (MELK)	TwoPN_vs_MI	-0.137722	-2.38088	0.021735	-4.27953	0.0667052	0.0521757	not significant
PMI_019264|PMI_019264-tr|protein;XP_038060164.1|XM_038204236.1|SPARC-like	protein AED:0.19 eAED:0.19 QI:527|0.85|1|1|0.14|0.12|8|2416|198	TwoPN_vs_MI	-1.03029	-0.118723	0.906043	-4.59627	0.980478	0.766914	not significant
PMI_011448|PMI_011448-tr|K17422	K17422 large subunit ribosomal protein L41 (MRPL41)	TwoPN_vs_MI	-0.0167979	-0.400696	0.690612	-6.8988	0.856788	0.670166	not significant
PMI_028558|PMI_028558-tr|protein	protein AED:0.06 eAED:0.06 QI:204|1|1|1|1|1|4|279|155	TwoPN_vs_MI	-0.0993088	-1.35577	0.182197	-6.0672	0.347516	0.271822	not significant
XP_038049923.1|XM_038193995.1|uncharacterized	uncharacterized protein LOC119723380 isoform X2 [Patiria miniata]	TwoPN_vs_MI	-0.0138701	-0.265979	0.791517	-6.94423	0.925582	0.723976	not significant
XP_038052854.1|XM_038196926.1|proline-rich	proline-rich transmembrane protein 1-like isoform X2 [Patiria miniata]	TwoPN_vs_MI	-0.055895	-0.683021	0.498228	-6.74474	0.701643	0.548814	not significant
XP_038061581.1|XM_038205653.1|uncharacterized	uncharacterized protein LOC119732219 [Patiria miniata]	TwoPN_vs_MI	0.0958311	1.38885	0.171973	-6.02307	0.333707	0.26102	not significant
XP_038046401.1|XM_038190473.1|chromobox	chromobox protein homolog 1-like [Patiria miniata]	TwoPN_vs_MI	-0.128858	-3.22618	0.00238965	-2.25344	0.010583	0.00827787	small
PMI_026315|PMI_026315-tr|K04382	K04382 serine/threonine-protein phosphatase 2A catalytic subunit (PPP2C)	TwoPN_vs_MI	0.00827473	0.224509	0.823416	-6.95454	0.942346	0.737088	not significant
PMI_020487|PMI_020487-tr|protein	protein AED:0.07 eAED:0.07 QI:5|0.66|0.25|0.75|1|0.75|4|0|265	TwoPN_vs_MI	-0.014122	-0.485529	0.629747	-6.86085	0.810701	0.634117	not significant
PMI_007024|PMI_007024-tr|protein	protein AED:0.09 eAED:0.11 QI:194|0.70|0.76|0.92|1|1|42|624|2211	TwoPN_vs_MI	-0.110892	-1.69272	0.0976869	-5.57323	0.218593	0.17098	not significant
PMI_015442|PMI_015442-tr|protein	protein AED:0.00 eAED:0.00 QI:0|1|0.8|1|1|1|5|1656|1298	TwoPN_vs_MI	-0.00605497	-0.197048	0.844711	-6.9604	0.952871	0.74532	not significant
XP_038072854.1|XM_038216926.1|thioredoxin	thioredoxin domain-containing protein 16-like [Patiria miniata]	TwoPN_vs_MI	-0.394687	-3.60009	0.000812776	-1.23591	0.00419734	0.00328309	small
XP_038075221.1|XM_038219293.1|K17262	K17262 tubulin-folding cofactor B (TBCB, CKAP1, ALF1)	TwoPN_vs_MI	-0.0214863	-0.656934	0.514697	-6.76229	0.715837	0.559917	not significant
PMI_001672|PMI_001672-tr|K02889	K02889 large subunit ribosomal protein L21e (RP-L21e, RPL21)	TwoPN_vs_MI	-0.00725379	-0.104357	0.917368	-6.97456	0.982264	0.768311	not significant
XP_038069676.1|XM_038213748.1|SHC	SHC SH2 domain-binding protein 1-like isoform X1 [Patiria miniata]	TwoPN_vs_MI	0.0464113	1.61231	0.114153	-5.69995	0.246132	0.19252	not significant
PMI_006593|PMI_006593-tr|protein;XP_038064147.1|XM_038208219.1|ubiquitin	protein AED:0.21 eAED:0.21 QI:714|0.6|0.72|0.90|1|1|11|2273|673	TwoPN_vs_MI	-0.0475671	-1.36267	0.180026	-6.05807	0.344771	0.269674	not significant
PMI_023402|PMI_023402-tr|K01373	K01373 cathepsin F (CTSF)	TwoPN_vs_MI	0.0367488	1.15949	0.252605	-6.30865	0.440119	0.344254	not significant
PMI_011310|PMI_011310-tr|protein	protein AED:0.11 eAED:0.11 QI:0|0.86|0.87|0.95|0.91|0.83|24|1413|658	TwoPN_vs_MI	-0.0659435	-1.20693	0.234007	-6.25351	0.416474	0.325759	not significant
XP_038078126.1|XM_038222198.1|K11994	K11994 deoxyribonuclease-1 (DNASE1); K11995 deoxyribonuclease-1-like protein (DNASE1L)	TwoPN_vs_MI	-0.171814	-2.59204	0.0129542	-3.81409	0.0435616	0.0340732	small
XP_038052837.1|XM_038196909.1|protein-methionine	protein-methionine sulfoxide oxidase mical2b-like isoform X1 [Patiria miniata]	TwoPN_vs_MI	-0.0434337	-1.67132	0.101866	-5.60749	0.225634	0.176488	not significant
XP_038062094.1|XM_038206166.1|heterogeneous;XP_038062097.1|XM_038206169.1|heterogeneous	heterogeneous nuclear ribonucleoprotein H3-like isoform X1 [Patiria miniata]	TwoPN_vs_MI	-0.0886874	-1.97565	0.0545833	-5.08523	0.139355	0.109002	not significant
PMI_019780|PMI_019780-tr|K05409;XP_038058385.1|XM_038202457.1|K05409	K05409 TRIF-related adaptor molecule (TIRP, TRAM); K14825 p24 family protein gamma-2 (TMED5, ERP2, ERP4)	TwoPN_vs_MI	-0.196513	-2.46013	0.0179501	-3.92066	0.0570121	0.044594	not significant
XP_038072570.1|XM_038216642.1|K05954	K05954 protein farnesyltransferase subunit beta (FNTB)	TwoPN_vs_MI	-0.222669	-2.10107	0.0414866	-4.84881	0.111686	0.0873594	not significant
PMI_015745|PMI_015745-tr|K04513	K04513 Ras homolog gene family, member A (RHOA); K07857 Ras homolog gene family, member C (RHOC)	TwoPN_vs_MI	-0.122896	-2.88796	0.00602881	-3.11431	0.0230843	0.0180562	small
PMI_003923|PMI_003923-tr|protein	protein AED:0.08 eAED:0.08 QI:0|0.8|0.83|0.83|0.6|0.5|6|2329|91	TwoPN_vs_MI	-0.119938	-0.00428582	0.9966	-4.5957	0.999101	0.781481	not significant
XP_038052330.1|XM_038196402.1|K00750	K00750 glycogenin (GYG1, GYG2)	TwoPN_vs_MI	0.00948058	0.225084	0.822972	-6.95441	0.942138	0.736925	not significant
PMI_020836|PMI_020836-tr|K05759	K05759 profilin (PFN)	TwoPN_vs_MI	-0.148957	-5.53749	1.67611e-06	4.74912	1.93499e-05	1.51352e-05	small
XP_038046076.1|XM_038190148.1|K03952	K03952 NADH dehydrogenase (ubiquinone) 1 alpha subcomplex subunit 8 (NDUFA8)	TwoPN_vs_MI	0.0252921	0.374457	0.70989	-6.90908	0.870313	0.680745	not significant
XP_038054424.1|XM_038198496.1|K06820	K06820 plexin A (PLXNA)	TwoPN_vs_MI	-0.0531032	-1.19073	0.24024	-6.27257	0.424544	0.332071	not significant
PMI_014013|PMI_014013-tr|K13525	K13525 transitional endoplasmic reticulum ATPase (VCP, CDC48); K14575 AAA family ATPase (AFG2, DRG1, SPATA5)	TwoPN_vs_MI	0.0810462	1.39383	0.170474	-6.01635	0.331554	0.259337	not significant
PMI_024247|PMI_024247-tr|protein	protein AED:0.00 eAED:0.00 QI:333|0.9|0.90|1|0.8|1|11|163|1295	TwoPN_vs_MI	-0.0620172	-1.09086	0.281362	-6.38474	0.474289	0.370981	not significant
XP_038074833.1|XM_038218905.1|K17784	K17784 mitochondrial inner membrane organizing system protein 1 (MINOS1, MOS1)	TwoPN_vs_MI	-0.094161	-0.989598	0.327863	-6.48896	0.527834	0.412863	not significant
PMI_002367|PMI_002367-tr|K04393;XP_038062184.1|XM_038206256.1|K04393	K04393 cell division control protein 42 (CDC42)	TwoPN_vs_MI	-0.0836952	-1.44353	0.156061	-5.94803	0.311074	0.243317	not significant
PMI_001464|PMI_001464-tr|K02940	K02940 large subunit ribosomal protein L9e (RP-L9e, RPL9)	TwoPN_vs_MI	0.0431765	0.70194	0.486469	-6.7316	0.690644	0.540211	not significant
XP_038070261.1|XM_038214333.1|cell	cell wall protein DAN4-like isoform X1 [Patiria miniata]	TwoPN_vs_MI	0.0147454	0.2552	0.799776	-6.94708	0.930349	0.727704	not significant
XP_038071865.1|XM_038215937.1|uncharacterized	uncharacterized protein LOC119740588 [Patiria miniata]	TwoPN_vs_MI	-0.0200099	-0.249726	0.803979	-6.94848	0.932709	0.72955	not significant
XP_038063469.1|XM_038207541.1|K02932	K02932 large subunit ribosomal protein L5e (RP-L5e, RPL5)	TwoPN_vs_MI	0.0973593	2.56979	0.0136959	-3.86451	0.0456219	0.0356847	small
PMI_007947|PMI_007947-tr|K12192	K12192 charged multivesicular body protein 2B (CHMP2B)	TwoPN_vs_MI	-0.104433	-1.8143	0.076557	-5.37142	0.181216	0.141744	not significant
XP_038076338.1|XM_038220410.1|K18399	K18399 valacyclovir hydrolase (BPHL)	TwoPN_vs_MI	-0.177321	-2.24814	0.0297065	-4.55659	0.0856428	0.0669884	not significant
XP_038062001.1|XM_038206073.1|K01330	K01330 complement component 1, r subcomponent (C1R); K01331 complement component 1, s subcomponent (C1S); K03992 mannan-binding lectin serine protease 1 (MASP1); K03993 mannan-binding lectin serine protease 2 (MASP2)	TwoPN_vs_MI	-0.0293617	-0.541259	0.591101	-6.832	0.780792	0.610723	not significant
PMI_016771|PMI_016771-tr|K00384	K00384 thioredoxin reductase (NADPH) (trxB, TRR)	TwoPN_vs_MI	-0.0325661	-0.662497	0.511161	-6.75861	0.712774	0.557521	not significant
XP_038050559.1|XM_038194631.1|K17086	K17086 transmembrane 9 superfamily member 2/4 (TM9SF2_4)	TwoPN_vs_MI	-0.0131474	-0.269417	0.788887	-6.9433	0.923468	0.722322	not significant
PMI_025459|PMI_025459-tr|K01050	K01050 cholinesterase (BCHE); K12298 bile salt-stimulated lipase (CEL)	TwoPN_vs_MI	0.0205263	0.596367	0.554033	-6.80044	0.749967	0.586612	not significant
XP_038074351.1|XM_038218423.1|K07192	K07192 flotillin (FLOT)	TwoPN_vs_MI	-0.174893	-3.35291	0.00166811	-1.91577	0.00776855	0.00607643	small
XP_038056320.1|XM_038200392.1|K08764	K08764 sterol carrier protein 2 (SCP2, SCPX)	TwoPN_vs_MI	-0.0598991	-2.15497	0.0367623	-4.74355	0.101647	0.0795065	not significant
XP_038076897.1|XM_038220969.1|succinate	succinate dehydrogenase assembly factor 4, mitochondrial-like [Patiria miniata]	TwoPN_vs_MI	0.0350923	0.759437	0.451702	-6.68951	0.657139	0.514004	not significant
XP_038047254.1|XM_038191326.1|phospholipase	phospholipase B-like 1 [Patiria miniata]	TwoPN_vs_MI	0.0574784	1.14718	0.257602	-6.32262	0.446012	0.348864	not significant
XP_038049167.1|XM_038193239.1|K17264	K17264 endoplasmic reticulum resident protein 44 (ERP44, TXNDC4)	TwoPN_vs_MI	-0.0837138	-0.931778	0.356613	-6.54412	0.559638	0.43774	not significant
PMI_022385|PMI_022385-tr|K01756	K01756 adenylosuccinate lyase (purB, ADSL)	TwoPN_vs_MI	-0.144818	-2.74437	0.00878643	-3.46047	0.0316746	0.0247754	small
XP_038076446.1|XM_038220518.1|K02901	K02901 large subunit ribosomal protein L27e (RP-L27e, RPL27)	TwoPN_vs_MI	0.024477	0.446918	0.65716	-6.87902	0.83184	0.650652	not significant
XP_038051751.1|XM_038195823.1|ATPase	ATPase inhibitor, mitochondrial-like [Patiria miniata]	TwoPN_vs_MI	0.0942126	2.24995	0.0295824	-4.5529	0.0854347	0.0668256	not significant
PMI_014566|PMI_014566-tr|K09645	K09645 vitellogenic carboxypeptidase-like protein (CPVL); K13289 cathepsin A (carboxypeptidase C) (CTSA, CPY); K16297 serine carboxypeptidase-like clade II (SCPL-II); K16298 serine carboxypeptidase-like clade IV (SCPL-IV)	TwoPN_vs_MI	0.105872	2.51285	0.015774	-3.99209	0.0513385	0.0401562	not significant
XP_038074173.1|XM_038218245.1|K16463	K16463 centrosomal protein CEP170 (CEP170)	TwoPN_vs_MI	-0.104775	-2.93973	0.00525021	-2.98655	0.020553	0.0160762	small
PMI_015651|PMI_015651-tr|K03691	K03691 peptide-O-fucosyltransferase (POFUT)	TwoPN_vs_MI	-0.13863	-3.04241	0.00397625	-2.72878	0.0162568	0.0127158	small
PMI_019805|PMI_019805-tr|K03252;XP_038055992.1|XM_038200064.1|K03252	K03252 translation initiation factor 3 subunit C (EIF3C)	TwoPN_vs_MI	0.110478	1.16964	0.248536	-6.09934	0.435083	0.340315	not significant
XP_038045153.1|XM_038189225.1|K07937	K07937 ADP-ribosylation factor 1 (ARF1)	TwoPN_vs_MI	-0.0861172	-1.9381	0.0591431	-5.15368	0.148492	0.116148	not significant
PMI_027358|PMI_027358-tr|K07939	K07939 ADP-ribosylation factor 4 (ARF4); K07940 ADP-ribosylation factor 5 (ARF5); K07977 Arf/Sar family, other (ARF)	TwoPN_vs_MI	-0.0108429	-0.367929	0.714717	-6.91153	0.873441	0.683192	not significant
XP_038058240.1|XM_038202312.1|K06704	K06704 disintegrin and metalloproteinase domain-containing protein 10 (ADAM10, CD156c)	TwoPN_vs_MI	0.034212	1.01589	0.315321	-6.46283	0.513365	0.401546	not significant
PMI_006364|PMI_006364-tr|K17606	K17606 immunoglobulin-binding protein 1 (IGBP1, TAP42)	TwoPN_vs_MI	0.0331285	0.621276	0.537672	-6.78519	0.735605	0.575378	not significant
XP_038055516.1|XM_038199588.1|crystallin	crystallin J1A-like [Patiria miniata]	TwoPN_vs_MI	-0.0287838	-0.84958	0.400227	-6.61704	0.60648	0.474379	not significant
XP_038073660.1|XM_038217732.1|K02327	K02327 DNA polymerase delta subunit 1 (POLD1)	TwoPN_vs_MI	-0.355578	-3.75714	0.000508924	-0.790509	0.00282225	0.00220752	small
PMI_018805|PMI_018805-tr|K08272;XP_038050025.1|XM_038194097.1|K08272	K08272 calcium binding protein 39 (CAB39, MO25)	TwoPN_vs_MI	-0.116265	-2.27152	0.0281366	-4.50869	0.0820487	0.0641771	not significant
XP_038045969.1|XM_038190041.1|uncharacterized	uncharacterized protein LOC119720382 [Patiria miniata]	TwoPN_vs_MI	-0.0534218	-1.56262	0.125415	-5.77554	0.264385	0.206798	not significant
XP_038069941.1|XM_038214013.1|cyclin-D1-binding	cyclin-D1-binding protein 1 homolog [Patiria miniata]	TwoPN_vs_MI	0.0340464	1.06005	0.294994	-6.41747	0.489795	0.38311	not significant
PMI_010215|PMI_010215-tr|K00020	K00020 3-hydroxyisobutyrate dehydrogenase (mmsB, HIBADH)	TwoPN_vs_MI	0.0356349	0.992566	0.326431	-6.48604	0.526336	0.411691	not significant
XP_038072264.1|XM_038216336.1|K14167	K14167 cyclin-dependent kinase inhibitor 3 (CDKN3, KAP)	TwoPN_vs_MI	-0.0470099	-0.815827	0.41906	-6.6451	0.625728	0.489435	not significant
XP_038074485.1|XM_038218557.1|K19947	K19947 F-actin monooxygenase (MICAL)	TwoPN_vs_MI	-1.04889	-0.0575026	0.954409	-4.59628	0.992061	0.775975	not significant
XP_038059618.1|XM_038203690.1|K16302	K16302 metal transporter CNNM (CNNM)	TwoPN_vs_MI	-0.139507	-2.56163	0.0139775	-3.88293	0.0464078	0.0362994	small
PMI_003447|PMI_003447-tr|K20002;XP_038063531.1|XM_038207603.1|K20002	K20002 SNARE-associated protein Snapin (SNAPIN, BLOC1S7)	TwoPN_vs_MI	0.0322781	0.878714	0.384402	-6.59194	0.589381	0.461004	not significant
XP_038076262.1|XM_038220334.1|K07611	K07611 lamin B (LMNB); K12641 lamin A/C (LMNA)	TwoPN_vs_MI	-0.142676	-2.80277	0.00754779	-3.32116	0.0279425	0.0218562	small
PMI_002494|PMI_002494-tr|K00006	K00006 glycerol-3-phosphate dehydrogenase (NAD+) (GPD1)	TwoPN_vs_MI	-0.125731	-2.41481	0.020034	-4.20675	0.0624343	0.0488351	not significant
PMI_001539|PMI_001539-tr|K03029;XP_038065001.1|XM_038209073.1|K03029	K03029 26S proteasome regulatory subunit N10 (PSMD4, RPN10)	TwoPN_vs_MI	-0.0442599	-1.56398	0.125094	-5.77349	0.26385	0.206379	not significant
XP_038078837.1|XM_038222909.1|K13236	K13236 2,4-dienoyl-CoA reductase, mitochondrial (DECR1)	TwoPN_vs_MI	-0.0344925	-1.04697	0.300918	-6.4311	0.496521	0.388371	not significant
PMI_009787|PMI_009787-tr|K07935	K07935 intraflagellar transport protein 22 (IFT22, RABL5)	TwoPN_vs_MI	-0.0800625	-1.55245	0.127826	-5.79074	0.268228	0.209804	not significant
XP_038051779.1|XM_038195851.1|K12741	K12741 heterogeneous nuclear ribonucleoprotein A1/A3 (HNRNPA1_3)	TwoPN_vs_MI	-0.181882	-3.09364	0.00345518	-2.59803	0.014463	0.0113127	small
PMI_022783|PMI_022783-tr|K01883;XP_038054512.1|XM_038198584.1|K01883	K01883 cysteinyl-tRNA synthetase (CARS, cysS)	TwoPN_vs_MI	-0.0821542	-1.33278	0.189568	-6.09727	0.358372	0.280313	not significant
PMI_024162|PMI_024162-tr|K17402	K17402 small subunit ribosomal protein S23 (MRPS23)	TwoPN_vs_MI	0.036672	0.681563	0.499141	-6.74574	0.702331	0.549352	not significant
PMI_017853|PMI_017853-tr|protein;XP_038075124.1|XM_038219196.1|leucine-rich;XP_038075125.1|XM_038219197.1|leucine-rich	protein AED:0.09 eAED:0.09 QI:241|1|1|1|1|1|11|77|514	TwoPN_vs_MI	-0.10758	-1.16381	0.250867	-5.96714	0.437841	0.342472	not significant
XP_038048362.1|XM_038192434.1|small	small integral membrane protein 7-like [Patiria miniata]	TwoPN_vs_MI	0.0269827	0.423541	0.673995	-6.54771	0.844593	0.660627	not significant
PMI_019503|PMI_019503-tr|K05656;XP_038053820.1|XM_038197892.1|K05656	K05656 ATP-binding cassette, subfamily B (MDR/TAP), member 9 (ABCB9, TAPL)	TwoPN_vs_MI	-0.0538326	-0.636133	0.528035	-6.7758	0.727478	0.569022	not significant
XP_038045250.1|XM_038189322.1|K02735	K02735 20S proteasome subunit beta 3 (PSMB3)	TwoPN_vs_MI	-0.0616106	-1.23328	0.224119	-6.22199	0.40353	0.315635	not significant
PMI_026541|PMI_026541-tr|K00522	K00522 ferritin heavy chain (FTH1); K18495 ferritin, mitochondrial (FTMT)	TwoPN_vs_MI	0.173441	1.28678	0.205003	-6.15605	0.378744	0.296248	not significant
PMI_000622|PMI_000622-tr|protein	protein AED:0.31 eAED:0.31 QI:226|1|1|1|0.75|0.6|5|537|144	TwoPN_vs_MI	-0.106475	-2.42631	0.0194854	-4.1819	0.0609174	0.0476486	not significant
XP_038050819.1|XM_038194891.1|K11253;XP_038066779.1|XM_038210851.1|K11253	K11253 histone H3 (H3)	TwoPN_vs_MI	-0.0442471	-0.778049	0.440767	-6.67519	0.646705	0.505842	not significant
XP_038057521.1|XM_038201593.1|K05703	K05703 tyrosine-protein kinase Fyn (FYN); K05704 tyrosine-protein kinase Src (SRC); K05705 tyrosine-protein kinase Yes (YES1); K08891 tyrosine-protein kinase Fgr (FGR, SRC2); K08892 fyn-related kinase (FRK, PTK5)	TwoPN_vs_MI	-0.0812645	-1.22937	0.225567	-6.22671	0.405373	0.317076	not significant
PMI_023594|PMI_023594-tr|protein	protein AED:0.04 eAED:0.04 QI:383|0.90|0.91|1|1|1|12|651|537	TwoPN_vs_MI	0.090734	1.15806	0.253183	-5.97366	0.440846	0.344823	not significant
XP_038051781.1|XM_038195853.1|K12741	K12741 heterogeneous nuclear ribonucleoprotein A1/A3 (HNRNPA1_3); K13158 heterogeneous nuclear ribonucleoprotein A2/B1 (HNRNPA2B1); K14411 RNA-binding protein Musashi (MSI)	TwoPN_vs_MI	-0.171227	-4.10882	0.000173482	0.240037	0.00111211	0.000869874	small
XP_038063704.1|XM_038207776.1|K02599	K02599 Notch 1 (NOTCH1)	TwoPN_vs_MI	0.0394712	0.547717	0.586696	-6.82846	0.77698	0.607741	not significant
XP_038050605.1|XM_038194677.1|K17969	K17969 mitochondrial fission 1 protein (FIS1, TTC11, MDV2)	TwoPN_vs_MI	-0.125821	-3.031	0.00410202	-2.75772	0.016702	0.013064	small
PMI_005580|PMI_005580-tr|protein	protein AED:0.06 eAED:0.06 QI:217|0.92|0.95|1|0.85|0.95|42|2011|934	TwoPN_vs_MI	-0.0888534	-0.821485	0.415866	-6.64047	0.622643	0.487021	not significant
PMI_024683|PMI_024683-tr|K19695	K19695 neurocalcin delta (NCALD)	TwoPN_vs_MI	0.0144663	0.0988264	0.921732	-6.97513	0.98306	0.768934	not significant
XP_038048016.1|XM_038192088.1|vesicle-associated	vesicle-associated membrane protein 3-like [Patiria miniata]	TwoPN_vs_MI	-0.11991	-1.2074	0.233825	-6.25295	0.416197	0.325543	not significant
XP_038072798.1|XM_038216870.1|K17268	K17268 coatomer subunit epsilon (COPE)	TwoPN_vs_MI	-0.103919	-2.74621	0.00874488	-3.45613	0.0315501	0.024678	small
PMI_003448|PMI_003448-tr|protein	protein AED:0.04 eAED:0.04 QI:35|0.90|0.91|1|1|1|12|1143|816	TwoPN_vs_MI	0.0713696	1.6686	0.102407	-5.61181	0.226563	0.177214	not significant
PMI_005038|PMI_005038-tr|K17785	K17785 mitofilin (IMMT, FCJ1, MNOS2)	TwoPN_vs_MI	0.142583	2.30173	0.0262183	-4.44623	0.0775465	0.0606556	not significant
XP_038070983.1|XM_038215055.1|K01025	K01025 sulfotransferase (SULT1); K16949 amine sulfotransferase (SULT3A1)	TwoPN_vs_MI	-0.119938	-0.0105135	0.99166	-4.5957	0.999101	0.781481	not significant
XP_038065375.1|XM_038209447.1|uncharacterized	uncharacterized protein LOC119735653 isoform X1 [Patiria miniata]	TwoPN_vs_MI	0.085507	2.07615	0.0438451	-4.89673	0.116858	0.0914047	not significant
PMI_024802|PMI_024802-tr|K00798	K00798 cob(I)alamin adenosyltransferase (MMAB, pduO)	TwoPN_vs_MI	-0.0601683	-1.00505	0.320453	-6.47369	0.519705	0.406505	not significant
XP_038068730.1|XM_038212802.1|K08597	K08597 sentrin-specific protease 8 (SENP8, NEDP1, DEN1)	TwoPN_vs_MI	-0.114441	-2.38321	0.0216144	-4.27457	0.0664126	0.0519469	not significant
PMI_017822|PMI_017822-tr|protein;XP_038076605.1|XM_038220677.1|EF-hand	protein AED:0.13 eAED:0.13 QI:128|1|1|1|1|1|5|1634|218	TwoPN_vs_MI	0.0356976	0.35838	0.721799	-6.91504	0.878261	0.686962	not significant
PMI_026150|PMI_026150-tr|K02270	K02270 cytochrome c oxidase subunit 7a (COX7A)	TwoPN_vs_MI	0.0229612	0.799056	0.428616	-6.65863	0.635132	0.49679	not significant
XP_038046519.1|XM_038190591.1|K03248	K03248 translation initiation factor 3 subunit G (EIF3G)	TwoPN_vs_MI	-0.170144	-5.36311	2.99672e-06	4.18045	3.2155e-05	2.51511e-05	small
XP_038067803.1|XM_038211875.1|K01599	K01599 uroporphyrinogen decarboxylase (hemE, UROD)	TwoPN_vs_MI	-0.0780253	-1.7579	0.0858254	-5.46654	0.19825	0.155068	not significant
PMI_015170|PMI_015170-tr|protein	protein AED:0.44 eAED:0.44 QI:0|-1|0|1|-1|1|1|0|350	TwoPN_vs_MI	0.0614443	1.2671	0.211887	-6.18061	0.387917	0.303422	not significant
XP_038063518.1|XM_038207590.1|K11290	K11290 template-activating factor I (SET, TAF1, I2PP2A)	TwoPN_vs_MI	0.0468863	1.24335	0.220421	-6.20977	0.39865	0.311817	not significant
XP_038056866.1|XM_038200938.1|K14648	K14648 poly(U)-specific endoribonuclease (ENDOU, PP11)	TwoPN_vs_MI	-0.181473	-4.99253	1.02017e-05	2.98447	9.47125e-05	7.40826e-05	small
XP_038044216.1|XM_038188288.1|K00868	K00868 pyridoxine kinase (pdxK, pdxY)	TwoPN_vs_MI	-0.097964	-1.93562	0.0594545	-5.15815	0.149084	0.116611	not significant
PMI_026601|PMI_026601-tr|protein	protein AED:0.14 eAED:0.14 QI:318|0.83|0.85|1|1|1|7|2895|327	TwoPN_vs_MI	0.0341405	0.81949	0.416991	-6.6421	0.623762	0.487897	not significant
PMI_001092|PMI_001092-tr|protein;XP_038072996.1|XM_038217068.1|uncharacterized	protein AED:0.19 eAED:0.19 QI:0|0.76|0.83|0.88|0.96|0.94|53|4344|3676	TwoPN_vs_MI	0.896529	0.0871364	0.930964	-4.59628	0.985689	0.77099	not significant
PMI_004447|PMI_004447-tr|K00699;PMI_004450|PMI_004450-tr|K00699;PMI_004453|PMI_004453-tr|K00699;PMI_021535|PMI_021535-tr|K00699;PMI_025713|PMI_025713-tr|K00699;XP_038065079.1|XM_038209151.1|K00699	K00699 glucuronosyltransferase (UGT)	TwoPN_vs_MI	0.129191	1.96981	0.0552715	-5.09594	0.140713	0.110063	not significant
XP_038056110.1|XM_038200182.1|integral	integral membrane protein DGCR2/IDD-like [Patiria miniata]	TwoPN_vs_MI	0.0205232	0.660452	0.512459	-6.75996	0.713828	0.558345	not significant
PMI_006055|PMI_006055-tr|K06759	K06759 contactin 1 (CNTN1); K06760 contactin 2 (CNTN2); K06761 contactin 3 (CNTN3); K06762 contactin 4 (CNTN4)	TwoPN_vs_MI	0.0119694	0.381417	0.704757	-6.90642	0.866991	0.678146	not significant
XP_038048550.1|XM_038192622.1|calcyphosin-like	calcyphosin-like protein [Patiria miniata]	TwoPN_vs_MI	0.0289319	0.315268	0.754071	-6.92973	0.900287	0.70419	not significant
PMI_000401|PMI_000401-tr|protein	protein AED:0.24 eAED:0.24 QI:202|0.66|0.75|1|0|0.25|4|974|286	TwoPN_vs_MI	0.0109013	0.252352	0.801962	-6.94781	0.931767	0.728813	not significant
XP_038073220.1|XM_038217292.1|uncharacterized;XP_038073354.1|XM_038217426.1|uncharacterized	uncharacterized protein LOC119741508 isoform X1 [Patiria miniata]	TwoPN_vs_MI	-0.144894	-3.1151	0.00325661	-2.54285	0.013758	0.0107613	small
PMI_009832|PMI_009832-tr|K09276	K09276 Y-box-binding protein 1 (YBX1, NSEP1); K09277 Y-box-binding protein 2 (YBX2)	TwoPN_vs_MI	0.108808	1.56796	0.124164	-5.76752	0.262402	0.205247	not significant
PMI_000166|PMI_000166-tr|K07964	K07964 heparanase (HPSE); K07965 heparanase 2 (HPSE2)	TwoPN_vs_MI	0.0547259	0.885728	0.380652	-6.58577	0.585714	0.458136	not significant
XP_038077063.1|XM_038221135.1|trichohyalin-like;XP_038077070.1|XM_038221142.1|trichohyalin-like	trichohyalin-like isoform X1 [Patiria miniata]	TwoPN_vs_MI	0.0390978	0.975509	0.334722	-6.5027	0.535507	0.418865	not significant
XP_038046187.1|XM_038190259.1|phytanoyl-CoA	phytanoyl-CoA dioxygenase domain-containing protein 1-like [Patiria miniata]	TwoPN_vs_MI	-0.282952	-4.44475	6.0188e-05	1.26094	0.000445844	0.000348732	small
XP_038050934.1|XM_038195006.1|uncharacterized	uncharacterized protein LOC119724098 isoform X2 [Patiria miniata]	TwoPN_vs_MI	-0.13426	-2.13356	0.0385786	-4.78561	0.105575	0.0825789	not significant
XP_038067178.1|XM_038211250.1|K10577	K10577 ubiquitin-conjugating enzyme E2 I (UBE2I, UBC9)	TwoPN_vs_MI	-0.0709209	-1.71642	0.0932254	-5.53484	0.21113	0.165143	not significant
XP_038044826.1|XM_038188898.1|K12160	K12160 small ubiquitin-related modifier (SUMO, SMT3)	TwoPN_vs_MI	-0.059998	-1.99275	0.0526101	-5.05371	0.135316	0.105842	not significant
PMI_022318|PMI_022318-tr|protein	protein AED:0.05 eAED:0.05 QI:210|0.8|0.83|1|0.6|0.83|6|2241|431	TwoPN_vs_MI	0.95041	0.0471345	0.962623	-4.59628	0.994895	0.778191	not significant
XP_038063084.1|XM_038207156.1|K00940	K00940 nucleoside-diphosphate kinase (ndk, NME)	TwoPN_vs_MI	-0.128575	-2.84331	0.00678534	-3.22325	0.0255491	0.0199841	small
PMI_009769|PMI_009769-tr|protein	protein AED:0.16 eAED:0.16 QI:115|1|1|1|0.6|0.33|6|1552|188	TwoPN_vs_MI	0.0228115	0.338967	0.736272	-6.92189	0.888641	0.695081	not significant
PMI_029204|PMI_029204-tr|protein	protein AED:0.00 eAED:0.00 QI:392|1|1|1|1|1|3|4830|233	TwoPN_vs_MI	-0.0607635	-1.75708	0.085967	-5.46791	0.198548	0.155301	not significant
PMI_018490|PMI_018490-tr|K06550	K06550 L1 cell adhesion molecule (L1CAM, CD171); K06756 neuronal cell adhesion molecule (NRCAM); K06757 neurofascin (NFASC); K06758 L1 cell adhesion molecule like protein (CHL1)	TwoPN_vs_MI	-0.213838	-2.96465	0.00490996	-2.92452	0.0194312	0.0151988	small
XP_038074662.1|XM_038218734.1|K00416	K00416 ubiquinol-cytochrome c reductase subunit 6 (QCR6, UQCRH)	TwoPN_vs_MI	-0.101805	-1.06105	0.294542	-6.41642	0.489251	0.382684	not significant
XP_038074762.1|XM_038218834.1|K07002	K07002 uncharacterized protein (K07002)	TwoPN_vs_MI	-0.114092	-1.50059	0.140712	-5.86692	0.288537	0.225689	not significant
XP_038078617.1|XM_038222689.1|K07435	K07435 cytochrome P450 family 20 subfamily A (CYP20A)	TwoPN_vs_MI	-0.0717539	-0.511601	0.611527	-6.84774	0.796133	0.622723	not significant
XP_038046275.1|XM_038190347.1|tax1-binding	tax1-binding protein 1 homolog [Patiria miniata]	TwoPN_vs_MI	-0.0848432	-0.765988	0.447835	-6.48515	0.653325	0.51102	not significant
PMI_019622|PMI_019622-tr|protein	protein AED:0.10 eAED:0.10 QI:103|0.7|0.63|1|0.8|0.81|11|310|652	TwoPN_vs_MI	0.0556018	0.523404	0.603359	-6.84158	0.790139	0.618034	not significant
PMI_017572|PMI_017572-tr|protein	protein AED:0.16 eAED:0.16 QI:0|0.47|0.45|0.95|0.68|0.7|20|0|818	TwoPN_vs_MI	0.0176909	0.401695	0.689883	-6.8984	0.856304	0.669787	not significant
XP_038075998.1|XM_038220070.1|uncharacterized	uncharacterized protein LOC119743974 [Patiria miniata]	TwoPN_vs_MI	0.060138	2.29383	0.0267085	-4.46263	0.0786684	0.0615332	not significant
XP_038064503.1|XM_038208575.1|K10743	K10743 ribonuclease H2 subunit A (RNASEH2A)	TwoPN_vs_MI	-0.0128165	-0.173941	0.862721	-6.96475	0.961389	0.751983	not significant
XP_038048666.1|XM_038192738.1|LOW;XP_038064575.1|XM_038208647.1|UNC93-like	LOW QUALITY PROTEIN: UNC93-like protein MFSD11 [Patiria miniata]	TwoPN_vs_MI	-0.0700367	-0.821043	0.416115	-6.64083	0.622926	0.487243	not significant
XP_038048380.1|XM_038192452.1|K20056	K20056 PDZ domain-containing protein GIPC (GIPC, SEMCAP)	TwoPN_vs_MI	0.232401	0.0243771	0.980664	-4.59629	0.999101	0.781481	not significant
PMI_003665|PMI_003665-tr|K01557	K01557 acylpyruvate hydrolase (FAHD1)	TwoPN_vs_MI	0.0763644	1.60227	0.11636	-5.71539	0.249675	0.195292	not significant
XP_038072420.1|XM_038216492.1|RIIa	RIIa domain-containing protein 1-like [Patiria miniata]	TwoPN_vs_MI	0.0274648	0.706861	0.483436	-6.72813	0.688044	0.538177	not significant
PMI_000796|PMI_000796-tr|K01302	K01302 carboxypeptidase Q (CPQ)	TwoPN_vs_MI	0.0625329	1.52156	0.135384	-5.8364	0.280165	0.21914	not significant
XP_038044305.1|XM_038188377.1|K01648	K01648 ATP citrate (pro-S)-lyase (ACLY)	TwoPN_vs_MI	-0.140625	-1.58569	0.12008	-5.74071	0.255941	0.200193	not significant
XP_038060619.1|XM_038204691.1|K11726	K11726 nucleosome-remodeling factor 38 kDa subunit (NURF38)	TwoPN_vs_MI	-0.00720823	-0.221797	0.825513	-6.95515	0.943643	0.738103	not significant
XP_038066067.1|XM_038210139.1|K00983	K00983 N-acylneuraminate cytidylyltransferase (neuA)	TwoPN_vs_MI	-1.00049	-0.066274	0.947464	-4.59628	0.989727	0.774149	not significant
PMI_009267|PMI_009267-tr|K00019	K00019 3-hydroxybutyrate dehydrogenase (E1.1.1.30, bdh); K13370 17beta-estradiol 17-dehydrogenase / 3alpha(17beta)-hydroxysteroid dehydrogenase (NAD+) (HSD17B8)	TwoPN_vs_MI	0.06252	1.39406	0.170406	-5.68198	0.331462	0.259264	not significant
PMI_007088|PMI_007088-tr|protein	protein AED:0.00 eAED:0.00 QI:162|1|1|1|0.92|0.92|14|1568|731	TwoPN_vs_MI	0.00189316	0.0552629	0.956183	-6.97854	0.992625	0.776415	not significant
XP_038049377.1|XM_038193449.1|K04441	K04441 p38 MAP kinase (P38)	TwoPN_vs_MI	-0.269808	-4.38675	7.23927e-05	1.08244	0.000523683	0.000409616	small
XP_038060011.1|XM_038204083.1|K00253	K00253 isovaleryl-CoA dehydrogenase (IVD, ivd)	TwoPN_vs_MI	-0.0852822	-2.55477	0.0142183	-3.89837	0.0470536	0.0368046	small
PMI_026328|PMI_026328-tr|protein	protein AED:0.08 eAED:0.17 QI:195|0.85|0.62|1|1|1|8|0|448	TwoPN_vs_MI	-0.0592218	-0.00500902	0.996026	-4.59629	0.999101	0.781481	not significant
XP_038051895.1|XM_038195967.1|K13984	K13984 thioredoxin domain-containing protein 5 (TXNDC5, ERP46)	TwoPN_vs_MI	-0.0789952	-1.47524	0.147375	-5.9033	0.29864	0.233591	not significant
XP_038073751.1|XM_038217823.1|uncharacterized	uncharacterized protein LOC119741888 isoform X1 [Patiria miniata]	TwoPN_vs_MI	-0.114919	-3.57395	0.000877904	-1.30905	0.00448963	0.00351172	small
PMI_019931|PMI_019931-tr|K01757;XP_038072571.1|XM_038216643.1|K01757	K01757 strictosidine synthase (STR1)	TwoPN_vs_MI	-0.0414941	-1.21736	0.230056	-6.24111	0.411396	0.321787	not significant
XP_038076439.1|XM_038220511.1|K01803	K01803 triosephosphate isomerase (TIM) (TPI, tpiA)	TwoPN_vs_MI	0.0278179	1.06954	0.290746	-6.40748	0.484909	0.379288	not significant
PMI_007029|PMI_007029-tr|K12886	K12886 heterogeneous nuclear ribonucleoprotein K (HNRNPK)	TwoPN_vs_MI	-0.816943	-0.043324	0.965642	-4.59629	0.995813	0.778909	not significant
PMI_001979|PMI_001979-tr|K09479	K09479 very long chain acyl-CoA dehydrogenase (ACADVL)	TwoPN_vs_MI	-0.0080693	-0.16911	0.866497	-6.96559	0.963142	0.753354	not significant
PMI_004900|PMI_004900-tr|K10089	K10089 cation-dependent mannose-6-phosphate receptor (M6PR)	TwoPN_vs_MI	-0.0124045	-0.353036	0.725773	-6.91696	0.881036	0.689132	not significant
PMI_027316|PMI_027316-tr|K00365	K00365 urate oxidase (uaZ)	TwoPN_vs_MI	-0.119938	-0.00787456	0.993753	-4.5957	0.999101	0.781481	not significant
XP_038067046.1|XM_038211118.1|C-Maf-inducing	C-Maf-inducing protein-like [Patiria miniata]	TwoPN_vs_MI	-0.202466	-1.84426	0.0719878	-4.992	0.172685	0.135072	not significant
PMI_000581|PMI_000581-tr|K00799	K00799 glutathione S-transferase (GST, gst)	TwoPN_vs_MI	-0.0220898	-0.323604	0.747795	-6.92704	0.896672	0.701362	not significant
PMI_028010|PMI_028010-tr|K01044	K01044 carboxylesterase 1 (CES1); K01063 juvenile-hormone esterase (JHE); K03927 carboxylesterase 2 (CES2); K07378 neuroligin (NLGN)	TwoPN_vs_MI	0.0373319	0.930819	0.357103	-6.54501	0.560156	0.438145	not significant
XP_038054007.1|XM_038198079.1|K08794	K08794 calcium/calmodulin-dependent protein kinase I (CAMK1)	TwoPN_vs_MI	-0.240012	-4.47225	5.51283e-05	1.34589	0.000412923	0.000322982	small
PMI_017566|PMI_017566-tr|K02677;XP_038066738.1|XM_038210810.1|K02677	K02677 classical protein kinase C alpha type (PRKCA); K18050 novel protein kinase C epsilon type (PRKCE); K19662 classical protein kinase C beta type (PRKCB)	TwoPN_vs_MI	-0.241731	-2.96813	0.0048641	-2.61096	0.0192788	0.0150796	small
XP_038071751.1|XM_038215823.1|K00500	K00500 phenylalanine-4-hydroxylase (phhA, PAH)	TwoPN_vs_MI	-0.120837	-1.39774	0.169306	-6.01106	0.329934	0.258069	not significant
XP_038077655.1|XM_038221727.1|uncharacterized	uncharacterized protein LOC119745404 isoform X1 [Patiria miniata]	TwoPN_vs_MI	-0.264076	-4.47218	5.51404e-05	1.60321	0.000412923	0.000322982	small
PMI_007928|PMI_007928-tr|K03678;XP_038054921.1|XM_038198993.1|K03678	K03678 exosome complex component RRP45 (RRP45, EXOSC9); K12586 exosome complex component RRP43 (RRP43, EXOSC8, OIP2)	TwoPN_vs_MI	-0.204777	-1.79721	0.0792724	-5.40052	0.186173	0.145622	not significant
XP_038045285.1|XM_038189357.1|K12812	K12812 ATP-dependent RNA helicase UAP56/SUB2 (UAP56, BAT1, SUB2); K13182 ATP-dependent RNA helicase DDX39 (DDX39)	TwoPN_vs_MI	-0.129449	-3.53337	0.000989056	-1.42206	0.00498141	0.00389638	small
PMI_019964|PMI_019964-tr|K17777;XP_038075510.1|XM_038219582.1|K17777	K17777 mitochondrial import inner membrane translocase subunit TIM9 (TIM9)	TwoPN_vs_MI	-0.00538641	-0.0426309	0.966192	-6.97917	0.995896	0.778974	not significant
PMI_009833|PMI_009833-tr|K09567	K09567 peptidyl-prolyl isomerase H (cyclophilin H) (PPIH, CYPH); K12740 NK-tumor recognition protein (NKTR)	TwoPN_vs_MI	-0.122752	-2.27702	0.0277785	-4.49737	0.0812075	0.0635192	not significant
PMI_024847|PMI_024847-tr|K17429;XP_038049807.1|XM_038193879.1|K17429;XP_038049808.1|XM_038193880.1|K17429	K17429 large subunit ribosomal protein L48 (MRPL48); K17920 sorting nexin-5/6/32 (SNX5_6_32)	TwoPN_vs_MI	0.00683398	0.0835592	0.933792	-6.97655	0.985738	0.771028	not significant
XP_038074040.1|XM_038218112.1|K16455	K16455 centrosomal protein CEP41 (CEP41, TSGA14)	TwoPN_vs_MI	-0.173366	-2.38235	0.0216591	-4.08794	0.0665111	0.0520239	not significant
XP_038067411.1|XM_038211483.1|K03936	K03936 NADH dehydrogenase (ubiquinone) Fe-S protein 3 (NDUFS3)	TwoPN_vs_MI	-0.0324217	-0.814811	0.419635	-6.64592	0.62626	0.489851	not significant
XP_038050620.1|XM_038194692.1|TSC22	TSC22 domain family protein 4-like [Patiria miniata]	TwoPN_vs_MI	0.0559492	0.993632	0.325917	-6.48499	0.52575	0.411233	not significant
XP_038049493.1|XM_038193565.1|ankyrin	ankyrin repeat and MYND domain-containing protein 2-like [Patiria miniata]	TwoPN_vs_MI	-0.125966	-3.54385	0.000959133	-1.39295	0.0048504	0.00379391	small
XP_038049088.1|XM_038193160.1|m-AAA	m-AAA protease-interacting protein 1, mitochondrial-like [Patiria miniata]	TwoPN_vs_MI	-0.23299	-3.9968	0.000245371	0.0736864	0.00150639	0.00117827	small
PMI_010394|PMI_010394-tr|K19907	K19907 synaptotagmin-7 (SYT7)	TwoPN_vs_MI	-0.131358	-1.33557	0.188662	-6.09365	0.357046	0.279276	not significant
XP_038048822.1|XM_038192894.1|protein	protein Njmu-R1-like isoform X1 [Patiria miniata]	TwoPN_vs_MI	-0.177275	-2.30086	0.0262718	-4.12823	0.0776901	0.0607679	not significant
XP_038056180.1|XM_038200252.1|K00545	K00545 catechol O-methyltransferase (COMT)	TwoPN_vs_MI	-0.0833995	-1.43998	0.157057	-5.95298	0.312411	0.244363	not significant
PMI_015930|PMI_015930-tr|K15423;XP_038053678.1|XM_038197750.1|K15423	K15423 serine/threonine-protein phosphatase 4 catalytic subunit (PPP4C)	TwoPN_vs_MI	0.0152384	0.365852	0.716255	-6.91231	0.874519	0.684035	not significant
PMI_002135|PMI_002135-tr|protein	protein AED:0.01 eAED:0.01 QI:55|1|1|1|0.85|1|8|2265|348	TwoPN_vs_MI	0.0175515	0.299209	0.766211	-6.93473	0.908204	0.710383	not significant
PMI_021693|PMI_021693-tr|K00512	K00512 steroid 17alpha-monooxygenase / 17alpha-hydroxyprogesterone deacetylase (CYP17A)	TwoPN_vs_MI	-0.107314	-0.995544	0.324998	-6.28462	0.524831	0.410514	not significant
PMI_008775|PMI_008775-tr|K17424	K17424 large subunit ribosomal protein L43 (MRPL43)	TwoPN_vs_MI	-0.0300271	-0.679428	0.500479	-6.7472	0.703356	0.550154	not significant
XP_038048247.1|XM_038192319.1|K05360	K05360 protein-disulfide reductase (glutathione) (TXNDC12)	TwoPN_vs_MI	0.0379569	0.532037	0.597417	-6.83699	0.785429	0.61435	not significant
PMI_029352|PMI_029352-tr|protein	protein AED:0.14 eAED:0.14 QI:376|1|0.66|1|1|1|3|0|301	TwoPN_vs_MI	0.0541003	1.32585	0.191835	-6.10625	0.361724	0.282935	not significant
PMI_001803|PMI_001803-tr|K03968	K03968 NADH dehydrogenase (ubiquinone) 1 subunit C2 (NDUFC2)	TwoPN_vs_MI	-0.0838932	-1.75372	0.0865488	-5.47349	0.199541	0.156078	not significant
PMI_012348|PMI_012348-tr|K19480	K19480 anoctamin-5 (ANO5, GDD1, TMEM16E); K19498 anoctamin-3 (ANO3, TMEM16C); K19499 anoctamin-4 (ANO4, TMEM16D); K19500 anoctamin-6 (ANO6, TMEM16F)	TwoPN_vs_MI	-0.119938	-0.0160597	0.98726	-4.5957	0.999101	0.781481	not significant
XP_038044335.1|XM_038188407.1|uncharacterized	uncharacterized protein LOC119719090 [Patiria miniata]	TwoPN_vs_MI	0.0203185	0.235199	0.815162	-6.95205	0.938315	0.733935	not significant
XP_038066964.1|XM_038211036.1|hydroxysteroid	hydroxysteroid dehydrogenase-like protein 2 isoform X2 [Patiria miniata]	TwoPN_vs_MI	-0.126276	-2.08373	0.0431158	-4.88221	0.115276	0.0901668	not significant
PMI_002217|PMI_002217-tr|protein	protein AED:0.01 eAED:0.01 QI:430|1|1|1|0.6|0.33|6|3979|223	TwoPN_vs_MI	0.062794	1.84188	0.0723414	-5.32397	0.173359	0.135599	not significant
XP_038045082.1|XM_038189154.1|fucolectin-like	fucolectin-like [Patiria miniata]	TwoPN_vs_MI	0.0019438	0.0173646	0.986225	-6.97993	0.999101	0.781481	not significant
PMI_014330|PMI_014330-tr|protein	protein AED:0.06 eAED:0.06 QI:386|0.66|0.85|0.85|1|1|7|565|296	TwoPN_vs_MI	-0.0641571	-1.62449	0.111523	-5.68111	0.241685	0.189042	not significant
PMI_000827|PMI_000827-tr|K14191;PMI_002542|PMI_002542-tr|K14191	K14191 18S rRNA (adenine1779-N6/adenine1780-N6)-dimethyltransferase (DIM1)	TwoPN_vs_MI	-0.0111165	-0.189937	0.850245	-6.9618	0.955638	0.747485	not significant
PMI_008649|PMI_008649-tr|K06515	K06515 solute carrier family 44 (choline transporter-like protein), member 1 (SLC44A1, CD92); K15377 solute carrier family 44 (choline transporter-like protein), member 2/4/5 (SLC44A2_4_5)	TwoPN_vs_MI	0.126756	1.57339	0.122901	-5.56401	0.260357	0.203647	not significant
PMI_001772|PMI_001772-tr|protein	protein AED:0.02 eAED:0.02 QI:226|1|1|1|1|1|8|2767|327	TwoPN_vs_MI	-0.0594146	-1.69599	0.097061	-5.56796	0.217703	0.170283	not significant
XP_038067286.1|XM_038211358.1|K00036	K00036 glucose-6-phosphate 1-dehydrogenase (G6PD, zwf)	TwoPN_vs_MI	-0.174707	-1.64848	0.106486	-5.64362	0.233502	0.182641	not significant
PMI_012216|PMI_012216-tr|K06753	K06753 roundabout, axon guidance receptor 1 (ROBO1); K06754 roundabout, axon guidance receptor 2 (ROBO2); K06755 roundabout, axon guidance receptor 3 (ROBO3)	TwoPN_vs_MI	0.0203995	0.655956	0.51532	-6.76294	0.716419	0.560371	not significant
PMI_007331|PMI_007331-tr|K03965	K03965 NADH dehydrogenase (ubiquinone) 1 beta subcomplex subunit 9 (NDUFB9)	TwoPN_vs_MI	0.00534639	0.115184	0.908831	-6.97336	0.98083	0.76719	not significant
XP_038074780.1|XM_038218852.1|complement	complement C1q tumor necrosis factor-related protein 3-like [Patiria miniata]	TwoPN_vs_MI	-0.101153	-2.82581	0.00710526	-3.26563	0.0265348	0.0207551	small
XP_038076979.1|XM_038221051.1|uncharacterized	uncharacterized protein LOC119744869 isoform X1 [Patiria miniata]	TwoPN_vs_MI	-0.0919604	-3.43344	0.00132309	-1.69727	0.00639252	0.00500012	small
PMI_010581|PMI_010581-tr|protein	protein AED:0.10 eAED:0.10 QI:213|0.8|0.72|1|0.8|0.90|11|1477|526	TwoPN_vs_MI	-0.0740342	-2.28204	0.0274549	-4.48701	0.080478	0.0629486	not significant
PMI_009362|PMI_009362-tr|K12470	K12470 SH3 domain-containing kinase-binding protein 1 (SH3KBP1, CIN85); K13738 CD2-associated protein (CD2AP)	TwoPN_vs_MI	-0.0187134	-0.238327	0.812751	-6.9513	0.937021	0.732923	not significant
XP_038053068.1|XM_038197140.1|K10886	K10886 DNA-repair protein XRCC4 (XRCC4)	TwoPN_vs_MI	-0.0443112	-0.973623	0.335647	-6.50452	0.5366	0.41972	not significant
XP_038062466.1|XM_038206538.1|K04447	K04447 Janus kinase 2 (JAK2); K11217 Janus kinase 1 (JAK1); K11218 Janus kinase 3 (JAK3); K11219 non-receptor tyrosine-protein kinase TYK2 (TYK2)	TwoPN_vs_MI	-0.186826	-2.18107	0.03465	-4.36973	0.0969903	0.0758643	not significant
XP_038076237.1|XM_038220309.1|K08473	K08473 nematode chemoreceptor (K08473); K08508 synaptosomal-associated protein 23 (SNAP23); K18211 synaptosomal-associated protein 25 (SNAP25)	TwoPN_vs_MI	0.0162003	0.21402	0.831535	-6.95687	0.946303	0.740183	not significant
XP_038078344.1|XM_038222416.1|K03691	K03691 peptide-O-fucosyltransferase (POFUT)	TwoPN_vs_MI	-1.33017	-0.151789	0.880058	-4.59626	0.969656	0.75845	not significant
XP_038072751.1|XM_038216823.1|K02734	K02734 20S proteasome subunit beta 4 (PSMB2)	TwoPN_vs_MI	-0.0213957	-0.596279	0.554091	-6.8005	0.749976	0.586619	not significant
PMI_009067|PMI_009067-tr|protein	protein AED:0.02 eAED:0.02 QI:451|0.92|0.93|1|0.92|0.86|15|4631|664	TwoPN_vs_MI	0.102281	2.64247	0.011407	-3.51293	0.0392432	0.0306954	small
PMI_013636|PMI_013636-tr|K04638	K04638 intraflagellar transport protein 57 (IFT57, HIPPI, ESRRBL1)	TwoPN_vs_MI	0.0803187	1.25311	0.216885	-6.19785	0.393906	0.308107	not significant
XP_038056736.1|XM_038200808.1|K05012	K05012 chloride channel 3/4/5 (CLCN3_4_5)	TwoPN_vs_MI	0.0172286	0.229563	0.819511	-6.95337	0.940399	0.735565	not significant
PMI_007048|PMI_007048-tr|K05032	K05032 ATP-binding cassette subfamily C (CFTR/MRP) member 8 (ABCC8, SUR1); K05033 ATP-binding cassette subfamily C (CFTR/MRP) member 9 (ABCC9, SUR2)	TwoPN_vs_MI	-0.118402	-1.6222	0.112013	-5.68466	0.242648	0.189796	not significant
XP_038055267.1|XM_038199339.1|K02520	K02520 translation initiation factor IF-3 (infC, MTIF3)	TwoPN_vs_MI	0.0160312	0.361645	0.719374	-6.91385	0.876696	0.685738	not significant
XP_038072543.1|XM_038216615.1|K09880;XP_038072544.1|XM_038216616.1|K09880;XP_038072545.1|XM_038216617.1|K09880	K09880 enolase-phosphatase E1 (mtnC, ENOPH1)	TwoPN_vs_MI	-0.0521485	-1.74941	0.0872992	-5.48064	0.2008	0.157063	not significant
PMI_014127|PMI_014127-tr|K11729	K11729 acyl-CoA dehydrogenase family member 10 (ACAD10)	TwoPN_vs_MI	0.058589	0.589009	0.558913	-6.80483	0.75395	0.589728	not significant
XP_038061934.1|XM_038206006.1|K05768	K05768 gelsolin (GSN)	TwoPN_vs_MI	-0.0901521	-4.33947	8.41067e-05	0.937575	0.000599296	0.00046876	small
XP_038069725.1|XM_038213797.1|calmodulin-like	calmodulin-like protein 12 [Patiria miniata]	TwoPN_vs_MI	0.0481559	0.238217	0.812836	-6.95132	0.937043	0.73294	not significant
XP_038072517.1|XM_038216589.1|leucine-rich	leucine-rich repeat protein soc-2-like [Patiria miniata]	TwoPN_vs_MI	-0.0906038	-2.274	0.0279749	-4.5036	0.0816603	0.0638734	not significant
PMI_019076|PMI_019076-tr|protein	protein AED:0.36 eAED:0.36 QI:27|1|1|1|0.5|1|3|55|290	TwoPN_vs_MI	-0.25584	-4.25345	0.000110345	0.675614	0.000755686	0.000591085	small
PMI_010470|PMI_010470-tr|K04569	K04569 copper chaperone for superoxide dismutase (CCS)	TwoPN_vs_MI	0.100388	1.73828	0.0892626	-5.49903	0.204168	0.159697	not significant
XP_038074681.1|XM_038218753.1|K06489	K06489 CD53 antigen (CD53, MOX44, TSPAN25)	TwoPN_vs_MI	0.00720956	0.130792	0.896545	-6.97141	0.976878	0.764098	not significant
PMI_015734|PMI_015734-tr|K10443	K10443 kelch-like protein 2/3 (KLHL2_3); K10461 kelch-like protein 24/35 (KLHL24_35); K10465 kelch-like protein 29 (KLHL29, KBTBD9)	TwoPN_vs_MI	-0.0458156	-0.656598	0.514911	-6.76251	0.715925	0.559985	not significant
XP_038060610.1|XM_038204682.1|uncharacterized	uncharacterized protein LOC119731510 [Patiria miniata]	TwoPN_vs_MI	-0.0353548	-0.528679	0.599725	-6.83878	0.787322	0.61583	not significant
PMI_016115|PMI_016115-tr|K17499	K17499 protein phosphatase 1G (PPM1G, PP2CG)	TwoPN_vs_MI	-0.00238317	-0.0234615	0.98139	-6.97981	0.999101	0.781481	not significant
XP_038078098.1|XM_038222170.1|K13444	K13444 formylglycine-generating enzyme (SUMF1, FGE)	TwoPN_vs_MI	0.0112618	0.450833	0.654358	-6.87724	0.829862	0.649105	not significant
PMI_001741|PMI_001741-tr|protein	protein AED:0.08 eAED:0.08 QI:461|1|1|1|0.5|0.42|7|1907|75	TwoPN_vs_MI	0.0632316	0.153169	0.878976	-6.96819	0.969187	0.758083	not significant
PMI_019286|PMI_019286-tr|K14963	K14963 COMPASS component SWD3 (WDR5, SWD3, CPS30)	TwoPN_vs_MI	0.0149684	0.508633	0.613589	-6.84926	0.797729	0.623971	not significant
PMI_011127|PMI_011127-tr|K05609	K05609 ubiquitin carboxyl-terminal hydrolase L3 (UCHL3, YUH1)	TwoPN_vs_MI	-0.0220514	-0.3579	0.722155	-6.91522	0.878417	0.687083	not significant
PMI_003118|PMI_003118-tr|protein	protein AED:0.06 eAED:0.06 QI:201|0.88|0.94|0.94|0.41|0.38|18|4331|376	TwoPN_vs_MI	0.0085658	0.187774	0.85193	-6.96221	0.955877	0.747672	not significant
PMI_016234|PMI_016234-tr|K02738;XP_038061288.1|XM_038205360.1|K02738	K02738 20S proteasome subunit beta 1 (PSMB6); K02741 20S proteasome subunit beta 9 (PSMB9, LMP2)	TwoPN_vs_MI	-0.0221829	-0.642242	0.524099	-6.77188	0.723448	0.565869	not significant
XP_038047415.1|XM_038191487.1|K13948	K13948 prostaglandin reductase 1 (PTGR1, LTB4DH)	TwoPN_vs_MI	-0.211604	-6.08245	2.69595e-07	6.5421	3.81456e-06	2.98369e-06	small
PMI_013371|PMI_013371-tr|K10082	K10082 lectin, mannose-binding 2 (LMAN2, VIP36); K10083 lectin, mannose-binding 2-like (LMAN2L, VIPL); K14792 rRNA biogenesis protein RRP5 (RRP5, PDCD11)	TwoPN_vs_MI	-1.12644	-0.1168	0.907558	-4.59627	0.980675	0.767069	not significant
PMI_022921|PMI_022921-tr|protein	protein AED:0.02 eAED:0.02 QI:522|0.8|0.83|1|0.6|0.66|6|2392|283	TwoPN_vs_MI	0.0718342	1.17711	0.245576	-6.28841	0.431286	0.337345	not significant
XP_038059151.1|XM_038203223.1|K20068;XP_038059152.1|XM_038203224.1|K20068	K20068 RalBP1-associated Eps domain-containing protein (REPS)	TwoPN_vs_MI	-0.0274739	-0.728813	0.470037	-6.71233	0.674892	0.52789	not significant
XP_038050586.1|XM_038194658.1|uncharacterized	uncharacterized protein LOC119723793 [Patiria miniata]	TwoPN_vs_MI	-0.110099	-1.82156	0.075428	-5.35899	0.179136	0.140117	not significant
XP_038068194.1|XM_038212266.1|myophilin-like	myophilin-like [Patiria miniata]	TwoPN_vs_MI	-0.0388525	-0.862282	0.393279	-6.6062	0.598994	0.468523	not significant
XP_038045232.1|XM_038189304.1|uncharacterized	uncharacterized protein LOC119719809 [Patiria miniata]	TwoPN_vs_MI	0.0644705	1.60975	0.114713	-5.7039	0.247034	0.193226	not significant
XP_038067126.1|XM_038211198.1|mucin-5AC-like;XP_038067127.1|XM_038211199.1|mucin-5AC-like	mucin-5AC-like isoform X2 [Patiria miniata]	TwoPN_vs_MI	-0.0430273	-0.449575	0.655258	-6.53633	0.830434	0.649553	not significant
XP_038073840.1|XM_038217912.1|K02867;XP_038073841.1|XM_038217913.1|K02867	K02867 large subunit ribosomal protein L11 (RP-L11, MRPL11, rplK)	TwoPN_vs_MI	-0.0560022	-0.947638	0.348568	-6.52931	0.551022	0.431001	not significant
PMI_014029|PMI_014029-tr|protein	protein AED:0.00 eAED:0.00 QI:78|1|1|1|1|1|11|1018|719	TwoPN_vs_MI	0.059406	1.55136	0.128088	-5.79237	0.26867	0.210149	not significant
PMI_014357|PMI_014357-tr|K19932	K19932 neuronal calcium sensor 1 (NCS1)	TwoPN_vs_MI	-0.0508365	-1.28265	0.206431	-5.96413	0.38034	0.297496	not significant
PMI_019835|PMI_019835-tr|K06268	K06268 serine/threonine-protein phosphatase 2B regulatory subunit (PPP3R, CNB)	TwoPN_vs_MI	0.0620958	0.583077	0.562863	-6.80833	0.757106	0.592196	not significant
PMI_001280|PMI_001280-tr|K02971;PMI_005562|PMI_005562-tr|K02971;XP_038057386.1|XM_038201458.1|K02971	K02971 small subunit ribosomal protein S21e (RP-S21e, RPS21)	TwoPN_vs_MI	0.0374648	0.557658	0.579947	-6.82293	0.770896	0.602982	not significant
XP_038048841.1|XM_038192913.1|uncharacterized	uncharacterized protein LOC119722673 [Patiria miniata]	TwoPN_vs_MI	-0.046088	-1.12516	0.266713	-6.34726	0.456663	0.357194	not significant
XP_038075339.1|XM_038219411.1|K09377	K09377 cysteine and glycine-rich protein (CSRP)	TwoPN_vs_MI	-0.262227	-5.13574	6.36609e-06	3.44433	6.2377e-05	4.87903e-05	small
XP_038069928.1|XM_038214000.1|K02437	K02437 glycine cleavage system H protein (gcvH, GCSH)	TwoPN_vs_MI	0.0818692	0.663274	0.510668	-6.75809	0.712297	0.557147	not significant
PMI_021755|PMI_021755-tr|protein;XP_038055156.1|XM_038199228.1|leucine-rich	protein AED:0.21 eAED:0.21 QI:208|0.87|0.88|1|0.87|0.77|9|847|313	TwoPN_vs_MI	-0.388977	-0.0508983	0.95964	-4.59628	0.993829	0.777357	not significant
PMI_022261|PMI_022261-tr|K07515	K07515 enoyl-CoA hydratase / long-chain 3-hydroxyacyl-CoA dehydrogenase (HADHA)	TwoPN_vs_MI	-0.272934	-2.23455	0.0306541	-4.58425	0.0878197	0.0686912	not significant
PMI_005314|PMI_005314-tr|K06569	K06569 melanoma-associated antigen p97 (MFI2, CD228); K12272 signal recognition particle receptor subunit beta (SRPRB, SRP102); K14736 transferrin (TF); K17283 lactotransferrin (LTF)	TwoPN_vs_MI	-0.0700877	-1.25521	0.216127	-6.19527	0.392911	0.307329	not significant
PMI_023332|PMI_023332-tr|K09497	K09497 T-complex protein 1 subunit epsilon (CCT5)	TwoPN_vs_MI	-0.211075	-2.68276	0.0102951	-3.60523	0.0360854	0.0282255	small
XP_038053324.1|XM_038197396.1|transcriptional	transcriptional activator protein Pur-beta-like [Patiria miniata]	TwoPN_vs_MI	-0.0379019	-0.845525	0.402462	-6.62047	0.608769	0.476169	not significant
PMI_011173|PMI_011173-tr|protein	protein AED:0.05 eAED:0.05 QI:114|1|1|1|0.86|0.75|16|869|782	TwoPN_vs_MI	-0.166684	-2.91379	0.00562777	-3.05075	0.0217899	0.0170437	small
PMI_007420|PMI_007420-tr|protein	protein AED:0.12 eAED:0.12 QI:194|0.81|0.91|1|0.81|0.91|12|67|463	TwoPN_vs_MI	0.0744304	1.80599	0.0778673	-5.3856	0.183421	0.143469	not significant
XP_038058397.1|XM_038202469.1|LIM;XP_038058398.1|XM_038202470.1|LIM	LIM and SH3 domain protein 1-like isoform X2 [Patiria miniata]	TwoPN_vs_MI	-0.132876	-4.58314	3.86324e-05	1.69025	0.000303298	0.000237235	small
XP_038060838.1|XM_038204910.1|WD	WD repeat-containing protein 38-like [Patiria miniata]	TwoPN_vs_MI	-0.0487222	-0.759846	0.45146	-6.6892	0.656922	0.513833	not significant
PMI_011044|PMI_011044-tr|K10418	K10418 dynein light chain LC8-type (DYNLL)	TwoPN_vs_MI	-0.0388234	-0.537306	0.593805	-6.83415	0.782575	0.612118	not significant
PMI_013762|PMI_013762-tr|K01509	K01509 adenosinetriphosphatase (ENTPD2); K05673 ATP-binding cassette, subfamily C (CFTR/MRP), member 4 (ABCC4)	TwoPN_vs_MI	0.0196593	0.228443	0.820377	-6.95363	0.940809	0.735886	not significant
XP_038054324.1|XM_038198396.1|K01008	K01008 selenide, water dikinase (selD, SEPHS)	TwoPN_vs_MI	-0.191096	-5.10298	7.09288e-06	3.33885	6.86226e-05	5.36755e-05	small
PMI_010368|PMI_010368-tr|K10419;XP_038068871.1|XM_038212943.1|K10419	K10419 dynein light chain roadblock-type (DYNLRB, DNCL2)	TwoPN_vs_MI	-0.0590481	-1.8454	0.0718185	-5.31787	0.17241	0.134857	not significant
PMI_011063|PMI_011063-tr|K06569	K06569 melanoma-associated antigen p97 (MFI2, CD228); K12272 signal recognition particle receptor subunit beta (SRPRB, SRP102); K14736 transferrin (TF); K17283 lactotransferrin (LTF)	TwoPN_vs_MI	0.0425602	0.776702	0.441553	-6.67624	0.6474	0.506386	not significant
XP_038067140.1|XM_038211212.1|coiled-coil	coiled-coil domain-containing protein 96-like [Patiria miniata]	TwoPN_vs_MI	0.11265	2.22986	0.0309877	-4.59377	0.0885099	0.069231	not significant
XP_038063688.1|XM_038207760.1|K09561	K09561 STIP1 homology and U-box containing protein 1 (STUB1, CHIP)	TwoPN_vs_MI	-0.129116	-2.91355	0.00563144	-3.05135	0.0218014	0.0170527	small
PMI_017287|PMI_017287-tr|protein	protein AED:0.14 eAED:0.14 QI:115|0.81|0.86|0.95|1|1|23|864|1127	TwoPN_vs_MI	0.00301317	0.081507	0.935414	-6.97672	0.985738	0.771028	not significant
XP_038058410.1|XM_038202482.1|K03626	K03626 nascent polypeptide-associated complex subunit alpha (EGD2, NACA)	TwoPN_vs_MI	0.0331517	0.935792	0.354565	-6.54039	0.557313	0.435921	not significant
XP_038078383.1|XM_038222455.1|K10277	K10277 lysine-specific demethylase 8 (KDM8, JMJD5)	TwoPN_vs_MI	0.0387811	1.07098	0.290104	-6.40596	0.484333	0.378838	not significant
PMI_003255|PMI_003255-tr|K18426	K18426 ethylmalonyl-CoA/methylmalonyl-CoA decarboxylase (ECHDC1)	TwoPN_vs_MI	-0.15748	-2.66299	0.0108276	-3.65118	0.0376116	0.0294192	small
XP_038055484.1|XM_038199556.1|K16761	K16761 centrosomal protein CEP44 (CEP44)	TwoPN_vs_MI	0.0479955	1.47247	0.14812	-5.90725	0.299553	0.234306	not significant
PMI_009551|PMI_009551-tr|K00759	K00759 adenine phosphoribosyltransferase (APRT, apt)	TwoPN_vs_MI	-0.18366	-5.40105	2.64146e-06	4.30388	2.88144e-05	2.25381e-05	small
XP_038071491.1|XM_038215563.1|K19638	K19638 collagen and calcium-binding EGF domain-containing protein 1 (CCBE1)	TwoPN_vs_MI	-0.0734016	-1.63718	0.108835	-5.66134	0.237199	0.185533	not significant
XP_038049456.1|XM_038193528.1|protein	protein CDV3 homolog [Patiria miniata]	TwoPN_vs_MI	0.0502567	0.420539	0.676169	-6.89057	0.846375	0.662021	not significant
XP_038060945.1|XM_038205017.1|K10365	K10365 capping protein (actin filament) muscle Z-line, beta (CAPZB)	TwoPN_vs_MI	-0.104128	-3.28261	0.00203788	-2.10405	0.00923115	0.00722046	small
PMI_008211|PMI_008211-tr|protein	protein AED:0.09 eAED:0.09 QI:0|0.48|0.42|0.92|0.88|0.89|28|2730|1704	TwoPN_vs_MI	-0.828055	-0.0694312	0.944966	-4.59628	0.989164	0.773708	not significant
XP_038060401.1|XM_038204473.1|K12011	K12011 tripartite motif-containing protein 31 (TRIM31); K12171 E3 ubiquitin-protein ligase SH3RF (SH3RF, POSH); K19907 synaptotagmin-7 (SYT7)	TwoPN_vs_MI	-0.322703	-3.93001	0.000301218	-0.289358	0.00179874	0.00140694	small
XP_038061446.1|XM_038205518.1|K01052	K01052 lysosomal acid lipase/cholesteryl ester hydrolase (LIPA); K14452 gastric triacylglycerol lipase (LIPF); K19406 lipase-like abhydrolase domain-containing protein 3 (LIPM)	TwoPN_vs_MI	0.125449	2.42961	0.0193306	-4.17476	0.0605238	0.0473407	not significant
PMI_002598|PMI_002598-tr|K02960	K02960 small subunit ribosomal protein S16e (RP-S16e, RPS16)	TwoPN_vs_MI	-0.127357	-3.07103	0.00367667	-2.6559	0.0152201	0.0119049	small
PMI_011549|PMI_011549-tr|K03126	K03126 transcription initiation factor TFIID subunit 12 (TAF12)	TwoPN_vs_MI	0.0190933	0.197394	0.844442	-6.96033	0.952824	0.745283	not significant
PMI_024088|PMI_024088-tr|K16673	K16673 LIX1-like protein (LIX1L)	TwoPN_vs_MI	-1.49856	-0.186165	0.853184	-4.59625	0.956789	0.748385	not significant
XP_038051839.1|XM_038195911.1|K10579	K10579 ubiquitin-conjugating enzyme E2 M (UBE2M, UBC12)	TwoPN_vs_MI	-1.50959	-0.0839848	0.933455	-4.59628	0.985738	0.771028	not significant
PMI_007493|PMI_007493-tr|K09008	K09008 NADH dehydrogenase [ubiquinone] 1 alpha subcomplex assembly factor 3 (NDUFAF3)	TwoPN_vs_MI	-0.175361	-3.36696	0.00160233	-1.87787	0.00750215	0.00586806	small
XP_038078757.1|XM_038222829.1|K03943	K03943 NADH dehydrogenase (ubiquinone) flavoprotein 2 (NDUFV2)	TwoPN_vs_MI	-0.0238996	-0.566785	0.573784	-6.81776	0.766262	0.599358	not significant
XP_038077638.1|XM_038221710.1|K04797	K04797 prefoldin alpha subunit (pfdA, PFDN5)	TwoPN_vs_MI	0.0316002	0.266	0.791501	-6.94423	0.925582	0.723976	not significant
XP_038053092.1|XM_038197164.1|U1	U1 small nuclear ribonucleoprotein A-like [Patiria miniata]	TwoPN_vs_MI	-0.0374101	-0.982561	0.331277	-6.49584	0.531644	0.415844	not significant
PMI_010620|PMI_010620-tr|K15261	K15261 poly [ADP-ribose] polymerase 10/14/15 (PARP10_14_15)	TwoPN_vs_MI	-0.0759364	-0.922278	0.361489	-6.55288	0.565177	0.442073	not significant
XP_038074696.1|XM_038218768.1|K01867	K01867 tryptophanyl-tRNA synthetase (WARS, trpS)	TwoPN_vs_MI	-0.595071	-8.24786	1.99648e-10	13.7071	5.83596e-09	4.56479e-09	down
PMI_021549|PMI_021549-tr|K01581	K01581 ornithine decarboxylase (E4.1.1.17, ODC1, speC, speF)	TwoPN_vs_MI	0.0912632	1.25353	0.216732	-6.19733	0.393679	0.307929	not significant
PMI_008225|PMI_008225-tr|K13280	K13280 signal peptidase I (SEC11, sipW)	TwoPN_vs_MI	-0.0822333	-1.97223	0.054986	-5.09152	0.140156	0.109628	not significant
PMI_028406|PMI_028406-tr|K02976;XP_038078942.1|XM_038223014.1|K02976;XP_038078950.1|XM_038223022.1|K02976	K02976 small subunit ribosomal protein S26e (RP-S26e, RPS26)	TwoPN_vs_MI	-0.0867791	-1.35057	0.183843	-6.07403	0.349966	0.273738	not significant
PMI_018570|PMI_018570-tr|K00227	K00227 Delta7-sterol 5-desaturase (SC5DL, ERG3)	TwoPN_vs_MI	0.302017	3.83191	0.000406098	-0.575102	0.00231398	0.00180996	small
XP_038067925.1|XM_038211997.1|enoyl-CoA	enoyl-CoA delta isomerase 2, peroxisomal-like isoform X2 [Patiria miniata]	TwoPN_vs_MI	0.0322246	1.22654	0.226619	-6.23012	0.406706	0.318119	not significant
XP_038052692.1|XM_038196764.1|K00787;XP_038052693.1|XM_038196765.1|K00787	K00787 farnesyl diphosphate synthase (FDPS)	TwoPN_vs_MI	-0.0706247	-1.51863	0.136117	-5.84068	0.281331	0.220053	not significant
PMI_021419|PMI_021419-tr|K15424	K15424 serine/threonine-protein phosphatase 4 regulatory subunit 1 (PPP4R1)	TwoPN_vs_MI	-0.119938	-0.0069444	0.994491	-4.5957	0.999101	0.781481	not significant
PMI_011998|PMI_011998-tr|K02259;PMI_012892|PMI_012892-tr|K02259;XP_038070786.1|XM_038214858.1|K02259	K02259 cytochrome c oxidase assembly protein subunit 15 (COX15)	TwoPN_vs_MI	-0.0249413	-0.519807	0.605843	-6.64344	0.792008	0.619496	not significant
XP_038064686.1|XM_038208758.1|K08501	K08501 syntaxin 8 (STX8)	TwoPN_vs_MI	-0.0431917	-0.572869	0.569694	-6.81427	0.762602	0.596495	not significant
XP_038078172.1|XM_038222244.1|K01139	K01139 GTP diphosphokinase / guanosine-3',5'-bis(diphosphate) 3'-diphosphatase (spoT)	TwoPN_vs_MI	-0.0235832	-0.545771	0.588022	-6.82953	0.778302	0.608775	not significant
XP_038072170.1|XM_038216242.1|K14410	K14410 lysosomal acid phosphatase (ACP2); K19283 prostatic aicd phosphatase (ACPP); K19284 testicular acid phosphatase (ACPT)	TwoPN_vs_MI	0.0761929	2.62717	0.0118575	-3.73382	0.0405097	0.0316861	small
XP_038070715.1|XM_038214787.1|K00819	K00819 ornithine--oxo-acid transaminase (rocD, OAT)	TwoPN_vs_MI	0.109754	2.61909	0.012102	-3.75236	0.0412154	0.032238	small
PMI_023435|PMI_023435-tr|K11703	K11703 collagen beta-1,O-galactosyltransferase (GLT25D)	TwoPN_vs_MI	-0.936622	-0.0599663	0.952458	-4.59628	0.991161	0.775271	not significant
XP_038045980.1|XM_038190052.1|K16860	K16860 phospholipase D3/4 (PLD3_4)	TwoPN_vs_MI	-0.0548718	-1.28455	0.205772	-6.15884	0.379698	0.296994	not significant
PMI_011367|PMI_011367-tr|K02219;XP_038079185.1|XM_038223257.1|K02219	K02219 cyclin-dependent kinase regulatory subunit CKS1 (CKS1)	TwoPN_vs_MI	0.00388484	0.114606	0.909287	-6.97343	0.980986	0.767312	not significant
XP_038065761.1|XM_038209833.1|K09549	K09549 prefoldin subunit 2 (PFDN2)	TwoPN_vs_MI	0.0180961	0.310861	0.757397	-6.93113	0.902717	0.706091	not significant
PMI_007602|PMI_007602-tr|K17260	K17260 actin-related protein 2 (ACTR2, ARP2)	TwoPN_vs_MI	-0.211705	-3.90167	0.000328468	-0.372261	0.00193323	0.00151214	small
XP_038050694.1|XM_038194766.1|K03260	K03260 translation initiation factor 4G (EIF4G)	TwoPN_vs_MI	-0.202562	-1.96879	0.055393	-5.09782	0.140977	0.11027	not significant
PMI_020814|PMI_020814-tr|K00128	K00128 aldehyde dehydrogenase (NAD+) (ALDH)	TwoPN_vs_MI	-0.0367224	-1.09949	0.277626	-6.37542	0.469905	0.367552	not significant
PMI_007257|PMI_007257-tr|protein	protein AED:0.10 eAED:0.10 QI:76|1|1|1|0.85|0.75|8|1424|230	TwoPN_vs_MI	0.0503547	0.691053	0.493217	-6.73921	0.696893	0.545098	not significant
XP_038073210.1|XM_038217282.1|K12876	K12876 RNA-binding protein 8A (RBM8A, Y14)	TwoPN_vs_MI	-0.0296018	-0.74754	0.458775	-6.69848	0.664358	0.51965	not significant
XP_038052886.1|XM_038196958.1|K13937	K13937 hexose-6-phosphate dehydrogenase (H6PD)	TwoPN_vs_MI	-0.203186	-2.62549	0.0119079	-3.42467	0.0406422	0.0317897	small
XP_038047239.1|XM_038191311.1|K03671	K03671 thioredoxin 1 (trxA)	TwoPN_vs_MI	0.0145927	0.277561	0.782669	-6.94105	0.919169	0.718959	not significant
PMI_002980|PMI_002980-tr|protein	protein AED:0.01 eAED:0.01 QI:44|1|1|1|1|1|2|23|167	TwoPN_vs_MI	0.0583269	0.852743	0.39849	-6.61435	0.604542	0.472863	not significant
XP_038068175.1|XM_038212247.1|calumenin-like	calumenin-like isoform X1 [Patiria miniata]	TwoPN_vs_MI	0.0882462	1.77278	0.0832941	-5.44171	0.193582	0.151417	not significant
PMI_014468|PMI_014468-tr|protein	protein AED:0.30 eAED:0.38 QI:0|0.33|0.42|1|1|1|7|1116|319	TwoPN_vs_MI	0.0874178	1.59522	0.11793	-5.72619	0.25222	0.197283	not significant
PMI_000484|PMI_000484-tr|protein	protein AED:0.20 eAED:0.20 QI:190|0.90|1|1|0.72|0.66|12|1520|347	TwoPN_vs_MI	0.0303416	0.524112	0.602871	-6.84121	0.789697	0.617688	not significant
PMI_001247|PMI_001247-tr|protein	protein AED:0.24 eAED:0.24 QI:32|0.63|0.7|1|0.63|0.75|20|1203|689	TwoPN_vs_MI	0.0600963	0.967976	0.338427	-6.50996	0.539899	0.4223	not significant
PMI_002846|PMI_002846-tr|K12040;XP_038070459.1|XM_038214531.1|K12040	K12040 solute carrier family 9 (sodium/hydrogen exchanger), member 3 (SLC9A3, NHE3); K14723 solute carrier family 9 (sodium/hydrogen exchanger), member 5 (SLC9A5, NHE5)	TwoPN_vs_MI	-0.456865	-7.75183	1.01426e-09	12.1353	2.53822e-08	1.98536e-08	small
XP_038054334.1|XM_038198406.1|K10580	K10580 ubiquitin-conjugating enzyme E2 N (UBE2N, BLU, UBC13)	TwoPN_vs_MI	0.0265026	0.299404	0.766063	-6.93467	0.908197	0.710377	not significant
PMI_003685|PMI_003685-tr|K08239	K08239 UDP-N-acetylglucosamine-lysosomal-enzyme (GNPTAB)	TwoPN_vs_MI	-0.0408217	-0.722477	0.473882	-6.71694	0.678556	0.530756	not significant
XP_038070345.1|XM_038214417.1|K08489	K08489 syntaxin 16 (STX16)	TwoPN_vs_MI	0.0686726	1.2048	0.234818	-6.25603	0.417566	0.326613	not significant
XP_038048610.1|XM_038192682.1|EF-hand	EF-hand calcium-binding domain-containing protein 14-like isoform X2 [Patiria miniata]	TwoPN_vs_MI	0.0678232	1.74802	0.0875422	-5.48294	0.201256	0.15742	not significant
PMI_006509|PMI_006509-tr|K18646;PMI_018836|PMI_018836-tr|K18646	K18646 acidic leucine-rich nuclear phosphoprotein 32 family member A/C/D (ANP32A_C_D)	TwoPN_vs_MI	0.043746	1.07421	0.288675	-6.40254	0.482611	0.377491	not significant
PMI_015979|PMI_015979-tr|K01368	K01368 cathepsin S (CTSS)	TwoPN_vs_MI	0.115822	2.08674	0.0428285	-4.87642	0.114673	0.0896955	not significant
XP_038047650.1|XM_038191722.1|uncharacterized	uncharacterized protein LOC119721761 [Patiria miniata]	TwoPN_vs_MI	-0.0682451	-2.79424	0.00771806	-3.03252	0.0284487	0.0222521	small
XP_038073719.1|XM_038217791.1|kxDL	kxDL motif-containing protein 1-like [Patiria miniata]	TwoPN_vs_MI	0.00239039	0.0448316	0.964447	-6.97907	0.995491	0.778657	not significant
PMI_021046|PMI_021046-tr|K07023;XP_038051757.1|XM_038195829.1|K07023	K07023 putative hydrolases of HD superfamily (K07023)	TwoPN_vs_MI	-0.0744185	-1.21612	0.230522	-6.24259	0.411995	0.322256	not significant
PMI_004196|PMI_004196-tr|K02131;XP_038065813.1|XM_038209885.1|K02131	K02131 F-type H+-transporting ATPase subunit 6 (ATPeF0F6, ATP5J)	TwoPN_vs_MI	0.142442	0.436551	0.664604	-6.88364	0.837593	0.655152	not significant
PMI_019136|PMI_019136-tr|protein	protein AED:0.17 eAED:0.17 QI:0|0.7|0.81|0.90|0.8|0.81|11|13|309	TwoPN_vs_MI	0.051331	1.09649	0.278919	-6.18062	0.471231	0.36859	not significant
PMI_009575|PMI_009575-tr|K01205	K01205 alpha-N-acetylglucosaminidase (NAGLU)	TwoPN_vs_MI	0.122657	2.86485	0.00640999	-3.17084	0.0243132	0.0190174	small
XP_038061580.1|XM_038205652.1|K00799	K00799 glutathione S-transferase (GST, gst)	TwoPN_vs_MI	-0.0736686	-2.97918	0.00472124	-2.88821	0.0187835	0.0146922	small
PMI_014364|PMI_014364-tr|K09486	K09486 hypoxia up-regulated 1 (HYOU1)	TwoPN_vs_MI	-0.0366679	-0.748806	0.458019	-6.69754	0.663508	0.518985	not significant
XP_038052201.1|XM_038196273.1|coiled-coil;XP_038052204.1|XM_038196276.1|coiled-coil	coiled-coil domain-containing protein 127-like [Patiria miniata]	TwoPN_vs_MI	-0.119938	-0.00612608	0.99514	-4.5957	0.999101	0.781481	not significant
PMI_025058|PMI_025058-tr|K02832	K02832 CASP2 and RIPK1 domain containing adaptor with death domain (RAIDD)	TwoPN_vs_MI	-0.106126	-2.31737	0.025272	-4.41364	0.0752496	0.058859	not significant
XP_038068088.1|XM_038212160.1|K05630	K05630 NEDD4-like E3 ubiquitin-protein ligase WWP2 (WWP2, AIP2); K05632 E3 ubiquitin-protein ligase Itchy (ITCH, AIP4); K05633 NEDD4-like E3 ubiquitin-protein ligase WWP1 (WWP1, AIP5)	TwoPN_vs_MI	0.000716117	0.0100512	0.992027	-6.77942	0.999101	0.781481	not significant
XP_038067439.1|XM_038211511.1|K19942	K19942 growth arrest-specific protein 8 (GAS8)	TwoPN_vs_MI	0.00992403	0.143265	0.886745	-6.96968	0.973379	0.761361	not significant
PMI_027095|PMI_027095-tr|K09499	K09499 T-complex protein 1 subunit eta (CCT7)	TwoPN_vs_MI	-0.209333	-4.75214	2.23702e-05	2.22047	0.00018886	0.000147723	small
PMI_029108|PMI_029108-tr|K06820	K06820 plexin A (PLXNA)	TwoPN_vs_MI	-0.0446048	-0.749249	0.457755	-6.6972	0.663186	0.518734	not significant
XP_038049895.1|XM_038193967.1|K15146	K15146 mediator of RNA polymerase II transcription subunit 4 (MED4)	TwoPN_vs_MI	0.0871187	1.05671	0.296498	-6.42096	0.491392	0.384359	not significant
XP_038067971.1|XM_038212043.1|K17921	K17921 sorting nexin-7/30 (SNX7_30)	TwoPN_vs_MI	-0.0403029	-1.06045	0.294813	-6.41705	0.489538	0.382909	not significant
XP_038052980.1|XM_038197052.1|K14613	K14613 MFS transporter, PCFT/HCP family, solute carrier family 46 (folate transporter), member 1 (SLC46A1)	TwoPN_vs_MI	-0.145658	-2.33738	0.0241058	-4.3717	0.0724694	0.0566844	not significant
PMI_010644|PMI_010644-tr|K05349	K05349 beta-glucosidase (bglX)	TwoPN_vs_MI	0.0950542	2.75363	0.00857823	-3.43851	0.0310592	0.024294	small
PMI_021006|PMI_021006-tr|protein	protein AED:0.00 eAED:0.00 QI:2888|1|1|1|0.8|0.66|6|3062|219	TwoPN_vs_MI	0.0423848	1.04684	0.300976	-6.43123	0.496573	0.388411	not significant
XP_038050239.1|XM_038194311.1|K13963	K13963 serpin B (SERPINB)	TwoPN_vs_MI	-0.0705737	-1.73813	0.0892887	-5.1698	0.204168	0.159697	not significant
PMI_016375|PMI_016375-tr|protein	protein AED:0.00 eAED:0.00 QI:476|1|1|1|0.75|0.6|5|2535|244	TwoPN_vs_MI	0.0616726	1.57026	0.123627	-5.76405	0.261525	0.204561	not significant
PMI_001497|PMI_001497-tr|K08678	K08678 UDP-glucuronate decarboxylase (UXS1, uxs)	TwoPN_vs_MI	-0.124015	-3.50796	0.00106537	-1.49244	0.00531367	0.00415627	small
XP_038044778.1|XM_038188850.1|K00760	K00760 hypoxanthine phosphoribosyltransferase (hprT, hpt, HPRT1)	TwoPN_vs_MI	0.155307	1.38489	0.173175	-6.02841	0.335543	0.262456	not significant
PMI_013426|PMI_013426-tr|K12626;XP_038045820.1|XM_038189892.1|K12626	K12626 U6 snRNA-associated Sm-like protein LSm7 (LSM7)	TwoPN_vs_MI	0.0112948	0.294726	0.769611	-6.93607	0.910347	0.712059	not significant
PMI_000267|PMI_000267-tr|K15433	K15433 RLL motif containing protein 1 (CGI99, CLE7, RLLM1)	TwoPN_vs_MI	-0.0239394	-0.428463	0.670436	-6.88717	0.841876	0.658502	not significant
XP_038069117.1|XM_038213189.1|K11548	K11548 kinetochore protein Nuf2 (NUF2, CDCA1)	TwoPN_vs_MI	-0.119938	-0.011661	0.99075	-4.5957	0.999101	0.781481	not significant
XP_038052929.1|XM_038197001.1|COMM;XP_038052938.1|XM_038197010.1|COMM	COMM domain-containing protein 9-like isoform X1 [Patiria miniata]	TwoPN_vs_MI	-0.0230372	-0.45694	0.649996	-6.87444	0.826712	0.646641	not significant
XP_038058308.1|XM_038202380.1|K02978	K02978 small subunit ribosomal protein S27e (RP-S27e, RPS27)	TwoPN_vs_MI	-0.153157	-2.54924	0.0144153	-3.91081	0.0476003	0.0372322	small
PMI_014661|PMI_014661-tr|K05349	K05349 beta-glucosidase (bglX)	TwoPN_vs_MI	0.0198413	0.331683	0.741727	-6.92436	0.892147	0.697823	not significant
PMI_000881|PMI_000881-tr|protein;XP_038077098.1|XM_038221170.1|K19373	protein AED:0.00 eAED:0.00 QI:56|1|1|1|1|1|9|2090|338	TwoPN_vs_MI	-0.109565	-2.18244	0.0345426	-4.6891	0.0967673	0.0756898	not significant
PMI_005176|PMI_005176-tr|K04345;XP_038048586.1|XM_038192658.1|K04345	K04345 protein kinase A (PKA)	TwoPN_vs_MI	-0.0886598	-1.34067	0.187013	-5.89024	0.354758	0.277486	not significant
XP_038068787.1|XM_038212859.1|nudC	nudC domain-containing protein 1-like isoform X1 [Patiria miniata]	TwoPN_vs_MI	-0.577317	-6.37708	1.00065e-07	7.63124	1.58384e-06	1.23885e-06	down
PMI_029039|PMI_029039-tr|protein	protein AED:0.52 eAED:0.84 QI:0|0|0.25|0.75|1|1|4|0|151	TwoPN_vs_MI	0.0143139	0.375915	0.708814	-6.90853	0.869642	0.68022	not significant
XP_038076810.1|XM_038220882.1|leucine-rich	leucine-rich repeat-containing protein 47-like [Patiria miniata]	TwoPN_vs_MI	-0.0825982	-0.883187	0.382008	-6.38907	0.587169	0.459274	not significant
PMI_001692|PMI_001692-tr|protein;XP_038055259.1|XM_038199331.1|gastrula	protein AED:0.14 eAED:0.14 QI:0|0.33|0.25|1|0|0.25|4|4035|868	TwoPN_vs_MI	-0.150763	-2.28608	0.0271975	-4.47868	0.0798573	0.0624631	not significant
XP_038062004.1|XM_038206076.1|K01330	K01330 complement component 1, r subcomponent (C1R); K01331 complement component 1, s subcomponent (C1S); K03992 mannan-binding lectin serine protease 1 (MASP1); K03993 mannan-binding lectin serine protease 2 (MASP2)	TwoPN_vs_MI	0.0401493	1.19331	0.239238	-6.26955	0.423246	0.331056	not significant
PMI_001764|PMI_001764-tr|K17260	K17260 actin-related protein 2 (ACTR2, ARP2)	TwoPN_vs_MI	-0.258639	-2.2156	0.0320209	-4.62261	0.0907935	0.0710172	not significant
XP_038051835.1|XM_038195907.1|2-aminomuconic	2-aminomuconic semialdehyde dehydrogenase-like [Patiria miniata]	TwoPN_vs_MI	0.0761242	1.70151	0.0960115	-5.55904	0.216043	0.168986	not significant
XP_038069104.1|XM_038213176.1|ER	ER membrane protein complex subunit 8-like [Patiria miniata]	TwoPN_vs_MI	-0.281996	-4.41564	6.60381e-05	1.17124	0.000483716	0.000378355	small
XP_038052043.1|XM_038196115.1|K14353	K14353 solute carrier organic anion transporter family, member 3A (SLCO3A)	TwoPN_vs_MI	-0.0560023	-1.294	0.202519	-6.14695	0.375572	0.293766	not significant
PMI_007209|PMI_007209-tr|K09585	K09585 thioredoxin domain-containing protein 10 (TXNDC10)	TwoPN_vs_MI	-0.131973	-2.76239	0.00838549	-3.4177	0.0305017	0.0238579	small
PMI_005217|PMI_005217-tr|K10808;XP_038057462.1|XM_038201534.1|K10808	K10808 ribonucleoside-diphosphate reductase subunit M2 (RRM2)	TwoPN_vs_MI	-0.527851	-4.29556	9.66309e-05	0.803603	0.000674232	0.000527373	down
PMI_010117|PMI_010117-tr|protein	protein AED:0.00 eAED:0.00 QI:213|1|1|1|1|1|3|2600|164	TwoPN_vs_MI	-0.0280364	-0.366761	0.715582	-6.71164	0.874168	0.68376	not significant
XP_038077477.1|XM_038221549.1|transmembrane	transmembrane protein 87A-like [Patiria miniata]	TwoPN_vs_MI	-0.0584414	-1.23438	0.223711	-6.22065	0.403118	0.315312	not significant
XP_038052211.1|XM_038196283.1|K19754	K19754 dynein regulatry complex protein 1 (DRC1)	TwoPN_vs_MI	-0.0113252	-0.219996	0.826907	-6.75504	0.944308	0.738623	not significant
PMI_016868|PMI_016868-tr|K07955	K07955 ADP-ribosylation factor-like protein 8 (ARL8)	TwoPN_vs_MI	-0.066366	-1.0673	0.291747	-6.40985	0.486128	0.380242	not significant
XP_038078158.1|XM_038222230.1|K05306	K05306 phosphonoacetaldehyde hydrolase (phnX)	TwoPN_vs_MI	-0.913762	-0.0843934	0.933132	-4.59628	0.985738	0.771028	not significant
PMI_017196|PMI_017196-tr|protein	protein AED:0.03 eAED:0.03 QI:2577|0.83|1|1|1|1|7|2454|291	TwoPN_vs_MI	-0.021679	-0.380524	0.705415	-6.90677	0.867428	0.678488	not significant
PMI_004844|PMI_004844-tr|protein	protein AED:0.01 eAED:0.01 QI:197|1|1|1|0.66|0.5|4|1700|131	TwoPN_vs_MI	-0.16425	-1.44967	0.154349	-5.93944	0.308579	0.241366	not significant
XP_038045707.1|XM_038189779.1|trichohyalin-like	trichohyalin-like isoform X4 [Patiria miniata]	TwoPN_vs_MI	0.219808	5.56224	1.54313e-06	4.83008	1.79996e-05	1.4079e-05	small
XP_038071901.1|XM_038215973.1|K15290	K15290 synaptotagmin-1 (SYT1)	TwoPN_vs_MI	-0.0769951	-1.69613	0.0970337	-5.56773	0.217676	0.170263	not significant
XP_038073827.1|XM_038217899.1|adenosine	adenosine deaminase-like protein isoform X4 [Patiria miniata]	TwoPN_vs_MI	0.0141619	0.404424	0.68789	-6.89729	0.854589	0.668446	not significant
XP_038064548.1|XM_038208620.1|BTB/POZ	BTB/POZ domain-containing protein KCTD5-like [Patiria miniata]	TwoPN_vs_MI	-0.0586094	-1.46701	0.149593	-5.915	0.301785	0.236051	not significant
PMI_000934|PMI_000934-tr|K08463	K08463 G protein-coupled receptor 126 (GPR126)	TwoPN_vs_MI	-0.0347118	-0.572158	0.570171	-6.81468	0.763107	0.59689	not significant
PMI_021110|PMI_021110-tr|protein;PMI_026917|PMI_026917-tr|protein;XP_038072748.1|XM_038216820.1|uncharacterized	protein AED:0.00 eAED:0.00 QI:0|0.9|0.81|0.90|0.9|0.81|11|7469|525	TwoPN_vs_MI	-0.015851	-0.205047	0.838495	-6.95877	0.950217	0.743244	not significant
PMI_024520|PMI_024520-tr|K17407	K17407 small subunit ribosomal protein S28 (MRPS28)	TwoPN_vs_MI	0.00917661	0.187521	0.852127	-6.96226	0.955877	0.747672	not significant
XP_038073532.1|XM_038217604.1|K00965	K00965 UDPglucose--hexose-1-phosphate uridylyltransferase (galT, GALT)	TwoPN_vs_MI	-0.198397	-5.64928	1.1535e-06	5.11525	1.39029e-05	1.08746e-05	small
PMI_019190|PMI_019190-tr|K05019	K05019 chloride channel, nucleotide-sensitive, 1A (CLNS1A)	TwoPN_vs_MI	-0.0146148	-0.394496	0.695149	-6.9013	0.859977	0.67266	not significant
PMI_022189|PMI_022189-tr|K05765	K05765 cofilin (CFL)	TwoPN_vs_MI	-0.00748247	-0.410278	0.683624	-6.89488	0.851642	0.66614	not significant
PMI_007435|PMI_007435-tr|protein	protein AED:0.10 eAED:0.10 QI:2548|0.81|0.76|0.92|0.81|0.84|38|957|670	TwoPN_vs_MI	0.803745	0.063334	0.949792	-4.59628	0.990022	0.774379	not significant
PMI_005026|PMI_005026-tr|K05762	K05762 radixin (RDX)	TwoPN_vs_MI	0.00606863	0.115395	0.908665	-6.97333	0.98083	0.76719	not significant
XP_038074606.1|XM_038218678.1|K19756	K19756 radial spoke head protein 4A (RSPH4A)	TwoPN_vs_MI	0.0672446	1.4528	0.153481	-5.93504	0.307294	0.240361	not significant
XP_038055456.1|XM_038199528.1|K10414	K10414 dynein heavy chain 2, cytosolic (DYNC2H, DNCH2)	TwoPN_vs_MI	0.0288255	0.494274	0.623609	-6.85653	0.8055	0.630049	not significant
PMI_021009|PMI_021009-tr|protein	protein AED:0.19 eAED:0.19 QI:82|0.91|0.92|1|0.66|0.69|13|1522|581	TwoPN_vs_MI	-0.21318	-2.30213	0.0261937	-4.25612	0.0775028	0.0606215	not significant
XP_038047222.1|XM_038191294.1|K03955	K03955 NADH dehydrogenase (ubiquinone) 1 alpha/beta subcomplex 1 (NDUFAB1)	TwoPN_vs_MI	0.0597278	0.819076	0.417224	-6.64244	0.624016	0.488096	not significant
XP_038078267.1|XM_038222339.1|K00235	K00235 succinate dehydrogenase (ubiquinone) iron-sulfur subunit (SDHB, SDH2)	TwoPN_vs_MI	-0.157333	-3.37471	0.00156709	-1.85692	0.00736201	0.00575845	small
XP_038057026.1|XM_038201098.1|K05853	K05853 Ca2+ transporting ATPase, sarcoplasmic/endoplasmic reticulum (ATP2A)	TwoPN_vs_MI	0.144568	2.04824	0.0466246	-4.94985	0.122616	0.0959082	not significant
XP_038070105.1|XM_038214177.1|K01315	K01315 plasminogen (PLG)	TwoPN_vs_MI	-0.00263963	-0.0644972	0.948871	-6.97798	0.989916	0.774296	not significant
PMI_005112|PMI_005112-tr|K10352	K10352 myosin heavy chain (MYH)	TwoPN_vs_MI	0.0817567	0.985581	0.329809	-6.4929	0.530207	0.41472	not significant
XP_038060949.1|XM_038205021.1|K17297	K17297 tetraspanin-15 (TSPAN15)	TwoPN_vs_MI	0.0485393	0.880344	0.383529	-6.59051	0.588471	0.460293	not significant
PMI_025068|PMI_025068-tr|protein	protein AED:0.06 eAED:0.06 QI:202|0.33|0.75|1|0.33|0.75|4|2246|163	TwoPN_vs_MI	-0.0290634	-0.339827	0.735628	-6.92159	0.888341	0.694846	not significant
XP_038069798.1|XM_038213870.1|K01711	K01711 GDPmannose 4,6-dehydratase (gmd, GMDS)	TwoPN_vs_MI	-0.0121926	-0.322441	0.748669	-6.92742	0.897172	0.701754	not significant
XP_038044530.1|XM_038188602.1|K08835	K08835 serine/threonine-protein kinase OSR1/STK39 (OXSR1, STK39)	TwoPN_vs_MI	0.0200438	0.132847	0.894929	-6.77056	0.97625	0.763607	not significant
PMI_000348|PMI_000348-tr|protein;XP_038077552.1|XM_038221624.1|cytochrome	protein AED:0.29 eAED:0.44 QI:170|0.66|0.5|1|1|1|4|0|197	TwoPN_vs_MI	-0.888217	-0.0829072	0.934307	-4.59628	0.985738	0.771028	not significant
PMI_020074|PMI_020074-tr|K05692	K05692 actin beta/gamma 1 (ACTB_G1); K10355 actin, other eukaryote (ACTF)	TwoPN_vs_MI	0.164607	1.38659	0.172659	-6.02612	0.334729	0.261819	not significant
PMI_009378|PMI_009378-tr|K05692	K05692 actin beta/gamma 1 (ACTB_G1)	TwoPN_vs_MI	-0.327719	-5.31018	3.57293e-06	4.14913	3.75946e-05	2.94059e-05	small
PMI_029181|PMI_029181-tr|K04527	K04527 insulin receptor (INSR, CD220); K05086 insulin receptor-related receptor (INSRR); K05087 insulin-like growth factor 1 receptor (IGF1R, CD221)	TwoPN_vs_MI	0.0260597	0.493755	0.623972	-6.85678	0.805804	0.630287	not significant
XP_038068357.1|XM_038212429.1|K03037	K03037 26S proteasome regulatory subunit N7 (PSMD6, RPN7)	TwoPN_vs_MI	-0.193361	-2.37835	0.021867	-4.28493	0.0670057	0.0524107	not significant
XP_038065590.1|XM_038209662.1|uncharacterized	uncharacterized protein LOC119735746 [Patiria miniata]	TwoPN_vs_MI	-1.64907	-0.349065	0.728731	-4.59614	0.883332	0.690928	not significant
XP_038056469.1|XM_038200541.1|K00252	K00252 glutaryl-CoA dehydrogenase (GCDH, gcdH)	TwoPN_vs_MI	-1.14689	-0.124836	0.90123	-4.59627	0.978339	0.765241	not significant
PMI_023039|PMI_023039-tr|K12476	K12476 EH domain-containing protein 3 (EHD3); K12477 EH domain-containing protein 4 (EHD4); K12483 EH domain-containing protein 1 (EHD1)	TwoPN_vs_MI	-0.148998	-1.82153	0.0754336	-5.35905	0.179136	0.140117	not significant
XP_038044629.1|XM_038188701.1|coiled-coil	coiled-coil domain-containing protein 47-like [Patiria miniata]	TwoPN_vs_MI	-0.110244	-2.39249	0.021139	-4.25472	0.0652322	0.0510236	not significant
XP_038072589.1|XM_038216661.1|K01278	K01278 dipeptidyl-peptidase 4 (DPP4, CD26); K08674 fibroblast activation protein, alpha (FAP)	TwoPN_vs_MI	-0.000185634	-0.00447098	0.996453	-6.98008	0.999101	0.781481	not significant
PMI_017926|PMI_017926-tr|K12200	K12200 programmed cell death 6-interacting protein (PDCD6IP, ALIX, RIM20)	TwoPN_vs_MI	-0.0451797	-0.698818	0.488399	-6.7338	0.692135	0.541377	not significant
PMI_026767|PMI_026767-tr|K07297	K07297 adiponectin receptor (ADIPOR)	TwoPN_vs_MI	0.0470112	0.696782	0.48966	-6.73522	0.693391	0.54236	not significant
XP_038044273.1|XM_038188345.1|K01201	K01201 glucosylceramidase (GBA, srfJ)	TwoPN_vs_MI	0.0805439	2.72376	0.0092669	-3.50917	0.0330772	0.0258724	small
PMI_013758|PMI_013758-tr|K01201	K01201 glucosylceramidase (GBA, srfJ)	TwoPN_vs_MI	0.06862	1.65571	0.105005	-5.63223	0.230994	0.18068	not significant
PMI_014066|PMI_014066-tr|K10582;XP_038071812.1|XM_038215884.1|K10582;XP_038071814.1|XM_038215886.1|K10582	K10582 ubiquitin-conjugating enzyme E2 Q (UBE2Q)	TwoPN_vs_MI	-0.915157	-0.126094	0.90024	-4.59627	0.978198	0.765131	not significant
PMI_019150|PMI_019150-tr|K03963	K03963 NADH dehydrogenase (ubiquinone) 1 beta subcomplex subunit 7 (NDUFB7)	TwoPN_vs_MI	-0.0263956	-0.44707	0.657051	-6.87895	0.831736	0.65057	not significant
XP_038045273.1|XM_038189345.1|K18189	K18189 translational activator of cytochrome c oxidase 1 (TACO1)	TwoPN_vs_MI	-0.828367	-0.0903538	0.928422	-4.59628	0.9851	0.770529	not significant
PMI_029334|PMI_029334-tr|protein	protein AED:0.00 eAED:0.00 QI:1570|1|1|1|0.5|0.66|3|1150|132	TwoPN_vs_MI	0.0309461	0.950532	0.347113	-6.52658	0.549424	0.42975	not significant
PMI_028175|PMI_028175-tr|protein	protein AED:0.85 eAED:0.99 QI:0|0|0|1|1|1|2|0|475	TwoPN_vs_MI	0.0321479	0.882404	0.382427	-6.5887	0.587582	0.459597	not significant
XP_038072091.1|XM_038216163.1|K01081;XP_038072092.1|XM_038216164.1|K01081	K01081 5'-nucleotidase (E3.1.3.5)	TwoPN_vs_MI	-0.119938	-0.0105215	0.991653	-4.5957	0.999101	0.781481	not significant
PMI_016276|PMI_016276-tr|K06580	K06580 ammonium transporter Rh (SLC42A, RHAG, RHBG, RHCG, CD241); K13627 solute carrier family 12 (potassium/chloride transporter), member 7 (SLC12A7, KCC4); K14427 solute carrier family 12 (potassium/chloride transporter), member 4/5/6 (SLC12A4_5_6, KCC)	TwoPN_vs_MI	0.774516	0.0847916	0.932818	-4.59628	0.985738	0.771028	not significant
XP_038071072.1|XM_038215144.1|K16302	K16302 metal transporter CNNM (CNNM)	TwoPN_vs_MI	-0.123711	-2.61714	0.0121616	-3.44363	0.0413826	0.0323688	small
XP_038059130.1|XM_038203202.1|K06013	K06013 STE24 endopeptidase (STE24)	TwoPN_vs_MI	-0.0653388	-0.884034	0.381556	-6.38832	0.586616	0.458842	not significant
PMI_004003|PMI_004003-tr|protein	protein AED:0.03 eAED:0.03 QI:108|0.8|0.81|1|1|1|11|2784|533	TwoPN_vs_MI	0.151921	1.83311	0.0736612	-5.33913	0.175759	0.137476	not significant
XP_038067572.1|XM_038211644.1|K07758;XP_038067573.1|XM_038211645.1|K07758	K07758 pyridoxal phosphatase (PDXP)	TwoPN_vs_MI	-0.010095	-0.280116	0.780721	-6.94033	0.918204	0.718204	not significant
XP_038054445.1|XM_038198517.1|K16747	K16747 Bardet-Biedl syndrome 2 protein (BBS2)	TwoPN_vs_MI	-0.58059	-0.0347658	0.972426	-4.59629	0.99853	0.781034	not significant
PMI_010188|PMI_010188-tr|K17964	K17964 leucine-rich PPR motif-containing protein, mitochondrial (LRPPRC)	TwoPN_vs_MI	-1.14473	-0.101363	0.91973	-4.59628	0.98279	0.768722	not significant
PMI_006714|PMI_006714-tr|protein	protein AED:0.02 eAED:0.02 QI:193|0.91|0.92|1|0.91|0.92|13|4518|503	TwoPN_vs_MI	-0.0753659	-1.78663	0.0809941	-5.41842	0.189257	0.148034	not significant
XP_038056790.1|XM_038200862.1|K01368	K01368 cathepsin S (CTSS)	TwoPN_vs_MI	0.0931563	2.31367	0.0254928	-4.42136	0.075828	0.0593114	not significant
XP_038052066.1|XM_038196138.1|programmed	programmed cell death protein 6-like [Patiria miniata]	TwoPN_vs_MI	0.042376	0.375334	0.709243	-6.90875	0.870027	0.680522	not significant
PMI_010293|PMI_010293-tr|protein	protein AED:0.04 eAED:0.04 QI:0|0.87|0.92|1|0.97|0.95|40|1992|1557	TwoPN_vs_MI	-0.103878	-1.28451	0.205788	-6.1589	0.379698	0.296994	not significant
XP_038060219.1|XM_038204291.1|K12382	K12382 saposin (PSAP, SGP1)	TwoPN_vs_MI	0.0892018	0.611291	0.5442	-6.79138	0.741667	0.58012	not significant
XP_038049393.1|XM_038193465.1|K06585	K06585 integrin alpha 9 (ITGA9)	TwoPN_vs_MI	0.000859234	0.025966	0.979404	-6.97974	0.999101	0.781481	not significant
PMI_003608|PMI_003608-tr|K13175	K13175 THO complex subunit 6 (THOC6)	TwoPN_vs_MI	-0.127769	-2.84253	0.00679932	-3.22514	0.0255971	0.0200216	small
XP_038052190.1|XM_038196262.1|K00286	K00286 pyrroline-5-carboxylate reductase (proC)	TwoPN_vs_MI	-0.0953674	-0.769369	0.445847	-6.68191	0.651633	0.509697	not significant
XP_038073284.1|XM_038217356.1|K02962	K02962 small subunit ribosomal protein S17e (RP-S17e, RPS17)	TwoPN_vs_MI	-0.0861785	-3.57226	0.000882288	-1.31378	0.00450547	0.0035241	small
[truncated: 29,483 more rows]
